# Supplementary material for: Positive developmental cascades: Strength development reduces support needs in children
Source: JCPP Adv. 2026 Jan 22:e70097. Online ahead of print. doi: 10.1002/jcv2.70097 (PMC13338963; doi:10.1002/jcv2.70097)
Supplement: Supplementary file 3 — Table S1 [file JCV2-9999-e70097-s002.xlsx]

## Sheet: dgx
ICD	Primary-Diagnose	Secondary-Diagnose	Tertiary-Diagnose	Any_Diagnose	Non-Diagnose	Description
F01.50	5	0	6	11	30092	Vascular dementia without behavioral disturbance;Vascular dementia, unspecified severity, without behavioral disturbance, psychotic disturbance, mood disturbance, and anxiety
F01.51	0	0	0	0	30103	Vascular dementia with behavioral disturbance
F02.80	2	2	2	6	30097	Dementia in other diseases classified elsewhere without behavioral disturbance
F02.81	2	4	3	9	30094	Dementia in other diseases classified elsewhere with behavioral disturbance
F03.90	1	3	0	4	30099	Unspecified dementia without behavioral disturbance
F03.91	0	2	1	3	30100	Unspecified dementia with behavioral disturbance
F04	0	6	1	7	30096	Amnestic disorder due to known physiological condition
F05	1	2	0	3	30100	Delirium due to known physiological condition
F06.0	1	2	0	3	30100	Psychotic disorder with hallucinations due to known physiological condition
F06.2	0	1	0	1	30102	Psychotic disorder with delusions due to known physiological condition
F06.30	9	3	1	12	30091	Mood disorder due to known physiological condition, unspecified
F06.31	22	9	1	30	30073	Mood disorder due to known physiological condition with depressive features
F06.32	5	4	5	14	30089	Mood disorder due to known physiological condition with major depressive-like episode
F06.33	1	0	0	1	30102	Mood disorder due to known physiological condition with manic features
F06.34	4	3	1	7	30096	Mood disorder due to known physiological condition with mixed features
F06.4	38	16	1	53	30050	Anxiety disorder due to known physiological condition
F06.8	5	4	1	10	30093	Other specified mental disorders due to known physiological condition
F07.81	0	0	1	1	30102	Postconcussional syndrome
F07.89	2	0	2	4	30099	Other personality and behavioral disorders due to known physiological condition
F07.9	3	1	0	4	30099	Unspecified personality and behavioral disorder due to known physiological condition
F09	22	3	2	27	30076	Unspecified mental disorder due to known physiological condition
F20.0	6	1	1	8	30095	Paranoid schizophrenia
F20.3	6	3	2	8	30095	Undifferentiated schizophrenia
F20.5	0	1	0	1	30102	Residual schizophrenia
F20.81	7	0	1	8	30095	Schizophreniform disorder
F20.89	3	3	2	7	30096	Other schizophrenia
F20.9	44	19	13	64	30039	Schizophrenia, unspecified
F21	2	0	1	3	30100	Schizotypal disorder
F22	1	2	0	3	30100	Delusional disorders
F23	0	1	2	3	30100	Brief psychotic disorder
F25.0	31	9	1	38	30065	Schizoaffective disorder, bipolar type
F25.1	28	7	1	33	30070	Schizoaffective disorder, depressive type
F25.8	2	0	0	2	30101	Other schizoaffective disorders
F25.9	12	5	2	17	30086	Schizoaffective disorder, unspecified
F28	9	4	7	20	30083	Other psychotic disorder not due to a substance or known physiological condition
F29	25	26	19	62	30041	Unspecified psychosis not due to a substance or known physiological condition
F30.10	0	1	0	1	30102	Manic episode without psychotic symptoms, unspecified
F30.13	1	0	0	1	30102	Manic episode, severe, without psychotic symptoms
F30.3	1	0	0	1	30102	Manic episode in partial remission
F30.9	1	0	0	1	30102	Manic episode, unspecified
F31.0	9	8	0	16	30087	Bipolar disorder, current episode hypomanic
F31.10	17	3	4	23	30080	Bipolar disorder, current episode manic without psychotic features, unspecified
F31.11	8	4	3	15	30088	Bipolar disorder, current episode manic without psychotic features, mild
F31.12	19	6	2	25	30078	Bipolar disorder, current episode manic without psychotic features, moderate
F31.13	10	1	2	12	30091	Bipolar disorder, current episode manic without psychotic features, severe
F31.2	26	0	0	26	30077	Bipolar disorder, current episode manic severe with psychotic features
F31.30	21	4	1	26	30077	Bipolar disorder, current episode depressed, mild or moderate severity, unspecified
F31.31	14	8	1	23	30080	Bipolar disorder, current episode depressed, mild
F31.32	57	11	6	71	30032	Bipolar disorder, current episode depressed, moderate
F31.4	29	2	3	32	30071	Bipolar disorder, current episode depressed, severe, without psychotic features
F31.5	21	2	2	24	30079	Bipolar disorder, current episode depressed, severe, with psychotic features
F31.60	20	2	2	23	30080	Bipolar disorder, current episode mixed, unspecified
F31.61	4	3	0	7	30096	Bipolar disorder, current episode mixed, mild
F31.62	6	2	0	7	30096	Bipolar disorder, current episode mixed, moderate
F31.63	7	1	1	9	30094	Bipolar disorder, current episode mixed, severe, without psychotic features
F31.64	9	0	0	9	30094	Bipolar disorder, current episode mixed, severe, with psychotic features
F31.70	3	1	0	4	30099	Bipolar disorder, currently in remission, most recent episode unspecified
F31.71	5	0	0	5	30098	Bipolar disorder, in partial remission, most recent episode hypomanic
F31.72	0	0	0	0	30103	Bipolar disorder, in full remission, most recent episode hypomanic
F31.73	7	1	0	8	30095	Bipolar disorder, in partial remission, most recent episode manic
F31.75	4	5	1	10	30093	Bipolar disorder, in partial remission, most recent episode depressed
F31.76	3	0	0	3	30100	Bipolar disorder, in full remission, most recent episode depressed
F31.77	1	0	0	1	30102	Bipolar disorder, in partial remission, most recent episode mixed
F31.78	1	0	0	1	30102	Bipolar disorder, in full remission, most recent episode mixed
F31.81	149	35	19	187	29916	Bipolar II disorder
F31.89	7	8	5	20	30083	Other bipolar disorder
F31.9	178	48	27	235	29868	Bipolar disorder, unspecified
F32.0	565	244	78	853	29250	Major depressive disorder, single episode, mild
F32.1	1038	399	101	1455	28648	Major depressive disorder, single episode, moderate
F32.2	427	140	23	568	29535	Major depressive disorder, single episode, severe without psychotic features
F32.3	92	26	11	125	29978	Major depressive disorder, single episode, severe with psychotic features
F32.4	39	23	11	71	30032	Major depressive disorder, single episode, in partial remission
F32.5	21	8	6	35	30068	Major depressive disorder, single episode, in full remission
F32.8	126	59	39	218	29885	Other depressive episodes
F32.81	1	1	0	2	30101	Premenstrual dysphoric disorder
F32.89	225	136	58	405	29698	Other specified depressive episodes
F32.9	813	462	170	1367	28736	Major depressive disorder, single episode, unspecified
F32.A	61	22	9	92	30011	Depression, unspecified
F33.0	883	469	193	1450	28653	Major depressive disorder, recurrent, mild
F33.1	2490	1184	401	3648	26455	Major depressive disorder, recurrent, moderate
F33.2	1261	432	156	1738	28365	Major depressive disorder, recurrent severe without psychotic features
F33.3	255	92	25	350	29753	Major depressive disorder, recurrent, severe with psychotic symptoms
F33.40	16	7	6	29	30074	Major depressive disorder, recurrent, in remission, unspecified
F33.41	65	55	22	135	29968	Major depressive disorder, recurrent, in partial remission
F33.42	15	11	6	30	30073	Major depressive disorder, recurrent, in full remission
F33.8	23	16	7	42	30061	Other recurrent depressive disorders
F33.9	297	200	77	551	29552	Major depressive disorder, recurrent, unspecified
F34.0	15	10	6	28	30075	Cyclothymic disorder
F34.1	465	183	58	651	29452	Dysthymic disorder
F34.8	53	19	8	79	30024	Other persistent mood [affective] disorders
F34.81	1564	701	259	2113	27990	Disruptive mood dysregulation disorder
F34.89	9	2	0	11	30092	Other specified persistent mood disorders
F34.9	26	14	8	44	30059	Persistent mood [affective] disorder, unspecified
F39	128	62	34	207	29896	Unspecified mood [affective] disorder
F40.00	5	4	1	7	30096	Agoraphobia, unspecified
F40.01	8	5	1	13	30090	Agoraphobia with panic disorder
F40.02	0	1	0	1	30102	Agoraphobia without panic disorder
F40.10	291	259	98	600	29503	Social phobia, unspecified
F40.11	83	59	17	153	29950	Social phobia, generalized
F40.218	1	6	3	9	30094	Other animal type phobia
F40.220	1	0	0	1	30102	Fear of thunderstorms
F40.228	3	3	1	7	30096	Other natural environment type phobia
F40.230	1	0	0	1	30102	Fear of blood
F40.231	2	1	1	4	30099	Fear of injections and transfusions
F40.232	2	1	1	4	30099	Fear of other medical care
F40.233	1	0	0	1	30102	Fear of injury
F40.248	4	1	0	5	30098	Other situational type phobia
F40.298	4	9	5	17	30086	Other specified phobia
F40.8	3	2	2	7	30096	Other phobic anxiety disorders
F40.9	13	13	3	29	30074	Phobic anxiety disorder, unspecified
F41.0	75	97	64	216	29887	Panic disorder [episodic paroxysmal anxiety];Panic disorder [episodic paroxysmal anxiety] without agoraphobia
F41.1	5924	3961	1183	9265	20838	Generalized anxiety disorder
F41.3	32	6	3	41	30062	Other mixed anxiety disorders
F41.8	404	183	58	617	29486	Other specified anxiety disorders
F41.9	1678	1331	463	3148	26955	Anxiety disorder, unspecified
F42	124	127	98	294	29809	Obsessive-compulsive disorder
F42.2	10	10	4	24	30079	Mixed obsessional thoughts and acts
F42.3	0	1	0	1	30102	Hoarding disorder
F42.4	0	1	3	4	30099	Excoriation (skin-picking) disorder
F42.8	3	3	3	9	30094	Other obsessive-compulsive disorder
F42.9	19	18	10	47	30056	Obsessive-compulsive disorder, unspecified
F43.0	155	54	13	211	29892	Acute stress reaction
F43.10	3128	1220	512	4224	25879	Post-traumatic stress disorder, unspecified
F43.11	183	51	18	245	29858	Post-traumatic stress disorder, acute
F43.12	1099	391	176	1501	28602	Post-traumatic stress disorder, chronic
F43.20	1979	153	25	2127	27976	Adjustment disorder, unspecified
F43.21	758	117	30	886	29217	Adjustment disorder with depressed mood
F43.22	1455	165	20	1610	28493	Adjustment disorder with anxiety
F43.23	1818	280	42	2060	28043	Adjustment disorder with mixed anxiety and depressed mood
F43.24	632	98	13	719	29384	Adjustment disorder with disturbance of conduct
F43.25	1848	321	85	2155	27948	Adjustment disorder with mixed disturbance of emotions and conduct
F43.29	89	11	2	98	30005	Adjustment disorder with other symptoms
F43.8	794	156	42	960	29143	Other reactions to severe stress
F43.81	7	0	1	8	30095	Prolonged grief disorder
F43.89	205	32	7	242	29861	Other reactions to severe stress
F43.9	960	377	112	1346	28757	Reaction to severe stress, unspecified
F44.1	1	0	0	1	30102	Dissociative fugue
F44.4	3	3	0	6	30097	Conversion disorder with motor symptom or deficit
F44.5	3	4	1	7	30096	Conversion disorder with seizures or convulsions
F44.6	1	0	1	2	30101	Conversion disorder with sensory symptom or deficit
F44.7	1	1	3	4	30099	Conversion disorder with mixed symptom presentation
F44.81	4	7	2	12	30091	Dissociative identity disorder
F44.89	0	3	2	5	30098	Other dissociative and conversion disorders
F44.9	5	2	5	11	30092	Dissociative and conversion disorder, unspecified
F45.0	1	3	1	4	30099	Somatization disorder
F45.1	4	1	0	5	30098	Undifferentiated somatoform disorder
F45.21	1	1	0	2	30101	Hypochondriasis
F45.22	8	11	8	24	30079	Body dysmorphic disorder
F45.9	1	1	0	2	30101	Somatoform disorder, unspecified
F48.1	4	8	3	15	30088	Depersonalization-derealization syndrome
F48.2	0	0	1	1	30102	Pseudobulbar affect
F48.8	5	1	0	6	30097	Other specified nonpsychotic mental disorders
F48.9	1	1	2	4	30099	Nonpsychotic mental disorder, unspecified
F50.00	1	2	2	5	30098	Anorexia nervosa, unspecified
F50.01	10	13	15	32	30071	Anorexia nervosa, restricting type
F50.02	7	3	3	13	30090	Anorexia nervosa, binge eating/purging type
F50.2	4	10	10	23	30080	Bulimia nervosa
F50.8	2	3	1	5	30098	Other eating disorders
F50.81	3	11	9	20	30083	Binge eating disorder
F50.82	8	15	8	26	30077	Avoidant/restrictive food intake disorder
F50.89	1	8	14	23	30080	Other specified eating disorder
F50.9	12	26	30	60	30043	Eating disorder, unspecified
F51.01	3	7	11	20	30083	Primary insomnia
F51.02	1	0	1	1	30102	Adjustment insomnia
F51.04	0	1	1	2	30101	Psychophysiologic insomnia
F51.05	0	1	5	6	30097	Insomnia due to other mental disorder
F51.09	0	2	2	4	30099	Other insomnia not due to a substance or known physiological condition
F51.19	0	1	0	1	30102	Other hypersomnia not due to a substance or known physiological condition
F51.3	0	0	0	0	30103	Sleepwalking [somnambulism]
F51.4	1	2	1	4	30099	Sleep terrors [night terrors]
F51.5	1	6	1	8	30095	Nightmare disorder
F51.8	0	0	0	0	30103	Other sleep disorders not due to a substance or known physiological condition
F51.9	0	1	0	1	30102	Sleep disorder not due to a substance or known physiological condition, unspecified
F52.9	1	0	0	1	30102	Unspecified sexual dysfunction not due to a substance or known physiological condition
F54	4	0	1	5	30098	Psychological and behavioral factors associated with disorders or diseases classified elsewhere
F55.8	3	1	3	7	30096	Abuse of other non-psychoactive substances
F59	0	0	1	1	30102	Unspecified behavioral syndromes associated with physiological disturbances and physical factors
F60.0	0	0	0	0	30103	Paranoid personality disorder
F60.2	0	1	1	2	30101	Antisocial personality disorder
F60.3	44	42	21	97	30006	Borderline personality disorder
F60.4	0	3	0	3	30100	Histrionic personality disorder
F60.5	6	4	5	13	30090	Obsessive-compulsive personality disorder
F60.6	2	3	0	4	30099	Avoidant personality disorder
F60.89	1	1	2	3	30100	Other specific personality disorders
F60.9	3	7	6	16	30087	Personality disorder, unspecified
F63.1	0	1	0	1	30102	Pyromania
F63.2	2	2	0	4	30099	Kleptomania
F63.3	14	33	25	66	30037	Trichotillomania
F63.81	462	201	72	656	29447	Intermittent explosive disorder
F63.89	3	1	2	6	30097	Other impulse disorders
F63.9	30	22	12	62	30041	Impulse disorder, unspecified
F64.0	5	4	4	13	30090	Transsexualism
F64.1	49	53	57	132	29971	Dual role transvestism;Gender identity disorder in adolescence and adulthood
F64.2	16	24	17	52	30051	Gender identity disorder of childhood
F64.8	3	9	3	14	30089	Other gender identity disorders
F64.9	16	21	16	50	30053	Gender identity disorder, unspecified
F65.1	0	0	0	0	30103	Transvestic fetishism
F65.4	0	1	0	1	30102	Pedophilia
F65.89	1	1	3	5	30098	Other paraphilias
F65.9	0	2	0	2	30101	Paraphilia, unspecified
F66	0	4	1	5	30098	Other sexual disorders
F68.10	1	0	0	1	30102	Factitious disorder, unspecified
F70	91	132	125	293	29810	Mild intellectual disabilities
F71	43	38	35	100	30003	Moderate intellectual disabilities
F72	2	10	9	19	30084	Severe intellectual disabilities
F73	1	1	1	3	30100	Profound intellectual disabilities
F78	2	2	3	7	30096	Other intellectual disabilities
F78.A9	0	1	0	1	30102	Other genetic related intellectual disability
F79	22	36	30	83	30020	Unspecified intellectual disabilities
F80.0	2	6	8	16	30087	Phonological disorder
F80.1	3	6	4	13	30090	Expressive language disorder
F80.2	1	17	17	34	30069	Mixed receptive-expressive language disorder
F80.4	1	2	3	6	30097	Speech and language development delay due to hearing loss
F80.81	0	2	1	2	30101	Childhood onset fluency disorder
F80.82	2	4	1	7	30096	Social pragmatic communication disorder
F80.89	9	16	7	28	30075	Other developmental disorders of speech and language
F80.9	10	17	26	52	30051	Developmental disorder of speech and language, unspecified
F81.0	7	24	30	57	30046	Specific reading disorder
F81.2	2	14	23	35	30068	Mathematics disorder
F81.81	1	6	8	14	30089	Disorder of written expression
F81.89	2	1	4	7	30096	Other developmental disorders of scholastic skills
F81.9	5	9	11	23	30080	Developmental disorder of scholastic skills, unspecified
F82	4	19	19	38	30065	Specific developmental disorder of motor function
F84.0	2067	1290	842	3194	26909	Autistic disorder
F84.2	1	1	0	2	30101	Rett's syndrome
F84.5	14	10	8	30	30073	Asperger's syndrome
F84.8	8	1	4	13	30090	Other pervasive developmental disorders
F84.9	24	23	15	57	30046	Pervasive developmental disorder, unspecified
F88	68	58	62	175	29928	Other disorders of psychological development
F89	70	43	36	138	29965	Unspecified disorder of psychological development
F90.0	1279	1009	469	2399	27704	Attention-deficit hyperactivity disorder, predominantly inattentive type
F90.1	797	421	104	1223	28880	Attention-deficit hyperactivity disorder, predominantly hyperactive type
F90.2	4839	3310	1290	7440	22663	Attention-deficit hyperactivity disorder, combined type
F90.8	99	79	28	190	29913	Attention-deficit hyperactivity disorder, other type
F90.9	1050	805	336	1996	28107	Attention-deficit hyperactivity disorder, unspecified type
F91.0	16	14	2	32	30071	Conduct disorder confined to family context
F91.1	171	137	51	332	29771	Conduct disorder, childhood-onset type
F91.2	192	58	35	273	29830	Conduct disorder, adolescent-onset type
F91.3	2781	2174	848	4742	25361	Oppositional defiant disorder
F91.8	176	104	36	295	29808	Other conduct disorders
F91.9	428	207	82	682	29421	Conduct disorder, unspecified
F93.0	355	195	66	551	29552	Separation anxiety disorder of childhood
F93.8	31	13	4	47	30056	Other childhood emotional disorders
F93.9	27	12	3	40	30063	Childhood emotional disorder, unspecified
F94.0	17	24	8	42	30061	Selective mutism
F94.1	369	217	128	572	29531	Reactive attachment disorder of childhood
F94.2	38	19	20	71	30032	Disinhibited attachment disorder of childhood
F94.8	8	2	5	14	30089	Other childhood disorders of social functioning
F94.9	8	4	1	13	30090	Childhood disorder of social functioning, unspecified
F95.0	1	1	4	6	30097	Transient tic disorder
F95.1	3	7	7	16	30087	Chronic motor or vocal tic disorder
F95.2	14	24	37	64	30039	Tourette's disorder
F95.8	1	0	2	3	30100	Other tic disorders
F95.9	0	8	7	14	30089	Tic disorder, unspecified
F98.0	12	56	50	109	29994	Enuresis not due to a substance or known physiological condition
F98.1	13	35	30	73	30030	Encopresis not due to a substance or known physiological condition
F98.21	1	0	0	1	30102	Rumination disorder of infancy
F98.3	4	8	9	17	30086	Pica of infancy and childhood
F98.4	0	1	2	3	30100	Stereotyped movement disorders
F98.8	19	7	1	25	30078	Other specified behavioral and emotional disorders with onset usually occurring in childhood and adolescence
F98.9	34	11	4	45	30058	Unspecified behavioral and emotional disorders with onset usually occurring in childhood and adolescence
F99	97	6	1	104	29999	Mental disorder, not otherwise specified
Z03.89	90	9	3	99	30004	Encounter for observation for other suspected diseases and conditions ruled out
