# Supplementary material for: Positive developmental cascades: Strength development reduces support needs in children
Source: JCPP Adv. 2026 Jan 22:e70097. Online ahead of print. doi: 10.1002/jcv2.70097 (PMC13338963; doi:10.1002/jcv2.70097)
Supplement: Supplementary file 4 — Table S2 [file JCV2-9999-e70097-s005.xlsx]

## Sheet: Core Domain
VARIABLE_TYPE	CANS_DOMAIN	CANS_INDICATOR
Child Strength	STRENGTH	FAMILY
	STRENGTH	INTERPERSONAL
	STRENGTH	EDUCATIONAL_SETTING
	STRENGTH	VOCATIONA
	STRENGTH	COPING_SKILLS
	STRENGTH	OPTIMISIM
	STRENGTH	TALENTS_INTERESTS
	STRENGTH	SPIRITUAL_RELEGIOUS
	STRENGTH	COMMUNITY_LIFE
	STRENGTH	RELATIONSHIP_PERFORMANECE
	STRENGTH	RESILIENCE
	STRENGTH	INVOVEMENT_WITH_CARE
	STRENGTH	USE_OF_FREE_TIME
	STRENGTH	PEER_INFLUENCES
	STRENGTH	LEGAL_PERMANENCY
	STRENGTH	CULTURAL_IDENTITY
Child Needs	TRAUMATIC_ADVERSE	SEXUAL_ABUSE
	TRAUMATIC_ADVERSE	PHYSICAL_ABUSE
	TRAUMATIC_ADVERSE	EMOTIONAL_ABUSE
	TRAUMATIC_ADVERSE	NEGLECT
	TRAUMATIC_ADVERSE	MEDICAL_TRAUMA
	TRAUMATIC_ADVERSE	WITNESS_FAMILY_VIOLENCE
	TRAUMATIC_ADVERSE	WITNESS_COMMUNITY_VIOLENCE
	TRAUMATIC_ADVERSE	WITNESS_SCHOOL_VIOLENCE
	TRAUMATIC_ADVERSE	NATURAL_MANMADE_DISASTERS
	TRAUMATIC_ADVERSE	WAR_AFFECTED
	TRAUMATIC_ADVERSE	TERRORISM_AFFECTED
	TRAUMATIC_ADVERSE	WITNESS_VICTIM_TO_CRIMINAL_ACTIVITY
	TRAUMATIC_ADVERSE	PARENTAL_CRIMINAL_BEHAVIOR
	TRAUMATIC_ADVERSE	DISRUPTION_IN_CAREGIVING_ATTACHMENT_LOSS
	TRAUMATIC_ADVERSE	SYSTEMS_INVOLVEMENT
	LIFE_FUNCTIONING	FAMILY
	LIFE_FUNCTIONING	LIVING_SITUATION
	LIFE_FUNCTIONING	SOCIAL_FUNCTIONING
	LIFE_FUNCTIONING	DEVELOP_INTELLECTUAL
	LIFE_FUNCTIONING	RECREATIONAL
	LIFE_FUNCTIONING	MEDICAL
	LIFE_FUNCTIONING	PHYSICAL
	LIFE_FUNCTIONING	SLEEP
	LIFE_FUNCTIONING	SEXUAL_DEVELOPMENT
	LIFE_FUNCTIONING	ACTIVITY_DAILY_LIVING
	LIFE_FUNCTIONING	SCHOOL_BEHAVIOR
	LIFE_FUNCTIONING	SCHOOL_ACHIEVEMENT
	LIFE_FUNCTIONING	SCHOOL_ATTENDANCE
	LIFE_FUNCTIONING	LEGAL_ISSUES
	CULTURE	LANGUAGE
	CULTURE	IDENTITY
	CULTURE	CULTURAL_STRESS
	BEHAVE_EMOTIONAL	ADJUSTMENT_TO_TRAUMA
	BEHAVE_EMOTIONAL	EMOTIONAL_PHYSICAL_REG
	BEHAVE_EMOTIONAL	PSYCHOSIS
	BEHAVE_EMOTIONAL	ATTENTION_CONCENTRATION
	BEHAVE_EMOTIONAL	IMPULSIVITY
	BEHAVE_EMOTIONAL	DEPRESSION
	BEHAVE_EMOTIONAL	ANXIETY
	BEHAVE_EMOTIONAL	OPPOSITIONAL_BEHAVIOR
	BEHAVE_EMOTIONAL	TRIANGULATION_MANIPULATION
	BEHAVE_EMOTIONAL	CONDUCT
	BEHAVE_EMOTIONAL	SUBSTANCE_USE
	BEHAVE_EMOTIONAL	ATTACHMENT_DIFFICULTIES
	BEHAVE_EMOTIONAL	EATING_DISTURBANCE
	BEHAVE_EMOTIONAL	BEHAVIORAL_REGRESSIONS
	BEHAVE_EMOTIONAL	SOMATIZATION
	BEHAVE_EMOTIONAL	ANGER_CONTROL
	BEHAVE_EMOTIONAL	MOOD_DISTURBANCE
	BEHAVE_EMOTIONAL	TRUMATIC_GRIEF_SEPARATION
	RISK_BEHAVIORS	SUICIDE_WATCH
	RISK_BEHAVIORS	SELF_MUTILATION
	RISK_BEHAVIORS	OTHER_SELF_HARM
	RISK_BEHAVIORS	DANGER_TO_OTHERS
	RISK_BEHAVIORS	SEXUAL_AGGRESSION
	RISK_BEHAVIORS	RUNAWAY_FLIGHT_RISK
	RISK_BEHAVIORS	DELINQUENCY
	RISK_BEHAVIORS	JUDGEMENT
	RISK_BEHAVIORS	FIRE_SETTING
	RISK_BEHAVIORS	INTENTIONAL_MISBEHAVIOR
	RISK_BEHAVIORS	SEXUAL_REACTIVE_BEHAVIOR
	RISK_BEHAVIORS	BULLYING
	RISK_BEHAVIORS	EXPLOITATION
	RISK_BEHAVIORS	BULLIED_BY_OTHERS
	RISK_BEHAVIORS	CRUELTY_TO_ANIMALS
Additional Needs	TRANSITION_TO_ADULTHOOD	INDEPENDENT_LIVING_SKILL
	TRANSITION_TO_ADULTHOOD	TRANSPORTATION
	TRANSITION_TO_ADULTHOOD	PARENTING_ROLE
	TRANSITION_TO_ADULTHOOD	INTIMATE_RELATIONSHIP
	TRANSITION_TO_ADULTHOOD	MEDICATION_COMPLIANCE
	TRANSITION_TO_ADULTHOOD	TREATMENT_INVOLVMENT
	TRANSITION_TO_ADULTHOOD	EDUCATIONAL_ATTAINMENT
	TRANSITION_TO_ADULTHOOD	JOB_FUNCTIONING
	TRANSITION_TO_ADULTHOOD	TRAN_TO_ADULT_SERVICES_SYSTEM
	TRANSITION_TO_ADULTHOOD	ACCESS_TO_CHILD_CARE_AND_OR_RESPITE
	TRANSITION_TO_ADULTHOOD	FINANCIAL_RESOURCES
	TRANSITION_TO_ADULTHOOD	RESIDENTIAL_STABILITY
	CAREGIVER_RESOURCES	PHYSICAL_HEALTH
	CAREGIVER_RESOURCES	MENTAL_HEALTH
	CAREGIVER_RESOURCES	SUBSTANCE_HEALTH
	CAREGIVER_RESOURCES	DEVELOPMENTAL
	CAREGIVER_RESOURCES	SUPERVISION
	CAREGIVER_RESOURCES	INVOLVMENT_WITH_CARE
	CAREGIVER_RESOURCES	CULTURE_CONGRUENCE
	CAREGIVER_RESOURCES	KNOWLEDGE
	CAREGIVER_RESOURCES	ORGANIZATION
	CAREGIVER_RESOURCES	SOCIAL_RESOURCES
	CAREGIVER_RESOURCES	RESIDENTIAL_STABILITY
	CAREGIVER_RESOURCES	SAFETY
	CAREGIVER_RESOURCES	MARITAL_PARTNER_VIOLENCE
	CAREGIVER_RESOURCES	POST_TRAUMATIC_REACTIONS
	CAREGIVER_RESOURCES	FINANCIAL_RESOURCES
	CAREGIVER_RESOURCES	FAMILY_STRESS
	CAREGIVER_RESOURCES	ACCESS_TO_CHILD_CARE_AND_OR_RESPITE
	CAREGIVER_RESOURCES	TRANSPORTATION
	CAREGIVER_RESOURCES	PARENTAL_RESPONSIVENESS

## Sheet: Full Dictionary
ISN	DSN	DOM	ITM	SQL	MDL
I13	TRA	TRAUMATIC_ADVERSE	SEXUAL_ABUSE	TRAUMATIC_ADVERSE_D_SEXUAL_ABUSE
I14	TRA	TRAUMATIC_ADVERSE	PHYSICAL_ABUSE	TRAUMATIC_ADVERSE_D_PHYSICAL_ABUSE
I15	TRA	TRAUMATIC_ADVERSE	EMOTIONAL_ABUSE	TRAUMATIC_ADVERSE_D_EMOTIONAL_ABUSE
I16	TRA	TRAUMATIC_ADVERSE	NEGLECT	TRAUMATIC_ADVERSE_D_NEGLECT
I17	TRA	TRAUMATIC_ADVERSE	MEDICAL_TRAUMA	TRAUMATIC_ADVERSE_D_MEDICAL_TRAUMA
I18	TRA	TRAUMATIC_ADVERSE	WITNESS_FAMILY_VIOLENCE	TRAUMATIC_ADVERSE_D_WITNESS_FAMILY_VIOLENCE
I19	TRA	TRAUMATIC_ADVERSE	WITNESS_COMMUNITY_VIOLENCE	TRAUMATIC_ADVERSE_D_WITNESS_COMMUNITY_VIOLENCE
I1A	TRA	TRAUMATIC_ADVERSE	WITNESS_SCHOOL_VIOLENCE	TRAUMATIC_ADVERSE_D_WITNESS_SCHOOL_VIOLENCE
I1B	TRA	TRAUMATIC_ADVERSE	NATURAL_MANMADE_DISASTERS	TRAUMATIC_ADVERSE_D_NATURAL_MANMADE_DISASTERS
I1C	TRA	TRAUMATIC_ADVERSE	WAR_AFFECTED	TRAUMATIC_ADVERSE_D_WAR_AFFECTED
I1D	TRA	TRAUMATIC_ADVERSE	TERRORISM_AFFECTED	TRAUMATIC_ADVERSE_D_TERRORISM_AFFECTED
I1E	TRA	TRAUMATIC_ADVERSE	WITNESS_VICTIM_TO_CRIMINAL_ACTIVITY	TRAUMATIC_ADVERSE_D_WITNESS_VICTIM_TO_CRIMINAL_ACTIVITY
I1F	TRA	TRAUMATIC_ADVERSE	PARENTAL_CRIMINAL_BEHAVIOR	TRAUMATIC_ADVERSE_D_PARENTAL_CRIMINAL_BEHAVIOR
I20	TRA	TRAUMATIC_ADVERSE	DISRUPTION_IN_CAREGIVING_ATTACHMENT_LOSS	TRAUMATIC_ADVERSE_D_DISRUPTION_IN_CAREGIVING_ATTACHMENT_LOSS
I21	TRA	TRAUMATIC_ADVERSE	SYSTEMS_INVOLVEMENT	TRAUMATIC_ADVERSE_D_SYSTEMS_INVOLVEMENT
I22	STR	STRENGTH	FAMILY	STRENGTH_D_FAMILY
I23	STR	STRENGTH	INTERPERSONAL	STRENGTH_D_INTERPERSONAL
I24	STR	STRENGTH	EDUCATIONAL_SETTING	STRENGTH_D_EDUCATIONAL_SETTING
I25	STR	STRENGTH	VOCATIONA	STRENGTH_D_VOCATIONA
I26	STR	STRENGTH	COPING_SKILLS	STRENGTH_D_COPING_SKILLS
I27	STR	STRENGTH	OPTIMISIM	STRENGTH_D_OPTIMISIM
I28	STR	STRENGTH	TALENTS_INTERESTS	STRENGTH_D_TALENTS_INTERESTS
I29	STR	STRENGTH	SPIRITUAL_RELEGIOUS	STRENGTH_D_SPIRITUAL_RELEGIOUS
I2A	STR	STRENGTH	COMMUNITY_LIFE	STRENGTH_D_COMMUNITY_LIFE
I2B	STR	STRENGTH	RELATIONSHIP_PERFORMANECE	STRENGTH_D_RELATIONSHIP_PERFORMANECE
I2C	STR	STRENGTH	RESILIENCE	STRENGTH_D_RESILIENCE
I2D	STR	STRENGTH	INVOVEMENT_WITH_CARE	STRENGTH_D_INVOVEMENT_WITH_CARE
I2E	STR	STRENGTH	USE_OF_FREE_TIME	STRENGTH_D_USE_OF_FREE_TIME
I2F	STR	STRENGTH	PEER_INFLUENCES	STRENGTH_D_PEER_INFLUENCES
I30	STR	STRENGTH	LEGAL_PERMANENCY	STRENGTH_D_LEGAL_PERMANENCY
I31	STR	STRENGTH	CULTURAL_IDENTITY	STRENGTH_D_CULTURAL_IDENTITY
I32	LFC	LIFE_FUNCTIONING	FAMILY	LIFE_FUNCTIONING_D_FAMILY
I33	LFC	LIFE_FUNCTIONING	LIVING_SITUATION	LIFE_FUNCTIONING_D_LIVING_SITUATION
I34	LFC	LIFE_FUNCTIONING	SOCIAL_FUNCTIONING	LIFE_FUNCTIONING_D_SOCIAL_FUNCTIONING
I35	LFC	LIFE_FUNCTIONING	DEVELOP_INTELLECTUAL	LIFE_FUNCTIONING_D_DEVELOP_INTELLECTUAL
I36	LFC	LIFE_FUNCTIONING	RECREATIONAL	LIFE_FUNCTIONING_D_RECREATIONAL
I37	LFC	LIFE_FUNCTIONING	MEDICAL	LIFE_FUNCTIONING_D_MEDICAL
I38	LFC	LIFE_FUNCTIONING	PHYSICAL	LIFE_FUNCTIONING_D_PHYSICAL
I39	LFC	LIFE_FUNCTIONING	SLEEP	LIFE_FUNCTIONING_D_SLEEP
I3A	LFC	LIFE_FUNCTIONING	SEXUAL_DEVELOPMENT	LIFE_FUNCTIONING_D_SEXUAL_DEVELOPMENT
I3B	LFC	LIFE_FUNCTIONING	ACTIVITY_DAILY_LIVING	LIFE_FUNCTIONING_D_ACTIVITY_DAILY_LIVING
I3C	LFC	LIFE_FUNCTIONING	SCHOOL_BEHAVIOR	LIFE_FUNCTIONING_D_SCHOOL_BEHAVIOR
I3D	LFC	LIFE_FUNCTIONING	SCHOOL_ACHIEVEMENT	LIFE_FUNCTIONING_D_SCHOOL_ACHIEVEMENT
I3E	LFC	LIFE_FUNCTIONING	SCHOOL_ATTENDANCE	LIFE_FUNCTIONING_D_SCHOOL_ATTENDANCE
I3F	LFC	LIFE_FUNCTIONING	LEGAL_ISSUES	LIFE_FUNCTIONING_D_LEGAL_ISSUES
I40	CUL	CULTURE	LANGUAGE	CULTURE_D_LANGUAGE
I41	CUL	CULTURE	IDENTITY	CULTURE_D_IDENTITY
I42	CUL	CULTURE	CULTURAL_STRESS	CULTURE_D_CULTURAL_STRESS
I43	BHV	BEHAVE_EMOTIONAL	ADJUSTMENT_TO_TRAUMA	BEHAVE_EMOTIONAL_D_ADJUSTMENT_TO_TRAUMA
I44	BHV	BEHAVE_EMOTIONAL	EMOTIONAL_PHYSICAL_REG	BEHAVE_EMOTIONAL_D_EMOTIONAL_PHYSICAL_REG
I45	BHV	BEHAVE_EMOTIONAL	PSYCHOSIS	BEHAVE_EMOTIONAL_D_PSYCHOSIS
I46	BHV	BEHAVE_EMOTIONAL	ATTENTION_CONCENTRATION	BEHAVE_EMOTIONAL_D_ATTENTION_CONCENTRATION
I47	BHV	BEHAVE_EMOTIONAL	IMPULSIVITY	BEHAVE_EMOTIONAL_D_IMPULSIVITY
I48	BHV	BEHAVE_EMOTIONAL	DEPRESSION	BEHAVE_EMOTIONAL_D_DEPRESSION
I49	BHV	BEHAVE_EMOTIONAL	ANXIETY	BEHAVE_EMOTIONAL_D_ANXIETY
I4A	BHV	BEHAVE_EMOTIONAL	OPPOSITIONAL_BEHAVIOR	BEHAVE_EMOTIONAL_D_OPPOSITIONAL_BEHAVIOR
I4B	BHV	BEHAVE_EMOTIONAL	TRIANGULATION_MANIPULATION	BEHAVE_EMOTIONAL_D_TRIANGULATION_MANIPULATION
I4C	BHV	BEHAVE_EMOTIONAL	CONDUCT	BEHAVE_EMOTIONAL_D_CONDUCT
I4D	BHV	BEHAVE_EMOTIONAL	SUBSTANCE_USE	BEHAVE_EMOTIONAL_D_SUBSTANCE_USE
I4E	BHV	BEHAVE_EMOTIONAL	ATTACHMENT_DIFFICULTIES	BEHAVE_EMOTIONAL_D_ATTACHMENT_DIFFICULTIES
I4F	BHV	BEHAVE_EMOTIONAL	EATING_DISTURBANCE	BEHAVE_EMOTIONAL_D_EATING_DISTURBANCE
I50	BHV	BEHAVE_EMOTIONAL	BEHAVIORAL_REGRESSIONS	BEHAVE_EMOTIONAL_D_BEHAVIORAL_REGRESSIONS
I51	BHV	BEHAVE_EMOTIONAL	SOMATIZATION	BEHAVE_EMOTIONAL_D_SOMATIZATION
I52	BHV	BEHAVE_EMOTIONAL	ANGER_CONTROL	BEHAVE_EMOTIONAL_D_ANGER_CONTROL
I53	BHV	BEHAVE_EMOTIONAL	MOOD_DISTURBANCE	BEHAVE_EMOTIONAL_D_MOOD_DISTURBANCE
I54	BHV	BEHAVE_EMOTIONAL	TRUMATIC_GRIEF_SEPARATION	BEHAVE_EMOTIONAL_D_TRUMATIC_GRIEF_SEPARATION
I55	RSK	RISK_BEHAVIORS	SUICIDE_WATCH	RISK_BEHAVIORS_D_SUICIDE_WATCH
I56	RSK	RISK_BEHAVIORS	SELF_MUTILATION	RISK_BEHAVIORS_D_SELF_MUTILATION
I57	RSK	RISK_BEHAVIORS	OTHER_SELF_HARM	RISK_BEHAVIORS_D_OTHER_SELF_HARM
I58	RSK	RISK_BEHAVIORS	DANGER_TO_OTHERS	RISK_BEHAVIORS_D_DANGER_TO_OTHERS
I59	RSK	RISK_BEHAVIORS	SEXUAL_AGGRESSION	RISK_BEHAVIORS_D_SEXUAL_AGGRESSION
I5A	RSK	RISK_BEHAVIORS	RUNAWAY_FLIGHT_RISK	RISK_BEHAVIORS_D_RUNAWAY_FLIGHT_RISK
I5B	RSK	RISK_BEHAVIORS	DELINQUENCY	RISK_BEHAVIORS_D_DELINQUENCY
I5C	RSK	RISK_BEHAVIORS	JUDGEMENT	RISK_BEHAVIORS_D_JUDGEMENT
I5D	RSK	RISK_BEHAVIORS	FIRE_SETTING	RISK_BEHAVIORS_D_FIRE_SETTING
I5E	RSK	RISK_BEHAVIORS	INTENTIONAL_MISBEHAVIOR	RISK_BEHAVIORS_D_INTENTIONAL_MISBEHAVIOR
I5F	RSK	RISK_BEHAVIORS	SEXUAL_REACTIVE_BEHAVIOR	RISK_BEHAVIORS_D_SEXUAL_REACTIVE_BEHAVIOR
I60	RSK	RISK_BEHAVIORS	BULLYING	RISK_BEHAVIORS_D_BULLYING
I61	RSK	RISK_BEHAVIORS	EXPLOITATION	RISK_BEHAVIORS_D_EXPLOITATION
I62	RSK	RISK_BEHAVIORS	BULLIED_BY_OTHERS	RISK_BEHAVIORS_D_BULLIED_BY_OTHERS
I63	RSK	RISK_BEHAVIORS	CRUELTY_TO_ANIMALS	RISK_BEHAVIORS_D_CRUELTY_TO_ANIMALS
I64	ADU	TRANSITION_TO_ADULTHOOD	INDEPENDENT_LIVING_SKILL	TRANSITION_TO_ADULTHOOD_D_INDEPENDENT_LIVING_SKILL
I65	ADU	TRANSITION_TO_ADULTHOOD	TRANSPORTATION	TRANSITION_TO_ADULTHOOD_D_TRANSPORTATION
I66	ADU	TRANSITION_TO_ADULTHOOD	PARENTING_ROLE	TRANSITION_TO_ADULTHOOD_D_PARENTING_ROLE
I67	ADU	TRANSITION_TO_ADULTHOOD	INTIMATE_RELATIONSHIP	TRANSITION_TO_ADULTHOOD_D_INTIMATE_RELATIONSHIP
I68	ADU	TRANSITION_TO_ADULTHOOD	MEDICATION_COMPLIANCE	TRANSITION_TO_ADULTHOOD_D_MEDICATION_COMPLIANCE
I69	ADU	TRANSITION_TO_ADULTHOOD	TREATMENT_INVOLVMENT	TRANSITION_TO_ADULTHOOD_D_TREATMENT_INVOLVMENT
I6A	ADU	TRANSITION_TO_ADULTHOOD	EDUCATIONAL_ATTAINMENT	TRANSITION_TO_ADULTHOOD_D_EDUCATIONAL_ATTAINMENT
I6B	ADU	TRANSITION_TO_ADULTHOOD	JOB_FUNCTIONING	TRANSITION_TO_ADULTHOOD_D_JOB_FUNCTIONING
I6C	ADU	TRANSITION_TO_ADULTHOOD	TRAN_TO_ADULT_SERVICES_SYSTEM	TRANSITION_TO_ADULTHOOD_D_TRAN_TO_ADULT_SERVICES_SYSTEM
I6D	ADU	TRANSITION_TO_ADULTHOOD	ACCESS_TO_CHILD_CARE_AND_OR_RESPITE	TRANSITION_TO_ADULTHOOD_D_ACCESS_TO_CHILD_CARE_AND_OR_RESPITE
I6E	ADU	TRANSITION_TO_ADULTHOOD	FINANCIAL_RESOURCES	TRANSITION_TO_ADULTHOOD_D_FINANCIAL_RESOURCES
I6F	ADU	TRANSITION_TO_ADULTHOOD	RESIDENTIAL_STABILITY	TRANSITION_TO_ADULTHOOD_D_RESIDENTIAL_STABILITY
I70	CGV	CAREGIVER_RESOURCES	PHYSICAL_HEALTH	CAREGIVER_RESOURCES_D_PHYSICAL_HEALTH
I71	CGV	CAREGIVER_RESOURCES	MENTAL_HEALTH	CAREGIVER_RESOURCES_D_MENTAL_HEALTH
I72	CGV	CAREGIVER_RESOURCES	SUBSTANCE_HEALTH	CAREGIVER_RESOURCES_D_SUBSTANCE_HEALTH
I73	CGV	CAREGIVER_RESOURCES	DEVELOPMENTAL	CAREGIVER_RESOURCES_D_DEVELOPMENTAL
I74	CGV	CAREGIVER_RESOURCES	SUPERVISION	CAREGIVER_RESOURCES_D_SUPERVISION
I75	CGV	CAREGIVER_RESOURCES	INVOLVMENT_WITH_CARE	CAREGIVER_RESOURCES_D_INVOLVMENT_WITH_CARE
I76	CGV	CAREGIVER_RESOURCES	CULTURE_CONGRUENCE	CAREGIVER_RESOURCES_D_CULTURE_CONGRUENCE
I77	CGV	CAREGIVER_RESOURCES	KNOWLEDGE	CAREGIVER_RESOURCES_D_KNOWLEDGE
I78	CGV	CAREGIVER_RESOURCES	ORGANIZATION	CAREGIVER_RESOURCES_D_ORGANIZATION
I79	CGV	CAREGIVER_RESOURCES	SOCIAL_RESOURCES	CAREGIVER_RESOURCES_D_SOCIAL_RESOURCES
I7A	CGV	CAREGIVER_RESOURCES	RESIDENTIAL_STABILITY	CAREGIVER_RESOURCES_D_RESIDENTIAL_STABILITY
I7B	CGV	CAREGIVER_RESOURCES	SAFETY	CAREGIVER_RESOURCES_D_SAFETY
I7C	CGV	CAREGIVER_RESOURCES	MARITAL_PARTNER_VIOLENCE	CAREGIVER_RESOURCES_D_MARITAL_PARTNER_VIOLENCE
I7D	CGV	CAREGIVER_RESOURCES	POST_TRAUMATIC_REACTIONS	CAREGIVER_RESOURCES_D_POST_TRAUMATIC_REACTIONS
I7E	CGV	CAREGIVER_RESOURCES	FINANCIAL_RESOURCES	CAREGIVER_RESOURCES_D_FINANCIAL_RESOURCES
I7F	CGV	CAREGIVER_RESOURCES	FAMILY_STRESS	CAREGIVER_RESOURCES_D_FAMILY_STRESS
I80	CGV	CAREGIVER_RESOURCES	ACCESS_TO_CHILD_CARE_AND_OR_RESPITE	CAREGIVER_RESOURCES_D_ACCESS_TO_CHILD_CARE_AND_OR_RESPITE
I81	CGV	CAREGIVER_RESOURCES	TRANSPORTATION	CAREGIVER_RESOURCES_D_TRANSPORTATION
I82	CGV	CAREGIVER_RESOURCES	PARENTAL_RESPONSIVENESS	CAREGIVER_RESOURCES_D_PARENTAL_RESPONSIVENESS
I83	DEV	DEVELOPMENTAL_INTELLECTUAL	TEMPERAMENT_EMOT_RESPONSIVENESS	DEVELOPMENTAL_INTELLECTUAL_D_TEMPERAMENT_EMOT_RESPONSIVENESS	LIFE_FUNCTIONING_D_DEVELOP_INTELLECTUAL >= 2
I84	DEV	DEVELOPMENTAL_INTELLECTUAL	EATING	DEVELOPMENTAL_INTELLECTUAL_D_EATING	LIFE_FUNCTIONING_D_DEVELOP_INTELLECTUAL >= 2
I85	DEV	DEVELOPMENTAL_INTELLECTUAL	ELIMINATION	DEVELOPMENTAL_INTELLECTUAL_D_ELIMINATION	LIFE_FUNCTIONING_D_DEVELOP_INTELLECTUAL >= 2
I86	DEV	DEVELOPMENTAL_INTELLECTUAL	CLASSROOM_DAYCARE_BEHAVIOR	DEVELOPMENTAL_INTELLECTUAL_D_CLASSROOM_DAYCARE_BEHAVIOR	LIFE_FUNCTIONING_D_DEVELOP_INTELLECTUAL >= 2
I87	DEV	DEVELOPMENTAL_INTELLECTUAL	NON_CLASS_ROOM_BEHAVIOR	DEVELOPMENTAL_INTELLECTUAL_D_NON_CLASS_ROOM_BEHAVIOR	LIFE_FUNCTIONING_D_DEVELOP_INTELLECTUAL >= 2
I88	DEV	DEVELOPMENTAL_INTELLECTUAL	SPECIAL_EDUCATION	DEVELOPMENTAL_INTELLECTUAL_D_SPECIAL_EDUCATION	LIFE_FUNCTIONING_D_DEVELOP_INTELLECTUAL >= 2
I89	DEV	DEVELOPMENTAL_INTELLECTUAL	ADAPTION_TO_CHANGE	DEVELOPMENTAL_INTELLECTUAL_D_ADAPTION_TO_CHANGE	LIFE_FUNCTIONING_D_DEVELOP_INTELLECTUAL >= 2
I8A	DEV	DEVELOPMENTAL_INTELLECTUAL	TRANSITIONS	DEVELOPMENTAL_INTELLECTUAL_D_TRANSITIONS	LIFE_FUNCTIONING_D_DEVELOP_INTELLECTUAL >= 2
I8B	DEV	DEVELOPMENTAL_INTELLECTUAL	SEXUAL_BEHAVIOR	DEVELOPMENTAL_INTELLECTUAL_D_SEXUAL_BEHAVIOR	LIFE_FUNCTIONING_D_DEVELOP_INTELLECTUAL >= 2
I8C	DEV	DEVELOPMENTAL_INTELLECTUAL	AUTONOMY	DEVELOPMENTAL_INTELLECTUAL_D_AUTONOMY	LIFE_FUNCTIONING_D_DEVELOP_INTELLECTUAL >= 2
I8D	DEV	DEVELOPMENTAL_INTELLECTUAL	DECISION_MAKING	DEVELOPMENTAL_INTELLECTUAL_D_DECISION_MAKING	LIFE_FUNCTIONING_D_DEVELOP_INTELLECTUAL >= 2
I8E	DEV	DEVELOPMENTAL_INTELLECTUAL	SENSORY	DEVELOPMENTAL_INTELLECTUAL_D_SENSORY	LIFE_FUNCTIONING_D_DEVELOP_INTELLECTUAL >= 2
I8F	DEV	DEVELOPMENTAL_INTELLECTUAL	COMMUNICATION	DEVELOPMENTAL_INTELLECTUAL_D_COMMUNICATION	LIFE_FUNCTIONING_D_DEVELOP_INTELLECTUAL >= 2
I90	DEV	DEVELOPMENTAL_INTELLECTUAL	REGULATORY_BODY_EMOTIONAL_CONTROL	DEVELOPMENTAL_INTELLECTUAL_D_REGULATORY_BODY_EMOTIONAL_CONTROL	LIFE_FUNCTIONING_D_DEVELOP_INTELLECTUAL >= 2
I91	DEV	DEVELOPMENTAL_INTELLECTUAL	REPETATIVE_BEHAVIORS	DEVELOPMENTAL_INTELLECTUAL_D_REPETATIVE_BEHAVIORS	LIFE_FUNCTIONING_D_DEVELOP_INTELLECTUAL >= 2
I92	DEV	DEVELOPMENTAL_INTELLECTUAL	RESTRICTED_INTEREST	DEVELOPMENTAL_INTELLECTUAL_D_RESTRICTED_INTEREST	LIFE_FUNCTIONING_D_DEVELOP_INTELLECTUAL >= 2
I93	DEV	DEVELOPMENTAL_INTELLECTUAL	EXPLORATION_STRENGTH	DEVELOPMENTAL_INTELLECTUAL_D_EXPLORATION_STRENGTH	LIFE_FUNCTIONING_D_DEVELOP_INTELLECTUAL >= 2
I94	DEV	DEVELOPMENTAL_INTELLECTUAL	PERSISTENCE_STRENGTH	DEVELOPMENTAL_INTELLECTUAL_D_PERSISTENCE_STRENGTH	LIFE_FUNCTIONING_D_DEVELOP_INTELLECTUAL >= 2
I95	DEV	DEVELOPMENTAL_INTELLECTUAL	CREATIVITY_IMAGINATION_STRENGTH	DEVELOPMENTAL_INTELLECTUAL_D_CREATIVITY_IMAGINATION_STRENGTH	LIFE_FUNCTIONING_D_DEVELOP_INTELLECTUAL >= 2
I96	DEV	DEVELOPMENTAL_INTELLECTUAL	SOLITARY_PALYFULLNESS_STRENGTH	DEVELOPMENTAL_INTELLECTUAL_D_SOLITARY_PALYFULLNESS_STRENGTH	LIFE_FUNCTIONING_D_DEVELOP_INTELLECTUAL >= 2
I97	DEV	DEVELOPMENTAL_INTELLECTUAL	PLAYFULLNESS_WITH_OTHER_STRENGTH	DEVELOPMENTAL_INTELLECTUAL_D_PLAYFULLNESS_WITH_OTHER_STRENGTH	LIFE_FUNCTIONING_D_DEVELOP_INTELLECTUAL >= 2
I98	DEV	DEVELOPMENTAL_INTELLECTUAL	SELF_EXPRESSION_STRENGTH	DEVELOPMENTAL_INTELLECTUAL_D_SELF_EXPRESSION_STRENGTH	LIFE_FUNCTIONING_D_DEVELOP_INTELLECTUAL >= 2
I99	DEV	DEVELOPMENTAL_INTELLECTUAL	RESOURCEFULNESS_STRENGTH	DEVELOPMENTAL_INTELLECTUAL_D_RESOURCEFULNESS_STRENGTH	LIFE_FUNCTIONING_D_DEVELOP_INTELLECTUAL >= 2
I9A	RUN	RUNAWAY	FREQUENCY_OF_RUNNING	RUNAWAY_MODULE_FREQUENCY_OF_RUNNING	RISK_BEHAVIORS_D_RUNAWAY_FLIGHT_RISK >= 2
I9B	RUN	RUNAWAY	CONSISTENCY_OF_DESTINATION	RUNAWAY_MODULE_CONSISTENCY_OF_DESTINATION	RISK_BEHAVIORS_D_RUNAWAY_FLIGHT_RISK >= 2
I9C	RUN	RUNAWAY	SAFETY_OF_DESTINATION	RUNAWAY_MODULE_SAFETY_OF_DESTINATION	RISK_BEHAVIORS_D_RUNAWAY_FLIGHT_RISK >= 2
I9D	RUN	RUNAWAY	INVOLVMENT_IN_ILLEGAL_ACTIVITY	RUNAWAY_MODULE_INVOLVMENT_IN_ILLEGAL_ACTIVITY	RISK_BEHAVIORS_D_RUNAWAY_FLIGHT_RISK >= 2
I9E	RUN	RUNAWAY	LIKELIHOOD_OF_RETURN_ON_OWN	RUNAWAY_MODULE_LIKELIHOOD_OF_RETURN_ON_OWN	RISK_BEHAVIORS_D_RUNAWAY_FLIGHT_RISK >= 2
I9F	RUN	RUNAWAY	PLANNING	RUNAWAY_MODULE_PLANNING	RISK_BEHAVIORS_D_RUNAWAY_FLIGHT_RISK >= 2
IA0	SUI	SUICIDE	ACCESSIBLE_ARMS_MEDICATION	SUICIDE_MODULE_ACCESSIBLE_ARMS_MEDICATION	RISK_BEHAVIORS_D_SUICIDE_WATCH >= 2
IA1	SUI	SUICIDE	SUICIDE_HISTORY	SUICIDE_MODULE_SUICIDE_HISTORY	RISK_BEHAVIORS_D_SUICIDE_WATCH >= 2
IA2	SUI	SUICIDE	PLANNING	SUICIDE_MODULE_PLANNING	RISK_BEHAVIORS_D_SUICIDE_WATCH >= 2
IA3	SBU	SUBSTANCE	SEVERITY_OF_USE	SUBSTANCE_D_SEVERITY_OF_USE	BEHAVE_EMOTIONAL_D_SUBSTANCE_USE >= 2
IA4	SBU	SUBSTANCE	DURATION_OF_USE	SUBSTANCE_D_DURATION_OF_USE	BEHAVE_EMOTIONAL_D_SUBSTANCE_USE >= 2
IA5	SBU	SUBSTANCE	STAGE_OF_RECOVERY	SUBSTANCE_D_STAGE_OF_RECOVERY	BEHAVE_EMOTIONAL_D_SUBSTANCE_USE >= 2
IA6	SBU	SUBSTANCE	PEER_INFLUENCES	SUBSTANCE_D_PEER_INFLUENCES	BEHAVE_EMOTIONAL_D_SUBSTANCE_USE >= 2
IA7	SBU	SUBSTANCE	PARENTAL_CAREGIVER_INFLUENCES	SUBSTANCE_D_PARENTAL_CAREGIVER_INFLUENCES	BEHAVE_EMOTIONAL_D_SUBSTANCE_USE >= 2
IA8	SBU	SUBSTANCE	ENVIRONMENTAL_INFLUENCES	SUBSTANCE_D_ENVIRONMENTAL_INFLUENCES	BEHAVE_EMOTIONAL_D_SUBSTANCE_USE >= 2
