# Supplementary material for: Positive developmental cascades: Strength development reduces support needs in children
Source: JCPP Adv. 2026 Jan 22:e70097. Online ahead of print. doi: 10.1002/jcv2.70097 (PMC13338963; doi:10.1002/jcv2.70097)
Supplement: Supplementary file 5 — Table S3 [file JCV2-9999-e70097-s003.xlsx]

## Sheet: main_model
Analysis_Strata	Age_Strata	Var_Types	Independent_Vars	Estimate	SE	CI%95_L	CI%95_U	Cohen-d	P-value	N Obs.	N Children	DOF
FULL_DATA	WHOLE	Non-Child	(Intercept)	52.4048	3.81753	44.9223	59.8874	0.0791471	0	145063	30103	30082
FULL_DATA	WHOLE	Entry Age	06-10	4.41619	0.331187	3.76705	5.06533	0.0768813	0	145063	30103	30082
FULL_DATA	WHOLE	Entry Age	11-15	7.59414	0.324396	6.95831	8.22997	0.134974	0	145063	30103	30082
FULL_DATA	WHOLE	Entry Age	16-18	8.84261	0.359659	8.13767	9.54756	0.141754	0	145063	30103	30082
FULL_DATA	WHOLE	Demographics	Male	-1.4015	1.21203	-3.77713	0.974136	-0.00666692	0.247559	145063	30103	30082
FULL_DATA	WHOLE	Demographics	Female	-2.77873	1.21134	-5.153	-0.404446	-0.0132259	0.0218016	145063	30103	30082
FULL_DATA	WHOLE	Demographics	Trans-Male	0.230672	1.60743	-2.91997	3.38131	0.000827387	0.885894	145063	30103	30082
FULL_DATA	WHOLE	Demographics	Trans-Female	-2.19811	2.39251	-6.88753	2.49131	-0.00529715	0.358235	145063	30103	30082
FULL_DATA	WHOLE	Demographics	White	1.48685	0.354189	0.792627	2.18108	0.0242036	2.70163e-05	145063	30103	30082
FULL_DATA	WHOLE	Demographics	Black	5.81604	0.694892	4.45402	7.17806	0.0482566	0	145063	30103	30082
FULL_DATA	WHOLE	Demographics	Native	6.14674	0.788205	4.60182	7.69166	0.0449627	6.43929e-15	145063	30103	30082
FULL_DATA	WHOLE	Demographics	Pacific	0.894322	2.60948	-4.22036	6.00901	0.001976	0.731811	145063	30103	30082
FULL_DATA	WHOLE	Demographics	Asian	-0.558401	1.24305	-2.99484	1.87804	-0.00259002	0.653279	145063	30103	30082
FULL_DATA	WHOLE	Demographics	Other	-0.309226	0.382657	-1.05925	0.440798	-0.00465922	0.419038	145063	30103	30082
FULL_DATA	WHOLE	Demographics	Hispanic	3.86911	3.61495	-3.21634	10.9546	0.006171	0.284489	145063	30103	30082
FULL_DATA	WHOLE	Demographics	Non-Hisp	3.24568	3.60912	-3.82834	10.3197	0.00518504	0.368499	145063	30103	30082
FULL_DATA	WHOLE	Strength	Baseline (constant, β1)	-1.00986	0.0103176	-1.03008	-0.989633	-0.564325	0	145063	30103	30082
FULL_DATA	WHOLE	Strength	Build-up (constant, β2)	-0.748654	0.00620347	-0.760813	-0.736495	-0.695814	0	145063	30103	30082
FULL_DATA	WHOLE	Non-Child	Time (Year)	0.927917	0.13849	0.65647	1.19936	0.038631	2.11764e-11	145063	30103	30082
FULL_DATA	WHOLE	Strength	Baseline (cascade, β3)	-0.0361974	0.0045316	-0.0450796	-0.0273153	-0.0460545	1.33227e-15	145063	30103	30082
FULL_DATA	WHOLE	Strength	Build-up (cascade, β4)	0.0164756	0.00400394	0.00862765	0.0243235	0.0237246	3.88496e-05	145063	30103	30082
FULL_DATA	02-05	Non-Child	(Intercept)	46.8533	6.69308	33.7346	59.972	0.145997	3.33955e-12	11462	2316	2299
FULL_DATA	02-05	Entry Age	Exact	1.4672	0.362141	0.757388	2.17701	0.0844972	5.25868e-05	11462	2316	2299
FULL_DATA	02-05	Demographics	Male	-12.625	6.42016	-25.2088	-0.0412111	-0.0410125	0.0493653	11462	2316	2299
FULL_DATA	02-05	Demographics	Female	-13.601	6.42664	-26.1975	-1.00453	-0.0441386	0.0344221	11462	2316	2299
FULL_DATA	02-05	Demographics	Trans-Female	-15.1105	14.1115	-42.7697	12.5486	-0.0223325	0.284373	11462	2316	2299
FULL_DATA	02-05	Demographics	White	1.23899	1.07084	-0.859911	3.33788	0.0241308	0.247384	11462	2316	2299
FULL_DATA	02-05	Demographics	Black	5.53355	2.34741	0.932518	10.1346	0.0491637	0.0184919	11462	2316	2299
FULL_DATA	02-05	Demographics	Native	0.937427	2.74592	-4.4447	6.31955	0.00711999	0.732842	11462	2316	2299
FULL_DATA	02-05	Demographics	Pacific	8.78824	12.6829	-16.0709	33.6473	0.0144515	0.488431	11462	2316	2299
FULL_DATA	02-05	Demographics	Asian	-10.8144	4.65487	-19.9382	-1.69069	-0.0484537	0.0202524	11462	2316	2299
FULL_DATA	02-05	Demographics	Other	1.2097	1.20111	-1.14452	3.56393	0.0210052	0.313965	11462	2316	2299
FULL_DATA	02-05	Demographics	Non-Hisp	-1.079	0.682595	-2.41692	0.258916	-0.0329677	0.114077	11462	2316	2299
FULL_DATA	02-05	Strength	Baseline (constant, β1)	-0.541328	0.0305428	-0.601193	-0.481463	-0.369643	0	11462	2316	2299
FULL_DATA	02-05	Strength	Build-up (constant, β2)	-0.30286	0.0175238	-0.337207	-0.268513	-0.36045	0	11462	2316	2299
FULL_DATA	02-05	Non-Child	Time (Year)	2.16277	0.388525	1.40125	2.9243	0.116097	2.89943e-08	11462	2316	2299
FULL_DATA	02-05	Strength	Baseline (cascade, β3)	-0.0589068	0.0128479	-0.0840892	-0.0337245	-0.0956236	4.78436e-06	11462	2316	2299
FULL_DATA	02-05	Strength	Build-up (cascade, β4)	-0.0869611	0.0122566	-0.110984	-0.0629376	-0.147974	1.71463e-12	11462	2316	2299
FULL_DATA	06-10	Non-Child	(Intercept)	63.4464	10.9696	41.9455	84.9473	0.0584972	7.52578e-09	52076	9795	9776
FULL_DATA	06-10	Entry Age	Exact	0.442156	0.0963849	0.253237	0.631074	0.0463966	4.54388e-06	52076	9795	9776
FULL_DATA	06-10	Demographics	Male	-15.3541	5.05652	-25.2651	-5.44313	-0.0307109	0.00239972	52076	9795	9776
FULL_DATA	06-10	Demographics	Female	-17.2299	5.05766	-27.1431	-7.31663	-0.0344549	0.000660215	52076	9795	9776
FULL_DATA	06-10	Demographics	Trans-Male	-24.7591	14.2345	-52.6594	3.14116	-0.0175919	0.0820009	52076	9795	9776
FULL_DATA	06-10	Demographics	Trans-Female	-20.2041	7.78791	-35.4687	-4.93943	-0.0262384	0.00949287	52076	9795	9776
FULL_DATA	06-10	Demographics	White	0.833441	0.571851	-0.287412	1.95429	0.0147405	0.145026	52076	9795	9776
FULL_DATA	06-10	Demographics	Black	5.14309	1.18231	2.82572	7.46047	0.043996	1.3749e-05	52076	9795	9776
FULL_DATA	06-10	Demographics	Native	6.962	1.47024	4.08028	9.84373	0.0478924	2.21813e-06	52076	9795	9776
FULL_DATA	06-10	Demographics	Pacific	-1.08137	4.36294	-9.63292	7.47019	-0.00250676	0.804254	52076	9795	9776
FULL_DATA	06-10	Demographics	Asian	1.71227	2.31045	-2.81631	6.24084	0.00749539	0.458653	52076	9795	9776
FULL_DATA	06-10	Demographics	Other	-0.007506	0.629285	-1.24093	1.22592	-0.000120637	0.990483	52076	9795	9776
FULL_DATA	06-10	Demographics	Hispanic	4.86454	9.7067	-14.161	23.8901	0.00506862	0.616275	52076	9795	9776
FULL_DATA	06-10	Demographics	Non-Hisp	4.28481	9.70099	-14.7296	23.2992	0.00446719	0.658725	52076	9795	9776
FULL_DATA	06-10	Strength	Baseline (constant, β1)	-0.898707	0.016943	-0.931916	-0.865498	-0.536472	0	52076	9795	9776
FULL_DATA	06-10	Strength	Build-up (constant, β2)	-0.65956	0.00986234	-0.678891	-0.640229	-0.676385	0	52076	9795	9776
FULL_DATA	06-10	Non-Child	Time (Year)	0.764736	0.216479	0.340428	1.18904	0.0357285	0.000413376	52076	9795	9776
FULL_DATA	06-10	Strength	Baseline (cascade, β3)	-0.0322324	0.00692132	-0.0457985	-0.0186664	-0.0471003	3.25118e-06	52076	9795	9776
FULL_DATA	06-10	Strength	Build-up (cascade, β4)	0.00236308	0.00595243	-0.00930393	0.0140301	0.00401518	0.69138	52076	9795	9776
FULL_DATA	11-15	Non-Child	(Intercept)	49.2646	5.38742	38.7051	59.8242	0.0811082	0	62372	12730	12711
FULL_DATA	11-15	Entry Age	Exact	0.947981	0.093928	0.763879	1.13208	0.089519	0	62372	12730	12711
FULL_DATA	11-15	Demographics	Male	0.0209797	1.65236	-3.21772	3.25968	0.000112617	0.98987	62372	12730	12711
FULL_DATA	11-15	Demographics	Female	-1.73327	1.65087	-4.96905	1.50252	-0.00931241	0.29378	62372	12730	12711
FULL_DATA	11-15	Demographics	Trans-Male	0.61345	2.1275	-3.55653	4.78343	0.00255753	0.773088	62372	12730	12711
FULL_DATA	11-15	Demographics	Trans-Female	0.228539	3.72281	-7.06833	7.52541	0.000544502	0.951051	62372	12730	12711
FULL_DATA	11-15	Demographics	White	2.45291	0.574922	1.32603	3.57978	0.0378427	1.99999e-05	62372	12730	12711
FULL_DATA	11-15	Demographics	Black	7.56486	1.07283	5.46207	9.66765	0.0625433	1.86384e-12	62372	12730	12711
FULL_DATA	11-15	Demographics	Native	7.83784	1.17668	5.5315	10.1442	0.0590812	2.83187e-11	62372	12730	12711
FULL_DATA	11-15	Demographics	Pacific	3.05922	4.39152	-5.54836	11.6668	0.00617882	0.486054	62372	12730	12711
FULL_DATA	11-15	Demographics	Asian	0.0232145	1.89309	-3.68732	3.73375	0.000108768	0.990216	62372	12730	12711
FULL_DATA	11-15	Demographics	Other	0.0179908	0.613261	-1.18403	1.22001	0.000260204	0.976597	62372	12730	12711
FULL_DATA	11-15	Demographics	Hispanic	3.16171	4.99539	-6.62947	12.9529	0.00561388	0.526794	62372	12730	12711
FULL_DATA	11-15	Demographics	Non-Hisp	2.60983	4.98488	-7.16075	12.3804	0.00464374	0.600601	62372	12730	12711
FULL_DATA	11-15	Strength	Baseline (constant, β1)	-1.11943	0.0165787	-1.15193	-1.08694	-0.598906	0	62372	12730	12711
FULL_DATA	11-15	Strength	Build-up (constant, β2)	-0.846649	0.0100259	-0.8663	-0.826998	-0.749018	0	62372	12730	12711
FULL_DATA	11-15	Non-Child	Time (Year)	1.15793	0.210393	0.745555	1.57031	0.0488161	3.79159e-08	62372	12730	12711
FULL_DATA	11-15	Strength	Baseline (cascade, β3)	-0.0366715	0.00701076	-0.0504129	-0.0229301	-0.0463953	1.71506e-07	62372	12730	12711
FULL_DATA	11-15	Strength	Build-up (cascade, β4)	0.0392767	0.00624118	0.0270437	0.0515097	0.0558185	3.21314e-10	62372	12730	12711
FULL_DATA	16-18	Non-Child	(Intercept)	85.2139	8.41404	68.722	101.706	0.139867	0	19153	5262	5243
FULL_DATA	16-18	Entry Age	Exact	-1.11316	0.290979	-1.6835	-0.542834	-0.0528333	0.000131977	19153	5262	5243
FULL_DATA	16-18	Demographics	Male	0.11021	2.14906	-4.10205	4.32247	0.000708244	0.959102	19153	5262	5243
FULL_DATA	16-18	Demographics	Female	-0.0439105	2.14383	-4.2459	4.15808	-0.000282872	0.983659	19153	5262	5243
FULL_DATA	16-18	Demographics	Trans-Male	2.01161	2.86309	-3.60017	7.6234	0.0097033	0.482335	19153	5262	5243
FULL_DATA	16-18	Demographics	Trans-Female	-1.4369	3.7932	-8.87174	5.99794	-0.00523155	0.704845	19153	5262	5243
FULL_DATA	16-18	Demographics	White	0.2506	0.882687	-1.47951	1.98071	0.00392089	0.776494	19153	5262	5243
FULL_DATA	16-18	Demographics	Black	2.01253	1.70606	-1.33142	5.35647	0.0162914	0.238198	19153	5262	5243
FULL_DATA	16-18	Demographics	Native	1.87411	1.83805	-1.72855	5.47678	0.0140814	0.307957	19153	5262	5243
FULL_DATA	16-18	Demographics	Pacific	-1.54808	5.12502	-11.5933	8.49718	-0.00417164	0.762616	19153	5262	5243
FULL_DATA	16-18	Demographics	Asian	-1.61067	2.69899	-6.9008	3.67946	-0.00824169	0.550688	19153	5262	5243
FULL_DATA	16-18	Demographics	Other	-1.90522	0.94114	-3.7499	-0.0605478	-0.0279577	0.0429819	19153	5262	5243
FULL_DATA	16-18	Demographics	Hispanic	3.0748	6.6547	-9.96869	16.1183	0.00638115	0.644065	19153	5262	5243
FULL_DATA	16-18	Demographics	Non-Hisp	2.27967	6.63519	-10.7256	15.2849	0.00474492	0.731181	19153	5262	5243
FULL_DATA	16-18	Strength	Baseline (constant, β1)	-1.16839	0.025979	-1.21931	-1.11747	-0.621119	0	19153	5262	5243
FULL_DATA	16-18	Strength	Build-up (constant, β2)	-0.959946	0.0183545	-0.995922	-0.923971	-0.722294	0	19153	5262	5243
FULL_DATA	16-18	Non-Child	Time (Year)	0.230704	0.47104	-0.692556	1.15396	0.00676405	0.624314	19153	5262	5243
FULL_DATA	16-18	Strength	Baseline (cascade, β3)	-0.0432481	0.0153216	-0.073279	-0.0132171	-0.0389828	0.00478023	19153	5262	5243
FULL_DATA	16-18	Strength	Build-up (cascade, β4)	0.00422752	0.0182301	-0.0315042	0.0399592	0.00320264	0.816626	19153	5262	5243

## Sheet: main_projection
Analysis_Strata	Age_Strata	Build_Strength	Follow-up	Impact_on_Need	SE	CI%95_L	CI%95_U	Cohen-d	P-value
FULL_DATA	02-05	+1 Per-Year	Year - 1	-0.389821	0.0142603	-0.417771	-0.361871	-0.570122	0
FULL_DATA	02-05	+1 Per-Year	Year - 2	-0.953564	0.0400038	-1.03197	-0.875158	-0.49714	0
FULL_DATA	02-05	+1 Per-Year	Year - 3	-1.69123	0.0898622	-1.86736	-1.5151	-0.392515	0
FULL_DATA	02-05	+1 Per-Year	Year - 4	-2.60282	0.164675	-2.92557	-2.28006	-0.329645	0
FULL_DATA	02-05	+1 Per-Year	Year - 5	-3.68833	0.264241	-4.20623	-3.17042	-0.291112	0
FULL_DATA	02-05	+1 Baseline	Baseline	-0.541328	0.0305428	-0.601191	-0.481465	-0.369643	0
FULL_DATA	02-05	+1 Baseline	Year - 1	-0.600235	0.0296284	-0.658305	-0.542164	-0.422516	0
FULL_DATA	02-05	+1 Baseline	Year - 2	-0.659142	0.0339553	-0.725693	-0.59259	-0.404857	0
FULL_DATA	02-05	+1 Baseline	Year - 3	-0.718048	0.0419311	-0.800232	-0.635865	-0.357148	0
FULL_DATA	02-05	+1 Baseline	Year - 4	-0.776955	0.0519	-0.878677	-0.675233	-0.312219	0
FULL_DATA	02-05	+1 Baseline	Year - 5	-0.835862	0.0629217	-0.959186	-0.712538	-0.277054	0
FULL_DATA	06-10	+1 Per-Year	Year - 1	-0.657197	0.00767557	-0.672241	-0.642153	-0.865973	0
FULL_DATA	06-10	+1 Per-Year	Year - 2	-1.30967	0.0191233	-1.34715	-1.27219	-0.692655	0
FULL_DATA	06-10	+1 Per-Year	Year - 3	-1.95741	0.0418712	-2.03948	-1.87535	-0.47281	0
FULL_DATA	06-10	+1 Per-Year	Year - 4	-2.60043	0.0768413	-2.75104	-2.44982	-0.342271	0
FULL_DATA	06-10	+1 Per-Year	Year - 5	-3.23872	0.123909	-3.48158	-2.99587	-0.264357	0
FULL_DATA	06-10	+1 Baseline	Baseline	-0.898707	0.016943	-0.931915	-0.8655	-0.536472	0
FULL_DATA	06-10	+1 Baseline	Year - 1	-0.93094	0.0159999	-0.962299	-0.899581	-0.58847	0
FULL_DATA	06-10	+1 Baseline	Year - 2	-0.963172	0.0179091	-0.998274	-0.928071	-0.543937	0
FULL_DATA	06-10	+1 Baseline	Year - 3	-0.995405	0.0219382	-1.0384	-0.952407	-0.458899	0
FULL_DATA	06-10	+1 Baseline	Year - 4	-1.02764	0.0271596	-1.08087	-0.974405	-0.38268	0
FULL_DATA	06-10	+1 Baseline	Year - 5	-1.05987	0.0330123	-1.12457	-0.995167	-0.32471	0
FULL_DATA	11-15	+1 Per-Year	Year - 1	-0.807373	0.00772547	-0.822514	-0.792231	-0.926957	0
FULL_DATA	11-15	+1 Per-Year	Year - 2	-1.53619	0.0196726	-1.57475	-1.49763	-0.692619	0
FULL_DATA	11-15	+1 Per-Year	Year - 3	-2.18646	0.0436525	-2.27202	-2.1009	-0.444265	0
FULL_DATA	11-15	+1 Per-Year	Year - 4	-2.75817	0.0804593	-2.91587	-2.60047	-0.304057	0
FULL_DATA	11-15	+1 Per-Year	Year - 5	-3.25133	0.129941	-3.50601	-2.99665	-0.221934	0
FULL_DATA	11-15	+1 Baseline	Baseline	-1.11943	0.0165787	-1.15193	-1.08694	-0.598906	0
FULL_DATA	11-15	+1 Baseline	Year - 1	-1.15611	0.0157162	-1.18691	-1.1253	-0.652467	0
FULL_DATA	11-15	+1 Baseline	Year - 2	-1.19278	0.0178171	-1.2277	-1.15786	-0.593788	0
FULL_DATA	11-15	+1 Baseline	Year - 3	-1.22945	0.02205	-1.27267	-1.18623	-0.494553	0
FULL_DATA	11-15	+1 Baseline	Year - 4	-1.26612	0.0274455	-1.31991	-1.21233	-0.40918	0
FULL_DATA	11-15	+1 Baseline	Year - 5	-1.30279	0.0334456	-1.36834	-1.23724	-0.345498	0
FULL_DATA	16-18	+1 Per-Year	Year - 1	-0.955719	0.0158604	-0.986804	-0.924633	-0.832199	0
FULL_DATA	16-18	+1 Per-Year	Year - 2	-1.90298	0.0576501	-2.01597	-1.78999	-0.455874	0
FULL_DATA	16-18	+1 Per-Year	Year - 3	-2.84179	0.136653	-3.10963	-2.57396	-0.287199	0
FULL_DATA	16-18	+1 Per-Year	Year - 4	-3.77214	0.252462	-4.26696	-3.27733	-0.206349	0
FULL_DATA	16-18	+1 Per-Year	Year - 5	-4.69404	0.404874	-5.48758	-3.9005	-0.160117	0
FULL_DATA	16-18	+1 Baseline	Baseline	-1.16839	0.025979	-1.21931	-1.11747	-0.621119	0
FULL_DATA	16-18	+1 Baseline	Year - 1	-1.21164	0.0249221	-1.26048	-1.16279	-0.671424	0
FULL_DATA	16-18	+1 Baseline	Year - 2	-1.25488	0.0321997	-1.318	-1.19177	-0.538223	0
FULL_DATA	16-18	+1 Baseline	Year - 3	-1.29813	0.0438409	-1.38406	-1.21221	-0.40893	0
FULL_DATA	16-18	+1 Baseline	Year - 4	-1.34138	0.0572428	-1.45357	-1.22919	-0.323624	0
FULL_DATA	16-18	+1 Baseline	Year - 5	-1.38463	0.0714209	-1.52461	-1.24465	-0.267743	0
FULL_DATA	WHOLE	+1 Per-Year	Year - 1	-0.732179	0.0048501	-0.741685	-0.722673	-0.870389	0
FULL_DATA	WHOLE	+1 Per-Year	Year - 2	-1.43141	0.0127479	-1.45639	-1.40642	-0.647399	0
FULL_DATA	WHOLE	+1 Per-Year	Year - 3	-2.09768	0.0284279	-2.1534	-2.04197	-0.425444	0
FULL_DATA	WHOLE	+1 Per-Year	Year - 4	-2.73101	0.0523104	-2.83354	-2.62848	-0.301011	0
FULL_DATA	WHOLE	+1 Per-Year	Year - 5	-3.33138	0.0843084	-3.49662	-3.16614	-0.227824	0
FULL_DATA	WHOLE	+1 Baseline	Baseline	-1.00986	0.0103176	-1.03008	-0.989634	-0.564325	0
FULL_DATA	WHOLE	+1 Baseline	Year - 1	-1.04605	0.00978974	-1.06524	-1.02687	-0.616069	0
FULL_DATA	WHOLE	+1 Baseline	Year - 2	-1.08225	0.0112382	-1.10428	-1.06022	-0.555236	0
FULL_DATA	WHOLE	+1 Baseline	Year - 3	-1.11845	0.0140651	-1.14602	-1.09088	-0.458481	0
FULL_DATA	WHOLE	+1 Baseline	Year - 4	-1.15465	0.0176189	-1.18918	-1.12011	-0.377847	0
FULL_DATA	WHOLE	+1 Baseline	Year - 5	-1.19084	0.0215429	-1.23307	-1.14862	-0.318711	0

## Sheet: sensitivity_model - len_of_stay
Analysis_Strata	Age_Strata	Var_Types	Independent_Vars	Estimate	SE	CI%95_L	CI%95_U	Cohen-d	P-value	N Obs.	N Children	DOF
LOS:0Y-1Y	WHOLE	Non-Child	(Intercept)	52.1014	5.06412	42.1755	62.0273	0.0855848	0	39164	14472	14451
LOS:0Y-1Y	WHOLE	Entry Age	06-10	5.01437	0.486002	4.06179	5.96696	0.0858281	0	39164	14472	14451
LOS:0Y-1Y	WHOLE	Entry Age	11-15	8.07523	0.473068	7.148	9.00247	0.141998	0	39164	14472	14451
LOS:0Y-1Y	WHOLE	Entry Age	16-18	11.0651	0.497941	10.0891	12.0411	0.184854	0	39164	14472	14451
LOS:0Y-1Y	WHOLE	Demographics	Male	-1.70534	1.53506	-4.71413	1.30344	-0.00924138	0.266618	39164	14472	14451
LOS:0Y-1Y	WHOLE	Demographics	Female	-2.81108	1.53396	-5.8177	0.195539	-0.0152444	0.0668872	39164	14472	14451
LOS:0Y-1Y	WHOLE	Demographics	Trans-Male	2.65692	2.11096	-1.48066	6.79451	0.0104701	0.208184	39164	14472	14451
LOS:0Y-1Y	WHOLE	Demographics	Trans-Female	-4.67814	3.36056	-11.265	1.90871	-0.0115801	0.163923	39164	14472	14451
LOS:0Y-1Y	WHOLE	Demographics	White	0.908943	0.484678	-0.0410469	1.85893	0.0156004	0.0607642	39164	14472	14451
LOS:0Y-1Y	WHOLE	Demographics	Black	4.73329	0.996897	2.77933	6.68725	0.039497	2.07384e-06	39164	14472	14451
LOS:0Y-1Y	WHOLE	Demographics	Native	4.86556	1.09879	2.71188	7.01924	0.0368356	9.57675e-06	39164	14472	14451
LOS:0Y-1Y	WHOLE	Demographics	Pacific	2.28335	3.32999	-4.24358	8.81028	0.00570402	0.492917	39164	14472	14451
LOS:0Y-1Y	WHOLE	Demographics	Asian	-0.0852013	1.7857	-3.58524	3.41484	-0.000396908	0.961945	39164	14472	14451
LOS:0Y-1Y	WHOLE	Demographics	Other	-1.0526	0.522007	-2.07575	-0.0294426	-0.016774	0.0437718	39164	14472	14451
LOS:0Y-1Y	WHOLE	Demographics	Hispanic	1.03691	4.8165	-8.40363	10.4774	0.00179085	0.82955	39164	14472	14451
LOS:0Y-1Y	WHOLE	Demographics	Non-Hisp	0.728765	4.80737	-8.69388	10.1514	0.00126105	0.87951	39164	14472	14451
LOS:0Y-1Y	WHOLE	Strength	Baseline (constant, β1)	-0.954044	0.0144971	-0.982459	-0.925629	-0.547444	0	39164	14472	14451
LOS:0Y-1Y	WHOLE	Strength	Build-up (constant, β2)	-0.834881	0.0143636	-0.863034	-0.806727	-0.483518	0	39164	14472	14451
LOS:0Y-1Y	WHOLE	Non-Child	Time (Year)	0.821294	0.381826	0.0728975	1.56969	0.017893	0.0314958	39164	14472	14451
LOS:0Y-1Y	WHOLE	Strength	Baseline (cascade, β3)	-0.0745691	0.0120592	-0.0982056	-0.0509325	-0.0514389	6.43477e-10	39164	14472	14451
LOS:0Y-1Y	WHOLE	Strength	Build-up (cascade, β4)	0.0940555	0.0271829	0.0407759	0.147335	0.0287833	0.000541528	39164	14472	14451
LOS:1Y-2Y	WHOLE	Non-Child	(Intercept)	45.44	8.5738	28.635	62.245	0.0620855	1.19285e-07	36357	7308	7287
LOS:1Y-2Y	WHOLE	Entry Age	06-10	3.45594	0.68458	2.11413	4.79775	0.0591381	4.56652e-07	36357	7308	7287
LOS:1Y-2Y	WHOLE	Entry Age	11-15	7.2083	0.670592	5.89391	8.52269	0.125922	0	36357	7308	7287
LOS:1Y-2Y	WHOLE	Entry Age	16-18	8.55248	0.733411	7.11496	9.98999	0.136606	0	36357	7308	7287
LOS:1Y-2Y	WHOLE	Demographics	Male	-3.17982	2.343	-7.77221	1.41257	-0.0158984	0.174775	36357	7308	7287
LOS:1Y-2Y	WHOLE	Demographics	Female	-4.78174	2.34109	-9.37037	-0.1931	-0.0239273	0.0411353	36357	7308	7287
LOS:1Y-2Y	WHOLE	Demographics	Trans-Male	-1.89269	3.07041	-7.91083	4.12544	-0.00722121	0.53763	36357	7308	7287
LOS:1Y-2Y	WHOLE	Demographics	Trans-Female	-1.74664	3.99879	-9.58444	6.09116	-0.00511683	0.662275	36357	7308	7287
LOS:1Y-2Y	WHOLE	Demographics	White	1.61899	0.724005	0.199907	3.03807	0.0261956	0.0253717	36357	7308	7287
LOS:1Y-2Y	WHOLE	Demographics	Black	6.10129	1.3616	3.4325	8.77009	0.0524926	7.54389e-06	36357	7308	7287
LOS:1Y-2Y	WHOLE	Demographics	Native	5.92725	1.49858	2.98997	8.86453	0.046334	7.71796e-05	36357	7308	7287
LOS:1Y-2Y	WHOLE	Demographics	Pacific	0.638202	5.39128	-9.92894	11.2053	0.00138673	0.905772	36357	7308	7287
LOS:1Y-2Y	WHOLE	Demographics	Asian	1.4598	2.4921	-3.42481	6.34442	0.00686208	0.558046	36357	7308	7287
LOS:1Y-2Y	WHOLE	Demographics	Other	-0.282278	0.781553	-1.81416	1.2496	-0.00423102	0.717978	36357	7308	7287
LOS:1Y-2Y	WHOLE	Demographics	Hispanic	14.1787	8.24324	-1.97843	30.3358	0.0201495	0.0854683	36357	7308	7287
LOS:1Y-2Y	WHOLE	Demographics	Non-Hisp	13.6315	8.23309	-2.50566	29.7687	0.0193958	0.0978251	36357	7308	7287
LOS:1Y-2Y	WHOLE	Strength	Baseline (constant, β1)	-1.02343	0.0214928	-1.06556	-0.981302	-0.557814	0	36357	7308	7287
LOS:1Y-2Y	WHOLE	Strength	Build-up (constant, β2)	-0.744547	0.0138115	-0.771618	-0.717476	-0.631507	0	36357	7308	7287
LOS:1Y-2Y	WHOLE	Non-Child	Time (Year)	0.282813	0.294769	-0.294947	0.860573	0.0112394	0.337369	36357	7308	7287
LOS:1Y-2Y	WHOLE	Strength	Baseline (cascade, β3)	-0.0193548	0.00953702	-0.0380478	-0.000661813	-0.0237739	0.04245	36357	7308	7287
LOS:1Y-2Y	WHOLE	Strength	Build-up (cascade, β4)	0.0298704	0.0123904	0.00558457	0.0541562	0.028241	0.0159439	36357	7308	7287
LOS:2Y-3Y	WHOLE	Non-Child	(Intercept)	67.2185	10.4805	46.6763	87.7608	0.101308	1.58552e-10	27871	4029	4008
LOS:2Y-3Y	WHOLE	Entry Age	06-10	2.17984	0.888749	0.437857	3.92183	0.038742	0.0142208	27871	4029	4008
LOS:2Y-3Y	WHOLE	Entry Age	11-15	5.9934	0.867878	4.29233	7.69448	0.109081	5.7796e-12	27871	4029	4008
LOS:2Y-3Y	WHOLE	Entry Age	16-18	5.53951	1.06226	3.45743	7.62159	0.0823711	1.93287e-07	27871	4029	4008
LOS:2Y-3Y	WHOLE	Demographics	Male	-5.60946	3.95794	-13.3672	2.14828	-0.0223866	0.156483	27871	4029	4008
LOS:2Y-3Y	WHOLE	Demographics	Female	-7.23682	3.95556	-14.9899	0.516254	-0.0288985	0.0673945	27871	4029	4008
LOS:2Y-3Y	WHOLE	Demographics	Trans-Male	-8.80031	4.8545	-18.3153	0.71471	-0.0286345	0.0699349	27871	4029	4008
LOS:2Y-3Y	WHOLE	Demographics	Trans-Female	-5.10805	8.79366	-22.344	12.1279	-0.00917533	0.561355	27871	4029	4008
LOS:2Y-3Y	WHOLE	Demographics	White	1.51435	0.979564	-0.40564	3.43434	0.0244191	0.122198	27871	4029	4008
LOS:2Y-3Y	WHOLE	Demographics	Black	8.48604	1.98629	4.59282	12.3793	0.0674836	1.97956e-05	27871	4029	4008
LOS:2Y-3Y	WHOLE	Demographics	Native	11.105	2.11913	6.95138	15.2586	0.0827742	1.68533e-07	27871	4029	4008
LOS:2Y-3Y	WHOLE	Demographics	Pacific	-1.81497	6.88085	-15.3017	11.6718	-0.00416642	0.79197	27871	4029	4008
LOS:2Y-3Y	WHOLE	Demographics	Asian	-3.36749	3.18913	-9.61832	2.88333	-0.016679	0.291064	27871	4029	4008
LOS:2Y-3Y	WHOLE	Demographics	Other	0.854506	1.06627	-1.23542	2.94443	0.0126586	0.422947	27871	4029	4008
LOS:2Y-3Y	WHOLE	Demographics	Hispanic	-3.85436	9.6796	-22.8268	15.1181	-0.00628971	0.690509	27871	4029	4008
LOS:2Y-3Y	WHOLE	Demographics	Non-Hisp	-5.18483	9.66501	-24.1287	13.759	-0.00847361	0.591675	27871	4029	4008
LOS:2Y-3Y	WHOLE	Strength	Baseline (constant, β1)	-1.01579	0.0292586	-1.07314	-0.958441	-0.548386	0	27871	4029	4008
LOS:2Y-3Y	WHOLE	Strength	Build-up (constant, β2)	-0.717089	0.0151117	-0.746709	-0.68747	-0.749544	0	27871	4029	4008
LOS:2Y-3Y	WHOLE	Non-Child	Time (Year)	1.01222	0.26441	0.493961	1.53047	0.0604688	0.000131051	27871	4029	4008
LOS:2Y-3Y	WHOLE	Strength	Baseline (cascade, β3)	-0.0292578	0.00872955	-0.0463681	-0.0121475	-0.0529403	0.000810944	27871	4029	4008
LOS:2Y-3Y	WHOLE	Strength	Build-up (cascade, β4)	-0.00027508	0.00901773	-0.0179502	0.0174001	-0.000481834	0.975666	27871	4029	4008
LOS:3Y-4Y	WHOLE	Non-Child	(Intercept)	49.3085	15.3057	19.3087	79.3083	0.0591241	0.00128862	26191	2990	2969
LOS:3Y-4Y	WHOLE	Entry Age	06-10	3.10887	0.911478	1.32233	4.8954	0.0625966	0.00065639	26191	2990	2969
LOS:3Y-4Y	WHOLE	Entry Age	11-15	6.7302	0.899977	4.9662	8.49419	0.137243	9.85878e-14	26191	2990	2969
LOS:3Y-4Y	WHOLE	Entry Age	16-18	8.17244	1.78269	4.67829	11.6666	0.0841339	4.74252e-06	26191	2990	2969
LOS:3Y-4Y	WHOLE	Demographics	Male	7.0432	6.82916	-6.34224	20.4286	0.0189277	0.302464	26191	2990	2969
LOS:3Y-4Y	WHOLE	Demographics	Female	5.69203	6.8283	-7.69173	19.0758	0.0152985	0.404577	26191	2990	2969
LOS:3Y-4Y	WHOLE	Demographics	Trans-Male	3.80976	7.87517	-11.6259	19.2454	0.00887835	0.628586	26191	2990	2969
LOS:3Y-4Y	WHOLE	Demographics	Trans-Female	6.24243	11.8494	-16.9829	29.4678	0.00966835	0.598362	26191	2990	2969
LOS:3Y-4Y	WHOLE	Demographics	White	1.39229	1.2306	-1.01974	3.80432	0.0207639	0.257981	26191	2990	2969
LOS:3Y-4Y	WHOLE	Demographics	Black	7.87946	2.17083	3.62454	12.1344	0.0666141	0.000288534	26191	2990	2969
LOS:3Y-4Y	WHOLE	Demographics	Native	6.681	3.19431	0.420006	12.942	0.0383848	0.0365654	26191	2990	2969
LOS:3Y-4Y	WHOLE	Demographics	Pacific	-2.49515	13.7019	-29.3514	24.3611	-0.00334205	0.855514	26191	2990	2969
LOS:3Y-4Y	WHOLE	Demographics	Asian	-4.37341	3.8415	-11.9029	3.1561	-0.0208936	0.255019	26191	2990	2969
LOS:3Y-4Y	WHOLE	Demographics	Other	-0.673171	1.33267	-3.28526	1.93891	-0.00927041	0.613504	26191	2990	2969
LOS:3Y-4Y	WHOLE	Demographics	Hispanic	2.46168	13.6888	-24.369	29.2923	0.00330036	0.857297	26191	2990	2969
LOS:3Y-4Y	WHOLE	Demographics	Non-Hisp	2.11541	13.6744	-24.6869	28.9178	0.00283911	0.877069	26191	2990	2969
LOS:3Y-4Y	WHOLE	Strength	Baseline (constant, β1)	-1.04581	0.0340892	-1.11263	-0.978994	-0.56303	0	26191	2990	2969
LOS:3Y-4Y	WHOLE	Strength	Build-up (constant, β2)	-0.733056	0.0156223	-0.763677	-0.702436	-0.861169	0	26191	2990	2969
LOS:3Y-4Y	WHOLE	Non-Child	Time (Year)	0.70418	0.225746	0.261708	1.14665	0.0572477	0.00182991	26191	2990	2969
LOS:3Y-4Y	WHOLE	Strength	Baseline (cascade, β3)	-0.0132974	0.00752487	-0.0280465	0.00145162	-0.0324313	0.0773086	26191	2990	2969
LOS:3Y-4Y	WHOLE	Strength	Build-up (cascade, β4)	-0.00652223	0.00715472	-0.0205458	0.00750132	-0.0167301	0.362054	26191	2990	2969
LOS:4Y-6Y	WHOLE	Non-Child	(Intercept)	39.3139	18.8558	2.35569	76.2721	0.0581407	0.0372683	15480	1304	1286
LOS:4Y-6Y	WHOLE	Entry Age	06-10	4.88931	1.34009	2.26267	7.51595	0.10174	0.000274342	15480	1304	1286
LOS:4Y-6Y	WHOLE	Entry Age	11-15	6.72167	1.35922	4.05755	9.38579	0.137901	8.60831e-07	15480	1304	1286
LOS:4Y-6Y	WHOLE	Demographics	Male	13.0514	13.3638	-13.1422	39.2451	0.0272337	0.328939	15480	1304	1286
LOS:4Y-6Y	WHOLE	Demographics	Female	11.618	13.3679	-14.5837	37.8197	0.0242352	0.384957	15480	1304	1286
LOS:4Y-6Y	WHOLE	Demographics	Trans-Female	10.982	18.7645	-25.7973	47.7612	0.0163201	0.558481	15480	1304	1286
LOS:4Y-6Y	WHOLE	Demographics	White	2.30498	1.87102	-1.3623	5.97226	0.0343533	0.218197	15480	1304	1286
LOS:4Y-6Y	WHOLE	Demographics	Black	2.23095	3.06529	-3.77715	8.23906	0.0202954	0.466861	15480	1304	1286
LOS:4Y-6Y	WHOLE	Demographics	Native	5.20636	4.18802	-3.00233	13.4151	0.0346661	0.214037	15480	1304	1286
LOS:4Y-6Y	WHOLE	Demographics	Asian	0.0833903	6.21228	-12.0929	12.2597	0.000374321	0.989292	15480	1304	1286
LOS:4Y-6Y	WHOLE	Demographics	Other	0.539006	1.96535	-3.31316	4.39117	0.00764776	0.783933	15480	1304	1286
LOS:4Y-6Y	WHOLE	Demographics	Hispanic	9.3562	13.2672	-16.648	35.3604	0.0196653	0.480804	15480	1304	1286
LOS:4Y-6Y	WHOLE	Demographics	Non-Hisp	9.22436	13.226	-16.6992	35.1479	0.0194485	0.485653	15480	1304	1286
LOS:4Y-6Y	WHOLE	Strength	Baseline (constant, β1)	-1.09867	0.052281	-1.20114	-0.996196	-0.586007	0	15480	1304	1286
LOS:4Y-6Y	WHOLE	Strength	Build-up (constant, β2)	-0.595032	0.0175015	-0.629335	-0.560728	-0.948082	0	15480	1304	1286
LOS:4Y-6Y	WHOLE	Non-Child	Time (Year)	1.0712	0.265433	0.550943	1.59146	0.112537	5.76512e-05	15480	1304	1286
LOS:4Y-6Y	WHOLE	Strength	Baseline (cascade, β3)	-0.0304244	0.00908331	-0.0482281	-0.0126207	-0.0934022	0.000833072	15480	1304	1286
LOS:4Y-6Y	WHOLE	Strength	Build-up (cascade, β4)	-0.0377452	0.00732201	-0.0520966	-0.0233937	-0.143751	2.93275e-07	15480	1304	1286
LOS:0Y-1Y	02-05	Non-Child	(Intercept)	39.1575	9.52503	20.488	57.827	0.123952	4.23199e-05	3064	1116	1100
LOS:0Y-1Y	02-05	Entry Age	Exact	1.21845	0.517494	0.204134	2.23276	0.0709911	0.018722	3064	1116	1100
LOS:0Y-1Y	02-05	Demographics	Male	-7.95796	9.15275	-25.8977	9.98183	-0.0262152	0.384785	3064	1116	1100
LOS:0Y-1Y	02-05	Demographics	Female	-8.4015	9.15959	-26.3547	9.55168	-0.0276557	0.35922	3064	1116	1100
LOS:0Y-1Y	02-05	Demographics	White	1.15127	1.47336	-1.73658	4.03912	0.0235599	0.434739	3064	1116	1100
LOS:0Y-1Y	02-05	Demographics	Black	3.72636	3.43566	-3.00769	10.4604	0.0327022	0.278332	3064	1116	1100
LOS:0Y-1Y	02-05	Demographics	Native	2.20918	3.60059	-4.84814	9.2665	0.0184995	0.539633	3064	1116	1100
LOS:0Y-1Y	02-05	Demographics	Pacific	10.1986	12.9708	-15.2247	35.6219	0.023707	0.431876	3064	1116	1100
LOS:0Y-1Y	02-05	Demographics	Asian	-12.2704	5.98298	-23.9973	-0.543549	-0.0618367	0.0405137	3064	1116	1100
LOS:0Y-1Y	02-05	Demographics	Other	1.48394	1.69694	-1.84214	4.81002	0.0263665	0.382049	3064	1116	1100
LOS:0Y-1Y	02-05	Demographics	Non-Hisp	-1.57002	0.992594	-3.51555	0.375504	-0.0476912	0.113997	3064	1116	1100
LOS:0Y-1Y	02-05	Strength	Baseline (constant, β1)	-0.461972	0.0419153	-0.544128	-0.379816	-0.332313	0	3064	1116	1100
LOS:0Y-1Y	02-05	Strength	Build-up (constant, β2)	-0.384759	0.035226	-0.453803	-0.315714	-0.329328	0	3064	1116	1100
LOS:0Y-1Y	02-05	Non-Child	Time (Year)	1.6767	0.944618	-0.174791	3.52819	0.0535184	0.0761734	3064	1116	1100
LOS:0Y-1Y	02-05	Strength	Baseline (cascade, β3)	-0.0849378	0.0306726	-0.145057	-0.0248181	-0.0834937	0.0057143	3064	1116	1100
LOS:0Y-1Y	02-05	Strength	Build-up (cascade, β4)	0.0175272	0.062734	-0.105434	0.140489	0.00842392	0.779998	3064	1116	1100
LOS:1Y-2Y	02-05	Non-Child	(Intercept)	54.1949	9.66421	35.2527	73.1372	0.248806	3.36568e-08	2652	524	508
LOS:1Y-2Y	02-05	Entry Age	Exact	0.718436	0.739967	-0.731931	2.1688	0.0430768	0.332058	2652	524	508
LOS:1Y-2Y	02-05	Demographics	Male	-17.0182	8.84275	-34.3504	0.313972	-0.0853875	0.0548444	2652	524	508
LOS:1Y-2Y	02-05	Demographics	Female	-19.6495	8.8596	-37.0147	-2.28433	-0.0984025	0.0270037	2652	524	508
LOS:1Y-2Y	02-05	Demographics	Trans-Female	-20.1767	15.0463	-49.668	9.31469	-0.0594961	0.180527	2652	524	508
LOS:1Y-2Y	02-05	Demographics	White	3.44181	2.3524	-1.169	8.05262	0.0649147	0.144057	2652	524	508
LOS:1Y-2Y	02-05	Demographics	Black	10.5449	3.73557	3.22301	17.8667	0.125243	0.00494649	2652	524	508
LOS:1Y-2Y	02-05	Demographics	Native	2.24695	5.45837	-8.45169	12.9456	0.0182641	0.680768	2652	524	508
LOS:1Y-2Y	02-05	Demographics	Asian	-4.03033	7.35633	-18.4491	10.3884	-0.0243079	0.58402	2652	524	508
LOS:1Y-2Y	02-05	Demographics	Other	2.16858	2.55341	-2.83622	7.17338	0.037681	0.396121	2652	524	508
LOS:1Y-2Y	02-05	Demographics	Non-Hisp	2.11014	1.42325	-0.679479	4.89977	0.065781	0.138792	2652	524	508
LOS:1Y-2Y	02-05	Strength	Baseline (constant, β1)	-0.567783	0.0658914	-0.696933	-0.438633	-0.382315	0	2652	524	508
LOS:1Y-2Y	02-05	Strength	Build-up (constant, β2)	-0.244712	0.0352621	-0.313827	-0.175597	-0.307904	1.19971e-11	2652	524	508
LOS:1Y-2Y	02-05	Non-Child	Time (Year)	1.03947	0.920489	-0.764725	2.84367	0.0501029	0.259319	2652	524	508
LOS:1Y-2Y	02-05	Strength	Baseline (cascade, β3)	-0.0285692	0.0303716	-0.0880989	0.0309605	-0.0417348	0.347328	2652	524	508
LOS:1Y-2Y	02-05	Strength	Build-up (cascade, β4)	-0.0990656	0.0343261	-0.166346	-0.0317849	-0.128046	0.00406722	2652	524	508
LOS:2Y-3Y	02-05	Non-Child	(Intercept)	41.4337	5.76964	30.1249	52.7424	0.436234	6.61426e-12	2006	284	271
LOS:2Y-3Y	02-05	Entry Age	Exact	1.9254	1.0182	-0.0703116	3.9211	0.114869	0.0596886	2006	284	271
LOS:2Y-3Y	02-05	Demographics	Female	0.324879	1.46818	-2.55283	3.20258	0.0134417	0.825041	2006	284	271
LOS:2Y-3Y	02-05	Demographics	White	-1.38807	2.80776	-6.8914	4.11526	-0.0300308	0.621444	2006	284	271
LOS:2Y-3Y	02-05	Demographics	Black	3.7994	12.1673	-20.049	27.6478	0.0189687	0.755079	2006	284	271
LOS:2Y-3Y	02-05	Demographics	Native	8.0431	8.88196	-9.36593	25.4521	0.0550085	0.365973	2006	284	271
LOS:2Y-3Y	02-05	Demographics	Other	-2.22475	3.16719	-8.43258	3.98309	-0.0426699	0.483008	2006	284	271
LOS:2Y-3Y	02-05	Demographics	Non-Hisp	-3.44986	1.74999	-6.87992	-0.0197974	-0.119751	0.0496966	2006	284	271
LOS:2Y-3Y	02-05	Strength	Baseline (constant, β1)	-0.676428	0.0921606	-0.857067	-0.49579	-0.445853	2.48113e-12	2006	284	271
LOS:2Y-3Y	02-05	Strength	Build-up (constant, β2)	-0.352899	0.0469339	-0.444892	-0.260907	-0.45675	8.03801e-13	2006	284	271
LOS:2Y-3Y	02-05	Non-Child	Time (Year)	1.56516	0.834159	-0.0698326	3.20014	0.113979	0.0616811	2006	284	271
LOS:2Y-3Y	02-05	Strength	Baseline (cascade, β3)	-0.0411592	0.0276596	-0.0953733	0.0130549	-0.0903932	0.137893	2006	284	271
LOS:2Y-3Y	02-05	Strength	Build-up (cascade, β4)	-0.0597104	0.0314638	-0.121381	0.00196	-0.11528	0.0587879	2006	284	271
LOS:3Y-4Y	02-05	Non-Child	(Intercept)	43.1067	6.02835	31.2909	54.9225	0.439262	8.34888e-12	2350	278	265
LOS:3Y-4Y	02-05	Entry Age	Exact	0.39212	1.04867	-1.66332	2.44756	0.0229698	0.708761	2350	278	265
LOS:3Y-4Y	02-05	Demographics	Female	-0.469907	1.50353	-3.41688	2.47707	-0.019199	0.754878	2350	278	265
LOS:3Y-4Y	02-05	Demographics	White	-0.845987	3.31691	-7.34728	5.65531	-0.0156677	0.79888	2350	278	265
LOS:3Y-4Y	02-05	Demographics	Black	-1.48518	12.4848	-25.956	22.9856	-0.00730761	0.905397	2350	278	265
LOS:3Y-4Y	02-05	Demographics	Native	-5.74902	12.5536	-30.3545	18.8565	-0.0281322	0.647355	2350	278	265
LOS:3Y-4Y	02-05	Demographics	Other	-1.64682	3.8295	-9.1528	5.85916	-0.0264169	0.667518	2350	278	265
LOS:3Y-4Y	02-05	Demographics	Non-Hisp	-0.473527	1.87988	-4.15817	3.21111	-0.0154736	0.801319	2350	278	265
LOS:3Y-4Y	02-05	Strength	Baseline (constant, β1)	-0.562083	0.0871494	-0.7329	-0.391267	-0.396199	5.26241e-10	2350	278	265
LOS:3Y-4Y	02-05	Strength	Build-up (constant, β2)	-0.358589	0.0416235	-0.440173	-0.277005	-0.529219	6.66134e-16	2350	278	265
LOS:3Y-4Y	02-05	Non-Child	Time (Year)	2.80084	0.63231	1.56148	4.0402	0.272104	1.38077e-05	2350	278	265
LOS:3Y-4Y	02-05	Strength	Baseline (cascade, β3)	-0.0605666	0.0206429	-0.101028	-0.0201056	-0.180235	0.00363798	2350	278	265
LOS:3Y-4Y	02-05	Strength	Build-up (cascade, β4)	-0.0996553	0.0217573	-0.142301	-0.0570101	-0.281367	7.1399e-06	2350	278	265
LOS:0Y-1Y	06-10	Non-Child	(Intercept)	62.96	12.1441	39.157	86.763	0.0800257	2.26906e-07	11689	4215	4197
LOS:0Y-1Y	06-10	Entry Age	Exact	0.424964	0.146068	0.138664	0.711264	0.0449083	0.00364083	11689	4215	4197
LOS:0Y-1Y	06-10	Demographics	Male	-16.9867	7.67352	-32.0271	-1.94625	-0.0341699	0.0269047	11689	4215	4197
LOS:0Y-1Y	06-10	Demographics	Female	-19.2276	7.67538	-34.2717	-4.18354	-0.0386684	0.0122792	11689	4215	4197
LOS:0Y-1Y	06-10	Demographics	Trans-Male	-25.0639	15.1413	-54.7414	4.61359	-0.0255516	0.0979303	11689	4215	4197
LOS:0Y-1Y	06-10	Demographics	Trans-Female	-19.2445	10.7704	-40.3549	1.86594	-0.0275807	0.0740426	11689	4215	4197
LOS:0Y-1Y	06-10	Demographics	White	0.0948668	0.815218	-1.503	1.69273	0.00179627	0.907365	11689	4215	4197
LOS:0Y-1Y	06-10	Demographics	Black	3.41573	1.819	-0.1496	6.98106	0.0289854	0.0604777	11689	4215	4197
LOS:0Y-1Y	06-10	Demographics	Native	5.73492	2.20748	1.40816	10.0617	0.0401015	0.00941102	11689	4215	4197
LOS:0Y-1Y	06-10	Demographics	Asian	1.86454	3.50204	-4.99962	8.72869	0.00821826	0.594467	11689	4215	4197
LOS:0Y-1Y	06-10	Demographics	Other	-0.618872	0.894847	-2.37281	1.13507	-0.0106754	0.489229	11689	4215	4197
LOS:0Y-1Y	06-10	Demographics	Hispanic	3.4314	9.36161	-14.9178	21.7805	0.00565784	0.713981	11689	4215	4197
LOS:0Y-1Y	06-10	Demographics	Non-Hisp	3.13633	9.34827	-15.1867	21.4593	0.0051787	0.737266	11689	4215	4197
LOS:0Y-1Y	06-10	Strength	Baseline (constant, β1)	-0.809645	0.0248049	-0.858263	-0.761026	-0.503834	0	11689	4215	4197
LOS:0Y-1Y	06-10	Strength	Build-up (constant, β2)	-0.772138	0.025319	-0.821765	-0.722512	-0.470739	0	11689	4215	4197
LOS:0Y-1Y	06-10	Non-Child	Time (Year)	0.16068	0.676231	-1.16476	1.48612	0.00366773	0.812194	11689	4215	4197
LOS:0Y-1Y	06-10	Strength	Baseline (cascade, β3)	-0.0489038	0.0206425	-0.089364	-0.00844372	-0.0365689	0.017877	11689	4215	4197
LOS:0Y-1Y	06-10	Strength	Build-up (cascade, β4)	0.0982674	0.0457671	0.00856193	0.187973	0.0331426	0.0318409	11689	4215	4197
LOS:1Y-2Y	06-10	Non-Child	(Intercept)	75.7674	7.77364	60.5307	91.004	0.20123	0	12208	2363	2346
LOS:1Y-2Y	06-10	Entry Age	Exact	0.571455	0.190355	0.198352	0.944559	0.0619804	0.00270994	12208	2363	2346
LOS:1Y-2Y	06-10	Demographics	Male	-23.7901	7.51582	-38.5214	-9.05877	-0.0653516	0.00156888	12208	2363	2346
LOS:1Y-2Y	06-10	Demographics	Female	-26.1875	7.51811	-40.9234	-11.4517	-0.0719154	0.000504413	12208	2363	2346
LOS:1Y-2Y	06-10	Demographics	Trans-Female	-30.7138	14.9385	-59.9939	-1.43378	-0.0424486	0.0398908	12208	2363	2346
LOS:1Y-2Y	06-10	Demographics	White	0.927091	1.12995	-1.28767	3.14185	0.0169394	0.412032	12208	2363	2346
LOS:1Y-2Y	06-10	Demographics	Black	8.18429	2.23645	3.80075	12.5678	0.075554	0.000258282	12208	2363	2346
LOS:1Y-2Y	06-10	Demographics	Native	6.6418	2.7244	1.30187	11.9817	0.0503329	0.0148467	12208	2363	2346
LOS:1Y-2Y	06-10	Demographics	Pacific	-1.26602	5.84962	-12.7315	10.1995	-0.00446838	0.828673	12208	2363	2346
LOS:1Y-2Y	06-10	Demographics	Asian	6.63055	4.44212	-2.0762	15.3373	0.0308173	0.135662	12208	2363	2346
LOS:1Y-2Y	06-10	Demographics	Other	-0.328439	1.26857	-2.81489	2.15802	-0.00534534	0.795732	12208	2363	2346
LOS:1Y-2Y	06-10	Demographics	Non-Hisp	-0.28945	0.70173	-1.66487	1.08597	-0.00851608	0.680025	12208	2363	2346
LOS:1Y-2Y	06-10	Strength	Baseline (constant, β1)	-0.886397	0.034967	-0.954933	-0.81786	-0.523367	0	12208	2363	2346
LOS:1Y-2Y	06-10	Strength	Build-up (constant, β2)	-0.666647	0.0222527	-0.710264	-0.623031	-0.618513	0	12208	2363	2346
LOS:1Y-2Y	06-10	Non-Child	Time (Year)	-0.916833	0.495502	-1.88804	0.0543729	-0.0382015	0.0643945	12208	2363	2346
LOS:1Y-2Y	06-10	Strength	Baseline (cascade, β3)	0.00876452	0.0155298	-0.0216745	0.0392036	0.0116519	0.572557	12208	2363	2346
LOS:1Y-2Y	06-10	Strength	Build-up (cascade, β4)	0.101444	0.0191022	0.0640031	0.138885	0.109643	1.19541e-07	12208	2363	2346
LOS:2Y-3Y	06-10	Non-Child	(Intercept)	54.9428	2.84062	49.3751	60.5106	0.5218	0	9870	1389	1374
LOS:2Y-3Y	06-10	Entry Age	Exact	0.15346	0.243915	-0.324624	0.631543	0.0169731	0.529354	9870	1389	1374
LOS:2Y-3Y	06-10	Demographics	Female	-1.20344	0.695293	-2.56625	0.159362	-0.0466943	0.0837043	9870	1389	1374
LOS:2Y-3Y	06-10	Demographics	White	0.810399	1.57529	-2.27723	3.89803	0.0138786	0.607024	9870	1389	1374
LOS:2Y-3Y	06-10	Demographics	Black	8.23306	3.47668	1.41862	15.0475	0.0638856	0.0180183	9870	1389	1374
LOS:2Y-3Y	06-10	Demographics	Native	6.25984	3.71317	-1.01813	13.5378	0.0454805	0.092052	9870	1389	1374
LOS:2Y-3Y	06-10	Demographics	Pacific	-1.4106	7.49654	-16.1041	13.2829	-0.00507632	0.850774	9870	1389	1374
LOS:2Y-3Y	06-10	Demographics	Asian	-2.4456	5.06194	-12.3672	7.47603	-0.0130339	0.629077	9870	1389	1374
LOS:2Y-3Y	06-10	Demographics	Other	0.892351	1.73169	-2.50183	4.28653	0.0139018	0.606422	9870	1389	1374
LOS:2Y-3Y	06-10	Demographics	Non-Hisp	-0.0353118	0.932085	-1.86224	1.79162	-0.00102205	0.969785	9870	1389	1374
LOS:2Y-3Y	06-10	Strength	Baseline (constant, β1)	-0.880614	0.0467751	-0.972295	-0.788932	-0.507899	0	9870	1389	1374
LOS:2Y-3Y	06-10	Strength	Build-up (constant, β2)	-0.582009	0.0233606	-0.627797	-0.536221	-0.672128	0	9870	1389	1374
LOS:2Y-3Y	06-10	Non-Child	Time (Year)	1.10412	0.4513	0.219548	1.98868	0.0660018	0.0145488	9870	1389	1374
LOS:2Y-3Y	06-10	Strength	Baseline (cascade, β3)	-0.0374922	0.0145272	-0.0659661	-0.00901832	-0.0696252	0.00995909	9870	1389	1374
LOS:2Y-3Y	06-10	Strength	Build-up (cascade, β4)	-0.0478202	0.0140961	-0.0754493	-0.0201912	-0.0915204	0.000712431	9870	1389	1374
LOS:3Y-4Y	06-10	Non-Child	(Intercept)	55.5654	3.07443	49.5394	61.5914	0.529513	0	10590	1181	1165
LOS:3Y-4Y	06-10	Entry Age	Exact	0.667818	0.272549	0.133611	1.20203	0.0717878	0.0144211	10590	1181	1165
LOS:3Y-4Y	06-10	Demographics	Female	-0.714273	0.749167	-2.18267	0.754126	-0.0279333	0.340573	10590	1181	1165
LOS:3Y-4Y	06-10	Demographics	Trans-Female	-7.16699	12.6025	-31.8685	17.5345	-0.0166616	0.569673	10590	1181	1165
LOS:3Y-4Y	06-10	Demographics	White	0.899373	1.64646	-2.32776	4.1265	0.0160039	0.585001	10590	1181	1165
LOS:3Y-4Y	06-10	Demographics	Black	5.57798	3.2495	-0.791174	11.9471	0.0502919	0.0863239	10590	1181	1165
LOS:3Y-4Y	06-10	Demographics	Native	11.1296	4.73363	1.85147	20.4077	0.0688845	0.0188801	10590	1181	1165
LOS:3Y-4Y	06-10	Demographics	Pacific	-4.43395	12.7137	-29.3533	20.4854	-0.0102178	0.727337	10590	1181	1165
LOS:3Y-4Y	06-10	Demographics	Asian	1.13759	6.49488	-11.5926	13.8678	0.0051316	0.86099	10590	1181	1165
LOS:3Y-4Y	06-10	Demographics	Other	-0.336402	1.7928	-3.85037	3.17756	-0.00549748	0.851191	10590	1181	1165
LOS:3Y-4Y	06-10	Demographics	Non-Hisp	-0.88513	0.94203	-2.73155	0.96129	-0.0275283	0.347618	10590	1181	1165
LOS:3Y-4Y	06-10	Strength	Baseline (constant, β1)	-0.997012	0.0509092	-1.0968	-0.897228	-0.573775	0	10590	1181	1165
LOS:3Y-4Y	06-10	Strength	Build-up (constant, β2)	-0.697566	0.0244047	-0.745401	-0.649732	-0.83743	0	10590	1181	1165
LOS:3Y-4Y	06-10	Non-Child	Time (Year)	0.772387	0.332041	0.121572	1.4232	0.0681522	0.0201797	10590	1181	1165
LOS:3Y-4Y	06-10	Strength	Baseline (cascade, β3)	-0.0211796	0.0108659	-0.0424772	0.000117947	-0.0571072	0.0515125	10590	1181	1165
LOS:3Y-4Y	06-10	Strength	Build-up (cascade, β4)	0.00126398	0.0106839	-0.019677	0.022205	0.00346614	0.905845	10590	1181	1165
LOS:4Y-6Y	06-10	Non-Child	(Intercept)	49.7064	13.414	23.4143	75.9984	0.147283	0.000229357	7719	647	633
LOS:4Y-6Y	06-10	Entry Age	Exact	0.4478	0.356549	-0.251052	1.14665	0.0499187	0.209605	7719	647	633
LOS:4Y-6Y	06-10	Demographics	Male	11.9603	12.8985	-13.3212	37.2418	0.0368555	0.354142	7719	647	633
LOS:4Y-6Y	06-10	Demographics	Female	10.3716	12.9117	-14.936	35.6792	0.0319271	0.42212	7719	647	633
LOS:4Y-6Y	06-10	Demographics	White	3.11261	2.73261	-2.24342	8.46864	0.0452736	0.255108	7719	647	633
LOS:4Y-6Y	06-10	Demographics	Black	-2.78488	4.17619	-10.9704	5.40063	-0.0265048	0.505113	7719	647	633
LOS:4Y-6Y	06-10	Demographics	Native	7.65605	6.18291	-4.46273	19.7748	0.0492164	0.216078	7719	647	633
LOS:4Y-6Y	06-10	Demographics	Other	1.1585	2.86234	-4.45181	6.76881	0.0160869	0.685806	7719	647	633
LOS:4Y-6Y	06-10	Demographics	Non-Hisp	-1.87945	1.47539	-4.77128	1.01238	-0.0506317	0.203177	7719	647	633
LOS:4Y-6Y	06-10	Strength	Baseline (constant, β1)	-1.06406	0.0719795	-1.20514	-0.922976	-0.587564	0	7719	647	633
LOS:4Y-6Y	06-10	Strength	Build-up (constant, β2)	-0.535129	0.0237186	-0.581618	-0.488639	-0.896743	0	7719	647	633
LOS:4Y-6Y	06-10	Non-Child	Time (Year)	1.4921	0.376548	0.754046	2.23015	0.157498	8.25739e-05	7719	647	633
LOS:4Y-6Y	06-10	Strength	Baseline (cascade, β3)	-0.0432838	0.0126985	-0.0681734	-0.0183941	-0.135478	0.000694435	7719	647	633
LOS:4Y-6Y	06-10	Strength	Build-up (cascade, β4)	-0.0607127	0.0102792	-0.0808603	-0.040565	-0.234757	5.7057e-09	7719	647	633
LOS:0Y-1Y	11-15	Non-Child	(Intercept)	48.2754	7.16124	34.2391	62.3118	0.0896124	1.72671e-11	15271	5678	5659
LOS:0Y-1Y	11-15	Entry Age	Exact	1.31599	0.139544	1.04248	1.58951	0.125364	0	15271	5678	5659
LOS:0Y-1Y	11-15	Demographics	Male	-3.42766	2.15193	-7.64554	0.790213	-0.0211739	0.111254	15271	5678	5659
LOS:0Y-1Y	11-15	Demographics	Female	-4.51439	2.14995	-8.72839	-0.300394	-0.0279126	0.0357937	15271	5678	5659
LOS:0Y-1Y	11-15	Demographics	Trans-Male	0.929267	2.90267	-4.76009	6.61863	0.00425572	0.748872	15271	5678	5659
LOS:0Y-1Y	11-15	Demographics	Trans-Female	-6.81472	4.92336	-16.4647	2.83528	-0.0183999	0.166364	15271	5678	5659
LOS:0Y-1Y	11-15	Demographics	White	1.80816	0.795583	0.24878	3.36753	0.0302121	0.0230789	15271	5678	5659
LOS:0Y-1Y	11-15	Demographics	Black	7.17767	1.55727	4.12535	10.23	0.0612701	4.13245e-06	15271	5678	5659
LOS:0Y-1Y	11-15	Demographics	Native	6.97302	1.69394	3.65283	10.2932	0.054721	3.90204e-05	15271	5678	5659
LOS:0Y-1Y	11-15	Demographics	Pacific	4.83187	4.7031	-4.38642	14.0502	0.0136572	0.304286	15271	5678	5659
LOS:0Y-1Y	11-15	Demographics	Asian	3.87084	2.84073	-1.69711	9.43879	0.0181136	0.173056	15271	5678	5659
LOS:0Y-1Y	11-15	Demographics	Other	-0.284042	0.847194	-1.94458	1.3765	-0.00445687	0.737431	15271	5678	5659
LOS:0Y-1Y	11-15	Demographics	Hispanic	-1.44165	6.62747	-14.4318	11.5485	-0.00289163	0.827806	15271	5678	5659
LOS:0Y-1Y	11-15	Demographics	Non-Hisp	-1.38384	6.61024	-14.3402	11.5725	-0.00278291	0.834184	15271	5678	5659
LOS:0Y-1Y	11-15	Strength	Baseline (constant, β1)	-1.03018	0.0239816	-1.07718	-0.983173	-0.571037	0	15271	5678	5659
LOS:0Y-1Y	11-15	Strength	Build-up (constant, β2)	-0.842806	0.0237597	-0.889376	-0.796236	-0.471539	0	15271	5678	5659
LOS:0Y-1Y	11-15	Non-Child	Time (Year)	1.60507	0.628791	0.372613	2.83753	0.0339326	0.0107174	15271	5678	5659
LOS:0Y-1Y	11-15	Strength	Baseline (cascade, β3)	-0.100178	0.0202407	-0.13985	-0.0605049	-0.0657923	7.66338e-07	15271	5678	5659
LOS:0Y-1Y	11-15	Strength	Build-up (cascade, β4)	0.0766085	0.0448562	-0.0113116	0.164529	0.0227031	0.0877156	15271	5678	5659
LOS:1Y-2Y	11-15	Non-Child	(Intercept)	22.2079	15.2319	-7.6473	52.0632	0.0262711	0.144946	15008	3099	3080
LOS:1Y-2Y	11-15	Entry Age	Exact	0.970413	0.188257	0.601421	1.3394	0.0928816	2.70039e-07	15008	3099	3080
LOS:1Y-2Y	11-15	Demographics	Male	1.60741	3.07987	-4.42927	7.64408	0.00940412	0.601772	15008	3099	3080
LOS:1Y-2Y	11-15	Demographics	Female	-0.3691	3.07502	-6.39627	5.65807	-0.00216282	0.904466	15008	3099	3080
LOS:1Y-2Y	11-15	Demographics	Trans-Male	2.52178	3.96044	-5.24086	10.2844	0.0114733	0.524341	15008	3099	3080
LOS:1Y-2Y	11-15	Demographics	Trans-Female	7.26556	6.34164	-5.16433	19.6954	0.0206439	0.252012	15008	3099	3080
LOS:1Y-2Y	11-15	Demographics	White	2.28123	1.16081	0.00599541	4.55647	0.0354106	0.0494799	15008	3099	3080
LOS:1Y-2Y	11-15	Demographics	Black	4.78984	2.19317	0.491128	9.08856	0.0393525	0.029039	15008	3099	3080
LOS:1Y-2Y	11-15	Demographics	Native	6.80039	2.14571	2.59471	11.0061	0.0571068	0.00154304	15008	3099	3080
LOS:1Y-2Y	11-15	Demographics	Pacific	0.631086	14.6882	-28.1585	29.4207	0.000774183	0.965732	15008	3099	3080
LOS:1Y-2Y	11-15	Demographics	Asian	-1.62079	3.83424	-9.13605	5.89448	-0.00761679	0.672533	15008	3099	3080
LOS:1Y-2Y	11-15	Demographics	Other	-0.529354	1.22436	-2.92915	1.87044	-0.00779045	0.665516	15008	3099	3080
LOS:1Y-2Y	11-15	Demographics	Hispanic	30.075	14.7468	1.17075	58.9793	0.036748	0.041492	15008	3099	3080
LOS:1Y-2Y	11-15	Demographics	Non-Hisp	29.0849	14.7329	0.207752	57.9621	0.0355716	0.0484545	15008	3099	3080
LOS:1Y-2Y	11-15	Strength	Baseline (constant, β1)	-1.13978	0.0343035	-1.20701	-1.07254	-0.598696	0	15008	3099	3080
LOS:1Y-2Y	11-15	Strength	Build-up (constant, β2)	-0.814205	0.023167	-0.859613	-0.768797	-0.63327	0	15008	3099	3080
LOS:1Y-2Y	11-15	Non-Child	Time (Year)	1.12519	0.468322	0.207264	2.04312	0.043292	0.0163373	15008	3099	3080
LOS:1Y-2Y	11-15	Strength	Baseline (cascade, β3)	-0.0352088	0.0154044	-0.0654021	-0.00501547	-0.0411842	0.0223436	15008	3099	3080
LOS:1Y-2Y	11-15	Strength	Build-up (cascade, β4)	-0.00305666	0.0204893	-0.0432166	0.0371033	-0.00268809	0.881419	15008	3099	3080
LOS:2Y-3Y	11-15	Non-Child	(Intercept)	62.9686	15.5016	32.5847	93.3525	0.0923196	5.05805e-05	13177	1954	1936
LOS:2Y-3Y	11-15	Entry Age	Exact	1.1133	0.229563	0.663347	1.56326	0.110219	1.33548e-06	13177	1954	1936
LOS:2Y-3Y	11-15	Demographics	Male	-1.47381	5.10165	-11.4733	8.52565	-0.00656564	0.772698	13177	1954	1936
LOS:2Y-3Y	11-15	Demographics	Female	-4.03258	5.09877	-14.0264	5.96124	-0.0179748	0.429104	13177	1954	1936
LOS:2Y-3Y	11-15	Demographics	Trans-Male	-6.85287	6.04547	-18.7023	4.99651	-0.0257626	0.257122	13177	1954	1936
LOS:2Y-3Y	11-15	Demographics	White	2.70991	1.5173	-0.264068	5.68388	0.040591	0.0742548	13177	1954	1936
LOS:2Y-3Y	11-15	Demographics	Black	9.47816	2.83618	3.91912	15.0372	0.0759516	0.000847982	13177	1954	1936
LOS:2Y-3Y	11-15	Demographics	Native	12.8876	3.06817	6.87386	18.9013	0.0954641	2.78509e-05	13177	1954	1936
LOS:2Y-3Y	11-15	Demographics	Pacific	-5.86212	14.555	-34.3906	22.6663	-0.00915355	0.687172	13177	1954	1936
LOS:2Y-3Y	11-15	Demographics	Asian	-4.70119	5.25712	-15.0054	5.60299	-0.0203239	0.371298	13177	1954	1936
LOS:2Y-3Y	11-15	Demographics	Other	0.72214	1.63711	-2.48667	3.93095	0.0100251	0.659186	13177	1954	1936
LOS:2Y-3Y	11-15	Demographics	Hispanic	-9.80645	14.3557	-37.9443	18.3314	-0.0155251	0.494623	13177	1954	1936
LOS:2Y-3Y	11-15	Demographics	Non-Hisp	-11.2799	14.3325	-39.3721	16.8123	-0.0178868	0.431367	13177	1954	1936
LOS:2Y-3Y	11-15	Strength	Baseline (constant, β1)	-1.12783	0.0440624	-1.21419	-1.04146	-0.581729	0	13177	1954	1936
LOS:2Y-3Y	11-15	Strength	Build-up (constant, β2)	-0.899019	0.0238728	-0.94581	-0.852227	-0.855881	0	13177	1954	1936
LOS:2Y-3Y	11-15	Non-Child	Time (Year)	0.919918	0.383961	0.167338	1.6725	0.0544514	0.0166756	13177	1954	1936
LOS:2Y-3Y	11-15	Strength	Baseline (cascade, β3)	-0.0204657	0.0128535	-0.0456591	0.00472777	-0.0361869	0.111498	13177	1954	1936
LOS:2Y-3Y	11-15	Strength	Build-up (cascade, β4)	0.0611485	0.0138313	0.0340385	0.0882584	0.100478	1.03675e-05	13177	1954	1936
LOS:3Y-4Y	11-15	Non-Child	(Intercept)	49.5643	16.9644	16.3133	82.8154	0.0770461	0.00353602	12545	1456	1438
LOS:3Y-4Y	11-15	Entry Age	Exact	0.682435	0.284217	0.125357	1.23951	0.0633186	0.016472	12545	1456	1438
LOS:3Y-4Y	11-15	Demographics	Male	8.62123	7.33682	-5.75925	23.0017	0.0309872	0.240164	12545	1456	1438
LOS:3Y-4Y	11-15	Demographics	Female	6.46719	7.33159	-7.90305	20.8374	0.0232615	0.377871	12545	1456	1438
LOS:3Y-4Y	11-15	Demographics	Trans-Male	4.93203	8.53938	-11.8055	21.6696	0.0152307	0.56365	12545	1456	1438
LOS:3Y-4Y	11-15	Demographics	Trans-Female	12.8057	16.5469	-19.6269	45.2383	0.0204084	0.439113	12545	1456	1438
LOS:3Y-4Y	11-15	Demographics	White	2.39934	2.16125	-1.8368	6.63548	0.0292757	0.267114	12545	1456	1438
LOS:3Y-4Y	11-15	Demographics	Black	9.93153	3.25775	3.54619	16.3169	0.080393	0.00234117	12545	1456	1438
LOS:3Y-4Y	11-15	Demographics	Native	7.59309	4.84588	-1.90504	17.0912	0.0413206	0.117354	12545	1456	1438
LOS:3Y-4Y	11-15	Demographics	Asian	-7.00438	5.32625	-17.444	3.4353	-0.0346792	0.188697	12545	1456	1438
LOS:3Y-4Y	11-15	Demographics	Other	-0.446816	2.3005	-4.9559	4.06227	-0.00512184	0.846027	12545	1456	1438
LOS:3Y-4Y	11-15	Demographics	Hispanic	2.19051	14.7735	-26.7662	31.1472	0.00391005	0.882148	12545	1456	1438
LOS:3Y-4Y	11-15	Demographics	Non-Hisp	1.95455	14.7434	-26.9431	30.8522	0.00349599	0.894551	12545	1456	1438
LOS:3Y-4Y	11-15	Strength	Baseline (constant, β1)	-1.19229	0.0520839	-1.29438	-1.0902	-0.60367	0	12545	1456	1438
LOS:3Y-4Y	11-15	Strength	Build-up (constant, β2)	-0.841172	0.0234563	-0.887148	-0.795197	-0.945683	0	12545	1456	1438
LOS:3Y-4Y	11-15	Non-Child	Time (Year)	0.0494351	0.341831	-0.620568	0.719438	0.00381368	0.885032	12545	1456	1438
LOS:3Y-4Y	11-15	Strength	Baseline (cascade, β3)	0.0104836	0.0116241	-0.0123001	0.0332673	0.0237832	0.36727	12545	1456	1438
LOS:3Y-4Y	11-15	Strength	Build-up (cascade, β4)	0.019488	0.0108374	-0.00175367	0.0407297	0.0474204	0.0723508	12545	1456	1438
LOS:4Y-6Y	11-15	Non-Child	(Intercept)	71.2251	15.9311	39.9995	102.451	0.194752	9.54323e-06	6371	543	527
LOS:4Y-6Y	11-15	Entry Age	Exact	-0.652628	0.555035	-1.74052	0.435263	-0.0512201	0.240191	6371	543	527
LOS:4Y-6Y	11-15	Demographics	Female	-1.38177	1.22078	-3.77456	1.01101	-0.0493053	0.258201	6371	543	527
LOS:4Y-6Y	11-15	Demographics	Trans-Female	0.122916	14.0261	-27.3688	27.6147	0.00038174	0.993011	6371	543	527
LOS:4Y-6Y	11-15	Demographics	White	1.8745	2.91809	-3.84508	7.59407	0.0279822	0.52091	6371	543	527
LOS:4Y-6Y	11-15	Demographics	Black	8.88689	4.93337	-0.782735	18.5565	0.0784694	0.0722131	6371	543	527
LOS:4Y-6Y	11-15	Demographics	Native	3.57705	6.32722	-8.82458	15.9787	0.0246267	0.572081	6371	543	527
LOS:4Y-6Y	11-15	Demographics	Asian	0.73905	6.94931	-12.8819	14.36	0.00463262	0.915346	6371	543	527
LOS:4Y-6Y	11-15	Demographics	Other	-0.0601378	3.1123	-6.16039	6.04011	-0.000841705	0.984591	6371	543	527
LOS:4Y-6Y	11-15	Demographics	Hispanic	8.57696	14.2732	-19.3992	36.5531	0.0261761	0.548156	6371	543	527
LOS:4Y-6Y	11-15	Demographics	Non-Hisp	10.2407	14.1681	-17.5293	38.0108	0.0314858	0.47012	6371	543	527
LOS:4Y-6Y	11-15	Strength	Baseline (constant, β1)	-1.20699	0.0840282	-1.37169	-1.04229	-0.625709	0	6371	543	527
LOS:4Y-6Y	11-15	Strength	Build-up (constant, β2)	-0.779966	0.0294516	-0.837693	-0.72224	-1.15362	0	6371	543	527
LOS:4Y-6Y	11-15	Non-Child	Time (Year)	0.239455	0.41559	-0.575118	1.05403	0.0250989	0.564738	6371	543	527
LOS:4Y-6Y	11-15	Strength	Baseline (cascade, β3)	-0.00685979	0.0145362	-0.0353514	0.0216318	-0.0205567	0.637186	6371	543	527
LOS:4Y-6Y	11-15	Strength	Build-up (cascade, β4)	0.0141962	0.0117275	-0.00879021	0.0371827	0.0527305	0.226626	6371	543	527
LOS:0Y-1Y	16-18	Non-Child	(Intercept)	77.7224	12.3071	53.5999	101.845	0.107611	3.04204e-10	9140	3463	3444
LOS:0Y-1Y	16-18	Entry Age	Exact	-0.652117	0.348044	-1.3343	0.0300636	-0.0319272	0.0610613	9140	3463	3444
LOS:0Y-1Y	16-18	Demographics	Male	3.22746	2.50874	-1.68978	8.14469	0.0219217	0.19836	9140	3463	3444
LOS:0Y-1Y	16-18	Demographics	Female	2.724	2.50279	-2.18158	7.62957	0.018546	0.276501	9140	3463	3444
LOS:0Y-1Y	16-18	Demographics	Trans-Male	5.66045	3.43669	-1.07561	12.3965	0.0280659	0.0996357	9140	3463	3444
LOS:0Y-1Y	16-18	Demographics	Trans-Female	1.0612	5.56858	-9.85345	11.9759	0.00324731	0.848874	9140	3463	3444
LOS:0Y-1Y	16-18	Demographics	White	0.0174844	1.06189	-2.06386	2.09883	0.000280571	0.986864	9140	3463	3444
LOS:0Y-1Y	16-18	Demographics	Black	1.00084	2.09485	-3.10516	5.10684	0.00814103	0.632851	9140	3463	3444
LOS:0Y-1Y	16-18	Demographics	Native	1.07404	2.20291	-3.24376	5.39184	0.00830793	0.625895	9140	3463	3444
LOS:0Y-1Y	16-18	Demographics	Pacific	-2.41452	5.40712	-13.0127	8.18367	-0.0076091	0.655232	9140	3463	3444
LOS:0Y-1Y	16-18	Demographics	Asian	-3.86203	3.43278	-10.5904	2.86638	-0.0191707	0.260649	9140	3463	3444
LOS:0Y-1Y	16-18	Demographics	Other	-3.34867	1.12286	-5.54952	-1.14783	-0.050818	0.00288113	9140	3463	3444
LOS:0Y-1Y	16-18	Demographics	Hispanic	0.43276	10.5621	-20.2693	21.1349	0.000698179	0.96732	9140	3463	3444
LOS:0Y-1Y	16-18	Demographics	Non-Hisp	-0.413871	10.5426	-21.0778	20.25	-0.00066894	0.968688	9140	3463	3444
LOS:0Y-1Y	16-18	Strength	Baseline (constant, β1)	-1.17214	0.0314831	-1.23385	-1.11043	-0.63441	0	9140	3463	3444
LOS:0Y-1Y	16-18	Strength	Build-up (constant, β2)	-1.00251	0.0319297	-1.06509	-0.939922	-0.535009	0	9140	3463	3444
LOS:0Y-1Y	16-18	Non-Child	Time (Year)	-0.515933	0.837079	-2.15664	1.12478	-0.0105026	0.537705	9140	3463	3444
LOS:0Y-1Y	16-18	Strength	Baseline (cascade, β3)	-0.0438342	0.0265547	-0.0958826	0.0082143	-0.028128	0.0988892	9140	3463	3444
LOS:0Y-1Y	16-18	Strength	Build-up (cascade, β4)	0.0792486	0.0646583	-0.0474845	0.205982	0.020885	0.220414	9140	3463	3444
LOS:1Y-2Y	16-18	Non-Child	(Intercept)	92.5757	16.3504	60.5283	124.623	0.156854	1.83829e-08	6489	1322	1303
LOS:1Y-2Y	16-18	Entry Age	Exact	-1.57766	0.696334	-2.94251	-0.212818	-0.062766	0.0236351	6489	1322	1303
LOS:1Y-2Y	16-18	Demographics	Male	-5.60406	5.06719	-15.536	4.32786	-0.0306382	0.268952	6489	1322	1303
LOS:1Y-2Y	16-18	Demographics	Female	-4.97158	5.05858	-14.8866	4.94345	-0.0272266	0.325887	6489	1322	1303
LOS:1Y-2Y	16-18	Demographics	Trans-Male	-3.78096	6.27419	-16.0786	8.51672	-0.0166945	0.546865	6489	1322	1303
LOS:1Y-2Y	16-18	Demographics	Trans-Female	-5.95726	6.94574	-19.5712	7.65669	-0.0237605	0.391224	6489	1322	1303
LOS:1Y-2Y	16-18	Demographics	White	0.654407	1.9054	-3.08025	4.38906	0.0095146	0.731316	6489	1322	1303
LOS:1Y-2Y	16-18	Demographics	Black	3.8871	3.4931	-2.95953	10.7337	0.0308278	0.266002	6489	1322	1303
LOS:1Y-2Y	16-18	Demographics	Native	2.24569	4.07547	-5.74241	10.2338	0.0152651	0.58171	6489	1322	1303
LOS:1Y-2Y	16-18	Demographics	Pacific	6.44393	15.2791	-23.5039	36.3917	0.0116837	0.67328	6489	1322	1303
LOS:1Y-2Y	16-18	Demographics	Asian	6.28855	5.97203	-5.41689	17.994	0.0291713	0.292536	6489	1322	1303
LOS:1Y-2Y	16-18	Demographics	Other	0.320526	2.05594	-3.70921	4.35026	0.00431897	0.876134	6489	1322	1303
LOS:1Y-2Y	16-18	Demographics	Hispanic	8.15743	10.8918	-13.1909	29.5058	0.0207483	0.454021	6489	1322	1303
LOS:1Y-2Y	16-18	Demographics	Non-Hisp	7.29608	10.8455	-13.9617	28.5538	0.0186366	0.501241	6489	1322	1303
LOS:1Y-2Y	16-18	Strength	Baseline (constant, β1)	-1.15669	0.0544548	-1.26342	-1.04996	-0.588448	0	6489	1322	1303
LOS:1Y-2Y	16-18	Strength	Build-up (constant, β2)	-0.960179	0.0342563	-1.02732	-0.893036	-0.776497	0	6489	1322	1303
LOS:1Y-2Y	16-18	Non-Child	Time (Year)	0.015196	0.71982	-1.39568	1.42607	0.000584835	0.98316	6489	1322	1303
LOS:1Y-2Y	16-18	Strength	Baseline (cascade, β3)	-0.0276261	0.023614	-0.0739105	0.0186583	-0.03241	0.242253	6489	1322	1303
LOS:1Y-2Y	16-18	Strength	Build-up (cascade, β4)	0.019206	0.0334687	-0.0463941	0.0848061	0.0158974	0.566169	6489	1322	1303
LOS:2Y-3Y	16-18	Non-Child	(Intercept)	119.699	25.1091	70.4844	168.914	0.243273	2.65377e-06	2818	402	384
LOS:2Y-3Y	16-18	Entry Age	Exact	-2.51389	1.26985	-5.00284	-0.0249315	-0.101025	0.0484517	2818	402	384
LOS:2Y-3Y	16-18	Demographics	Male	-11.9724	6.79519	-25.2912	1.34652	-0.0899109	0.0788821	2818	402	384
LOS:2Y-3Y	16-18	Demographics	Female	-12.3726	6.76286	-25.6281	0.882945	-0.0933605	0.0681002	2818	402	384
LOS:2Y-3Y	16-18	Demographics	Trans-Male	-13.192	9.37734	-31.572	5.188	-0.0717902	0.160295	2818	402	384
LOS:2Y-3Y	16-18	Demographics	Trans-Female	-12.7282	10.2533	-32.8252	7.36875	-0.0633486	0.215223	2818	402	384
LOS:2Y-3Y	16-18	Demographics	White	-0.235421	3.02953	-6.17343	5.70259	-0.00396556	0.9381	2818	402	384
LOS:2Y-3Y	16-18	Demographics	Black	2.9635	5.52614	-7.86797	13.795	0.0273664	0.592082	2818	402	384
LOS:2Y-3Y	16-18	Demographics	Native	12.936	5.75211	1.66165	24.2104	0.114765	0.0250823	2818	402	384
LOS:2Y-3Y	16-18	Demographics	Asian	-5.61415	6.66884	-18.6854	7.45706	-0.0429604	0.400396	2818	402	384
LOS:2Y-3Y	16-18	Demographics	Other	1.97877	3.24226	-4.37621	8.33374	0.0311445	0.54202	2818	402	384
LOS:2Y-3Y	16-18	Demographics	Hispanic	3.64479	13.5806	-22.9739	30.2634	0.0136958	0.78855	2818	402	384
LOS:2Y-3Y	16-18	Demographics	Non-Hisp	1.2465	13.5039	-25.2217	27.7147	0.0047105	0.926502	2818	402	384
LOS:2Y-3Y	16-18	Strength	Baseline (constant, β1)	-1.20849	0.0980989	-1.40076	-1.01621	-0.628654	0	2818	402	384
LOS:2Y-3Y	16-18	Strength	Build-up (constant, β2)	-0.842823	0.0480072	-0.936919	-0.748726	-0.89591	0	2818	402	384
LOS:2Y-3Y	16-18	Non-Child	Time (Year)	0.255697	0.89544	-1.4994	2.0108	0.0145721	0.775373	2818	402	384
LOS:2Y-3Y	16-18	Strength	Baseline (cascade, β3)	-0.0189768	0.030096	-0.0779664	0.0400127	-0.0321772	0.528714	2818	402	384
LOS:2Y-3Y	16-18	Strength	Build-up (cascade, β4)	0.00841181	0.0285737	-0.0475938	0.0644174	0.015023	0.768618	2818	402	384

## Sheet: sensitivity_model - n_of_visit
Analysis_Strata	Age_Strata	Var_Types	Independent_Vars	Estimate	SE	CI%95_L	CI%95_U	Cohen-d	P-value	N Obs.	N Children	DOF
NVS:02-03	WHOLE	Non-Child	(Intercept)	51.6553	4.9646	41.9245	61.3861	0.0862283	0	35019	14581	14560
NVS:02-03	WHOLE	Entry Age	06-10	4.51444	0.501665	3.53116	5.49773	0.0745778	0	35019	14581	14560
NVS:02-03	WHOLE	Entry Age	11-15	7.68058	0.486024	6.72795	8.63321	0.130965	0	35019	14581	14560
NVS:02-03	WHOLE	Entry Age	16-18	9.97485	0.516849	8.9618	10.9879	0.159942	0	35019	14581	14560
NVS:02-03	WHOLE	Demographics	Male	-3.41304	1.61333	-6.57524	-0.250846	-0.0175323	0.0344021	35019	14581	14560
NVS:02-03	WHOLE	Demographics	Female	-4.76242	1.61248	-7.92294	-1.60189	-0.0244767	0.00314718	35019	14581	14560
NVS:02-03	WHOLE	Demographics	Trans-Male	-1.88066	2.1954	-6.18374	2.42241	-0.00709932	0.391659	35019	14581	14560
NVS:02-03	WHOLE	Demographics	Trans-Female	-3.94266	3.20547	-10.2255	2.34019	-0.0101934	0.218724	35019	14581	14560
NVS:02-03	WHOLE	Demographics	White	2.01928	0.510682	1.01832	3.02024	0.0327692	7.71912e-05	35019	14581	14560
NVS:02-03	WHOLE	Demographics	Black	5.47781	1.03854	3.44223	7.51339	0.0437123	1.35e-07	35019	14581	14560
NVS:02-03	WHOLE	Demographics	Native	6.18179	1.1117	4.00282	8.36076	0.0460837	2.73443e-08	35019	14581	14560
NVS:02-03	WHOLE	Demographics	Pacific	4.03157	3.33627	-2.50767	10.5708	0.0100146	0.226911	35019	14581	14560
NVS:02-03	WHOLE	Demographics	Asian	0.535174	1.80364	-3.00004	4.07038	0.00245904	0.766685	35019	14581	14560
NVS:02-03	WHOLE	Demographics	Other	-0.313108	0.546976	-1.3852	0.758989	-0.004744	0.567036	35019	14581	14560
NVS:02-03	WHOLE	Demographics	Hispanic	3.19863	4.68701	-5.98811	12.3854	0.00565572	0.494968	35019	14581	14560
NVS:02-03	WHOLE	Demographics	Non-Hisp	2.96327	4.67711	-6.20407	12.1306	0.00525065	0.526372	35019	14581	14560
NVS:02-03	WHOLE	Strength	Baseline (constant, β1)	-0.950579	0.0147119	-0.979415	-0.921743	-0.535474	0	35019	14581	14560
NVS:02-03	WHOLE	Strength	Build-up (constant, β2)	-0.838467	0.0138551	-0.865624	-0.811311	-0.501529	0	35019	14581	14560
NVS:02-03	WHOLE	Non-Child	Time (Year)	1.43908	0.318026	0.81574	2.06243	0.037501	6.08573e-06	35019	14581	14560
NVS:02-03	WHOLE	Strength	Baseline (cascade, β3)	-0.0725894	0.0102905	-0.0927592	-0.0524196	-0.0584596	1.81677e-12	35019	14581	14560
NVS:02-03	WHOLE	Strength	Build-up (cascade, β4)	0.0305187	0.014116	0.0028508	0.0581865	0.0179174	0.0306345	35019	14581	14560
NVS:04-05	WHOLE	Non-Child	(Intercept)	50.886	8.74309	33.7492	68.0228	0.0708615	6.14957e-09	29878	6767	6746
NVS:04-05	WHOLE	Entry Age	06-10	4.2442	0.698754	2.87461	5.61379	0.0739517	1.31587e-09	29878	6767	6746
NVS:04-05	WHOLE	Entry Age	11-15	8.0138	0.685557	6.67007	9.35752	0.142322	0	29878	6767	6746
NVS:04-05	WHOLE	Entry Age	16-18	9.3688	0.762267	7.87473	10.8629	0.149642	0	29878	6767	6746
NVS:04-05	WHOLE	Demographics	Male	2.17925	2.80858	-3.32569	7.6842	0.00944707	0.43782	29878	6767	6746
NVS:04-05	WHOLE	Demographics	Female	1.14655	2.80726	-4.3558	6.64891	0.00497265	0.682975	29878	6767	6746
NVS:04-05	WHOLE	Demographics	Trans-Male	10.7564	3.6244	3.65241	17.8604	0.0361333	0.0030102	29878	6767	6746
NVS:04-05	WHOLE	Demographics	Trans-Female	2.192	4.96661	-7.54278	11.9268	0.00537349	0.658976	29878	6767	6746
NVS:04-05	WHOLE	Demographics	White	1.26321	0.737031	-0.181404	2.70782	0.0208673	0.0865903	29878	6767	6746
NVS:04-05	WHOLE	Demographics	Black	7.0866	1.40996	4.32302	9.85017	0.061194	5.13409e-07	29878	6767	6746
NVS:04-05	WHOLE	Demographics	Native	8.76753	1.6637	5.50661	12.0285	0.0641623	1.40724e-07	29878	6767	6746
NVS:04-05	WHOLE	Demographics	Pacific	-5.09769	6.39023	-17.6228	7.42743	-0.00971257	0.425054	29878	6767	6746
NVS:04-05	WHOLE	Demographics	Asian	0.827368	2.64241	-4.35187	6.0066	0.0038122	0.754206	29878	6767	6746
NVS:04-05	WHOLE	Demographics	Other	-0.00558019	0.797173	-1.56807	1.55691	-8.52262e-05	0.994415	29878	6767	6746
NVS:04-05	WHOLE	Demographics	Hispanic	2.22084	8.26976	-13.9883	18.4299	0.00326965	0.788285	29878	6767	6746
NVS:04-05	WHOLE	Demographics	Non-Hisp	1.64751	8.25846	-14.5394	17.8345	0.00242888	0.841883	29878	6767	6746
NVS:04-05	WHOLE	Strength	Baseline (constant, β1)	-1.02609	0.0216958	-1.06862	-0.983566	-0.575819	0	29878	6767	6746
NVS:04-05	WHOLE	Strength	Build-up (constant, β2)	-0.741461	0.0141578	-0.769211	-0.713711	-0.637631	0	29878	6767	6746
NVS:04-05	WHOLE	Non-Child	Time (Year)	0.829526	0.310844	0.220259	1.43879	0.0324911	0.00763445	29878	6767	6746
NVS:04-05	WHOLE	Strength	Baseline (cascade, β3)	-0.0440201	0.0100685	-0.0637548	-0.0242854	-0.0532308	1.24928e-05	29878	6767	6746
NVS:04-05	WHOLE	Strength	Build-up (cascade, β4)	0.0320516	0.0101341	0.0121883	0.0519148	0.0385072	0.00156979	29878	6767	6746
NVS:06-08	WHOLE	Non-Child	(Intercept)	61.0321	3.2448	54.6721	67.392	0.271856	0	32848	4807	4787
NVS:06-08	WHOLE	Entry Age	06-10	3.89862	0.780317	2.36916	5.42807	0.0722118	6.05534e-07	32848	4807	4787
NVS:06-08	WHOLE	Entry Age	11-15	7.82532	0.770446	6.31521	9.33543	0.146801	0	32848	4807	4787
NVS:06-08	WHOLE	Entry Age	16-18	8.99468	0.900092	7.23046	10.7589	0.144433	0	32848	4807	4787
NVS:06-08	WHOLE	Demographics	Male	-0.40848	3.00797	-6.30423	5.48727	-0.00196275	0.891986	32848	4807	4787
NVS:06-08	WHOLE	Demographics	Female	-2.55172	3.00466	-8.44098	3.33755	-0.0122745	0.395783	32848	4807	4787
NVS:06-08	WHOLE	Demographics	Trans-Male	-1.37519	3.84304	-8.90772	6.15734	-0.00517198	0.720479	32848	4807	4787
NVS:06-08	WHOLE	Demographics	Trans-Female	-4.3468	7.48237	-19.0126	10.319	-0.00839651	0.561309	32848	4807	4787
NVS:06-08	WHOLE	Demographics	White	-0.05915	0.892506	-1.8085	1.6902	-0.000957881	0.947162	32848	4807	4787
NVS:06-08	WHOLE	Demographics	Black	4.4974	1.65096	1.26145	7.73335	0.0393726	0.00647076	32848	4807	4787
NVS:06-08	WHOLE	Demographics	Native	1.5021	1.81498	-2.05534	5.05954	0.0119618	0.407931	32848	4807	4787
NVS:06-08	WHOLE	Demographics	Pacific	-2.49777	6.87622	-15.9755	10.9799	-0.00525014	0.716436	32848	4807	4787
NVS:06-08	WHOLE	Demographics	Asian	-0.99166	3.04028	-6.95074	4.96742	-0.0047143	0.744307	32848	4807	4787
NVS:06-08	WHOLE	Demographics	Other	-1.69966	0.974927	-3.61056	0.211236	-0.0251976	0.0813325	32848	4807	4787
NVS:06-08	WHOLE	Demographics	Non-Hisp	-0.611574	0.511708	-1.61454	0.391395	-0.0172741	0.232083	32848	4807	4787
NVS:06-08	WHOLE	Strength	Baseline (constant, β1)	-1.11103	0.026462	-1.1629	-1.05916	-0.606835	0	32848	4807	4787
NVS:06-08	WHOLE	Strength	Build-up (constant, β2)	-0.71792	0.0136255	-0.744627	-0.691213	-0.761537	0	32848	4807	4787
NVS:06-08	WHOLE	Non-Child	Time (Year)	0.646051	0.289678	0.07827	1.21383	0.0322344	0.0257777	32848	4807	4787
NVS:06-08	WHOLE	Strength	Baseline (cascade, β3)	-0.0231941	0.009425	-0.0416675	-0.00472072	-0.0355685	0.0138933	32848	4807	4787
NVS:06-08	WHOLE	Strength	Build-up (cascade, β4)	-0.0177132	0.00834085	-0.0340616	-0.00136479	-0.0306941	0.0337488	32848	4807	4787
NVS:09-11	WHOLE	Non-Child	(Intercept)	64.8558	13.9744	37.4654	92.2463	0.0992865	3.67179e-06	21767	2206	2185
NVS:09-11	WHOLE	Entry Age	06-10	4.37916	1.08832	2.246	6.51232	0.086081	5.92225e-05	21767	2206	2185
NVS:09-11	WHOLE	Entry Age	11-15	6.54886	1.07485	4.44211	8.65561	0.130344	1.30735e-09	21767	2206	2185
NVS:09-11	WHOLE	Entry Age	16-18	4.30216	1.44107	1.47761	7.12671	0.0638671	0.00286348	21767	2206	2185
NVS:09-11	WHOLE	Demographics	Male	1.68067	4.66405	-7.46108	10.8224	0.00770889	0.718625	21767	2206	2185
NVS:09-11	WHOLE	Demographics	Female	0.556208	4.66263	-8.58276	9.69517	0.002552	0.905056	21767	2206	2185
NVS:09-11	WHOLE	Demographics	Trans-Male	-6.11005	5.98583	-17.8425	5.62242	-0.0218371	0.307484	21767	2206	2185
NVS:09-11	WHOLE	Demographics	Trans-Female	3.70634	8.02963	-12.0321	19.4447	0.0098747	0.644426	21767	2206	2185
NVS:09-11	WHOLE	Demographics	White	1.85469	1.29172	-0.677137	4.38652	0.0307169	0.151194	21767	2206	2185
NVS:09-11	WHOLE	Demographics	Black	7.66068	2.38986	2.97645	12.3449	0.0685755	0.00136777	21767	2206	2185
NVS:09-11	WHOLE	Demographics	Native	13.8743	3.69007	6.64157	21.107	0.0804359	0.000174448	21767	2206	2185
NVS:09-11	WHOLE	Demographics	Pacific	-2.04259	13.1581	-27.833	23.7478	-0.00332096	0.87665	21767	2206	2185
NVS:09-11	WHOLE	Demographics	Asian	-0.891506	4.79592	-10.2917	8.50871	-0.00397673	0.85255	21767	2206	2185
NVS:09-11	WHOLE	Demographics	Other	0.583882	1.40372	-2.16747	3.33523	0.00889856	0.677484	21767	2206	2185
NVS:09-11	WHOLE	Demographics	Hispanic	-8.90311	13.1726	-34.722	16.9158	-0.0144592	0.499188	21767	2206	2185
NVS:09-11	WHOLE	Demographics	Non-Hisp	-10.1347	13.152	-35.9132	15.6438	-0.0164851	0.441038	21767	2206	2185
NVS:09-11	WHOLE	Strength	Baseline (constant, β1)	-1.05462	0.0383882	-1.12986	-0.979376	-0.587722	0	21767	2206	2185
NVS:09-11	WHOLE	Strength	Build-up (constant, β2)	-0.719366	0.0158654	-0.750463	-0.688269	-0.970002	0	21767	2206	2185
NVS:09-11	WHOLE	Non-Child	Time (Year)	0.583568	0.323529	-0.0505628	1.2177	0.038588	0.0714069	21767	2206	2185
NVS:09-11	WHOLE	Strength	Baseline (cascade, β3)	-0.0132466	0.0106657	-0.0341519	0.00765863	-0.0265699	0.214376	21767	2206	2185
NVS:09-11	WHOLE	Strength	Build-up (cascade, β4)	0.00443022	0.00893895	-0.0130905	0.0219509	0.0106026	0.62022	21767	2206	2185
NVS:12-26	WHOLE	Non-Child	(Intercept)	55.8958	12.4315	31.5295	80.2622	0.108352	7.37618e-06	25551	1742	1722
NVS:12-26	WHOLE	Entry Age	06-10	3.28832	1.18695	0.96185	5.61479	0.0667614	0.00565887	25551	1742	1722
NVS:12-26	WHOLE	Entry Age	11-15	5.88891	1.19809	3.5406	8.23721	0.118448	9.70934e-07	25551	1742	1722
NVS:12-26	WHOLE	Entry Age	16-18	4.78562	2.20035	0.472833	9.09841	0.0524118	0.0297708	25551	1742	1722
NVS:12-26	WHOLE	Demographics	Male	-2.22454	7.79494	-17.503	13.0539	-0.00687719	0.775385	25551	1742	1722
NVS:12-26	WHOLE	Demographics	Female	-3.44048	7.79228	-18.7137	11.8327	-0.0106399	0.658889	25551	1742	1722
NVS:12-26	WHOLE	Demographics	Trans-Male	-10.6232	10.98	-32.1445	10.8981	-0.0233151	0.333427	25551	1742	1722
NVS:12-26	WHOLE	Demographics	White	0.742281	1.42621	-2.05315	3.53771	0.012542	0.602812	25551	1742	1722
NVS:12-26	WHOLE	Demographics	Black	2.81494	2.96585	-2.99825	8.62813	0.022872	0.342693	25551	1742	1722
NVS:12-26	WHOLE	Demographics	Native	6.99687	4.10896	-1.05688	15.0506	0.041035	0.0887802	25551	1742	1722
NVS:12-26	WHOLE	Demographics	Pacific	-2.31866	13.5136	-28.8058	24.1685	-0.00413476	0.863788	25551	1742	1722
NVS:12-26	WHOLE	Demographics	Asian	-9.82042	4.47989	-18.6012	-1.03963	-0.0528258	0.028505	25551	1742	1722
NVS:12-26	WHOLE	Demographics	Other	-0.119484	1.57909	-3.21456	2.97559	-0.00182343	0.939693	25551	1742	1722
NVS:12-26	WHOLE	Demographics	Hispanic	6.51533	9.60587	-12.3126	25.3432	0.0163449	0.497695	25551	1742	1722
NVS:12-26	WHOLE	Demographics	Non-Hisp	5.39907	9.57029	-13.3591	24.1572	0.0135949	0.572726	25551	1742	1722
NVS:12-26	WHOLE	Strength	Baseline (constant, β1)	-1.01779	0.044735	-1.10547	-0.93011	-0.54827	0	25551	1742	1722
NVS:12-26	WHOLE	Strength	Build-up (constant, β2)	-0.689621	0.0134	-0.715886	-0.663356	-1.24019	0	25551	1742	1722
NVS:12-26	WHOLE	Non-Child	Time (Year)	0.551233	0.278733	0.00490452	1.09756	0.0476574	0.0481286	25551	1742	1722
NVS:12-26	WHOLE	Strength	Baseline (cascade, β3)	-0.0146037	0.00935552	-0.0329409	0.00373354	-0.0376165	0.118715	25551	1742	1722
NVS:12-26	WHOLE	Strength	Build-up (cascade, β4)	0.000880328	0.00669821	-0.0122484	0.0140091	0.00316716	0.895453	25551	1742	1722
NVS:02-03	02-05	Non-Child	(Intercept)	45.5484	9.86069	26.221	64.8758	0.14004	4.31208e-06	2664	1103	1088
NVS:02-03	02-05	Entry Age	Exact	1.07809	0.522352	0.0542605	2.10192	0.0625718	0.0392617	2664	1103	1088
NVS:02-03	02-05	Demographics	Male	-13.2203	9.51328	-31.8667	5.42613	-0.0421305	0.164913	2664	1103	1088
NVS:02-03	02-05	Demographics	Female	-14.1869	9.52865	-32.8635	4.48964	-0.045138	0.136811	2664	1103	1088
NVS:02-03	02-05	Demographics	White	2.73044	1.5638	-0.334687	5.79556	0.0529341	0.0810891	2664	1103	1088
NVS:02-03	02-05	Demographics	Black	5.84477	3.20643	-0.439977	12.1295	0.0552625	0.0686038	2664	1103	1088
NVS:02-03	02-05	Demographics	Native	2.67488	3.63654	-4.45289	9.80266	0.0222999	0.462158	2664	1103	1088
NVS:02-03	02-05	Demographics	Asian	-9.78809	6.1683	-21.8782	2.30205	-0.048108	0.11284	2664	1103	1088
NVS:02-03	02-05	Demographics	Other	1.99361	1.78883	-1.51258	5.4998	0.0337876	0.26532	2664	1103	1088
NVS:02-03	02-05	Demographics	Non-Hisp	-1.78175	1.01242	-3.76615	0.202638	-0.0533545	0.0787069	2664	1103	1088
NVS:02-03	02-05	Strength	Baseline (constant, β1)	-0.479187	0.0432169	-0.563894	-0.394479	-0.336152	0	2664	1103	1088
NVS:02-03	02-05	Strength	Build-up (constant, β2)	-0.334275	0.0390356	-0.410786	-0.257763	-0.259614	0	2664	1103	1088
NVS:02-03	02-05	Non-Child	Time (Year)	1.71822	0.870106	0.0127781	3.42367	0.0598678	0.0485512	2664	1103	1088
NVS:02-03	02-05	Strength	Baseline (cascade, β3)	-0.0662637	0.0286713	-0.122461	-0.0100667	-0.070067	0.0210106	2664	1103	1088
NVS:02-03	02-05	Strength	Build-up (cascade, β4)	0.0131946	0.0380116	-0.0613098	0.087699	0.0105236	0.728568	2664	1103	1088
NVS:04-05	02-05	Non-Child	(Intercept)	50.7812	9.5424	32.0777	69.4847	0.239918	1.56407e-07	2251	509	492
NVS:04-05	02-05	Entry Age	Exact	1.46142	0.746793	-0.00232848	2.92516	0.088225	0.0509203	2251	509	492
NVS:04-05	02-05	Demographics	Male	-15.086	8.61186	-31.9656	1.79362	-0.0789759	0.0804351	2251	509	492
NVS:04-05	02-05	Demographics	Female	-16.1573	8.62512	-33.0629	0.748285	-0.0844543	0.0616203	2251	509	492
NVS:04-05	02-05	Demographics	Trans-Female	-16.059	14.761	-44.9912	12.8732	-0.049048	0.277155	2251	509	492
NVS:04-05	02-05	Demographics	White	-1.04837	2.11226	-5.1885	3.09175	-0.0223762	0.619884	2251	509	492
NVS:04-05	02-05	Demographics	Black	13.0563	6.39966	0.512707	25.5999	0.0919774	0.041867	2251	509	492
NVS:04-05	02-05	Demographics	Native	-5.04108	7.23024	-19.2127	9.1305	-0.0314332	0.485993	2251	509	492
NVS:04-05	02-05	Demographics	Pacific	8.26545	12.2794	-15.8027	32.3336	0.0303464	0.501189	2251	509	492
NVS:04-05	02-05	Demographics	Asian	-11.3166	7.22229	-25.4726	2.8394	-0.0706413	0.11778	2251	509	492
NVS:04-05	02-05	Demographics	Other	0.701464	2.32318	-3.85207	5.255	0.0136126	0.762824	2251	509	492
NVS:04-05	02-05	Demographics	Non-Hisp	0.046776	1.44335	-2.78225	2.8758	0.00146106	0.97416	2251	509	492
NVS:04-05	02-05	Strength	Baseline (constant, β1)	-0.540155	0.066207	-0.669924	-0.410387	-0.367817	2.88658e-15	2251	509	492
NVS:04-05	02-05	Strength	Build-up (constant, β2)	-0.453995	0.0408673	-0.534097	-0.373894	-0.500833	0	2251	509	492
NVS:04-05	02-05	Non-Child	Time (Year)	1.02753	0.898132	-0.732846	2.78791	0.051579	0.253147	2251	509	492
NVS:04-05	02-05	Strength	Baseline (cascade, β3)	-0.0400823	0.0292451	-0.0974041	0.0172394	-0.0617898	0.171135	2251	509	492
NVS:04-05	02-05	Strength	Build-up (cascade, β4)	0.0024187	0.0308047	-0.0579599	0.0627973	0.00353982	0.937449	2251	509	492
NVS:06-08	02-05	Non-Child	(Intercept)	33.7044	5.04116	23.8235	43.5853	0.3514	8.68277e-11	2567	375	362
NVS:06-08	02-05	Entry Age	Exact	2.06154	0.936648	0.225666	3.89741	0.115681	0.028367	2567	375	362
NVS:06-08	02-05	Demographics	Female	-1.63504	1.32002	-4.22234	0.952268	-0.0651015	0.216279	2567	375	362
NVS:06-08	02-05	Demographics	White	1.0176	2.87318	-4.61397	6.64916	0.0186148	0.723417	2567	375	362
NVS:06-08	02-05	Demographics	Black	9.56542	5.38766	-0.994622	20.1255	0.0933146	0.0766644	2567	375	362
NVS:06-08	02-05	Demographics	Native	-1.52529	6.76843	-14.7917	11.7411	-0.0118443	0.821831	2567	375	362
NVS:06-08	02-05	Demographics	Other	-1.0677	3.21534	-7.36991	5.2345	-0.017453	0.740031	2567	375	362
NVS:06-08	02-05	Demographics	Non-Hisp	1.10753	1.70659	-2.23747	4.45252	0.0341091	0.516768	2567	375	362
NVS:06-08	02-05	Strength	Baseline (constant, β1)	-0.607526	0.07703	-0.758508	-0.456543	-0.414525	3.68594e-14	2567	375	362
NVS:06-08	02-05	Strength	Build-up (constant, β2)	-0.238138	0.0381615	-0.312936	-0.16334	-0.327981	1.2182e-09	2567	375	362
NVS:06-08	02-05	Non-Child	Time (Year)	3.41844	0.852582	1.74734	5.08953	0.210735	7.38806e-05	2567	375	362
NVS:06-08	02-05	Strength	Baseline (cascade, β3)	-0.0881434	0.027654	-0.142346	-0.0339404	-0.167524	0.00156033	2567	375	362
NVS:06-08	02-05	Strength	Build-up (cascade, β4)	-0.140807	0.0303759	-0.200345	-0.0812688	-0.243636	4.97431e-06	2567	375	362
NVS:09-11	02-05	Non-Child	(Intercept)	44.7121	9.1611	26.7559	62.6682	0.381114	2.47723e-06	1748	176	164
NVS:09-11	02-05	Entry Age	Exact	1.24476	1.43969	-1.5771	4.06662	0.0675141	0.388512	1748	176	164
NVS:09-11	02-05	Demographics	Female	-1.25082	1.9522	-5.07721	2.57557	-0.0500321	0.522591	1748	176	164
NVS:09-11	02-05	Demographics	White	-0.511437	5.01082	-10.3329	9.30998	-0.00797006	0.918828	1748	176	164
NVS:09-11	02-05	Demographics	Black	-16.4086	13.7314	-43.3227	10.5055	-0.0933114	0.233814	1748	176	164
NVS:09-11	02-05	Demographics	Other	-3.91986	5.34726	-14.4007	6.561	-0.0572423	0.464562	1748	176	164
NVS:09-11	02-05	Demographics	Non-Hisp	-1.6878	2.76888	-7.11493	3.73933	-0.0475986	0.542992	1748	176	164
NVS:09-11	02-05	Strength	Baseline (constant, β1)	-0.719072	0.124522	-0.963142	-0.475003	-0.450924	3.73763e-08	1748	176	164
NVS:09-11	02-05	Strength	Build-up (constant, β2)	-0.285638	0.046053	-0.375903	-0.195372	-0.484324	4.31478e-09	1748	176	164
NVS:09-11	02-05	Non-Child	Time (Year)	-0.196328	0.950504	-2.05936	1.6667	-0.016129	0.836615	1748	176	164
NVS:09-11	02-05	Strength	Baseline (cascade, β3)	0.0231927	0.0325179	-0.0405439	0.0869292	0.0556937	0.476713	1748	176	164
NVS:09-11	02-05	Strength	Build-up (cascade, β4)	-0.0772617	0.0290504	-0.134202	-0.0203216	-0.207678	0.00859535	1748	176	164
NVS:12-26	02-05	Non-Child	(Intercept)	41.9302	8.21099	25.8363	58.0241	0.431586	1.04484e-06	2232	153	140
NVS:12-26	02-05	Entry Age	Exact	1.24544	1.52555	-1.74469	4.23558	0.0689977	0.415653	2232	153	140
NVS:12-26	02-05	Demographics	Female	1.46604	1.94139	-2.33917	5.27125	0.0638217	0.451419	2232	153	140
NVS:12-26	02-05	Demographics	White	-1.34489	3.6405	-8.48043	5.79065	-0.031222	0.712366	2232	153	140
NVS:12-26	02-05	Demographics	Black	1.2235	8.61532	-15.6629	18.1099	0.0120025	0.887271	2232	153	140
NVS:12-26	02-05	Demographics	Native	11.4519	8.88226	-5.95773	28.8615	0.108966	0.199405	2232	153	140
NVS:12-26	02-05	Demographics	Other	3.19121	3.89099	-4.4353	10.8177	0.0693156	0.413513	2232	153	140
NVS:12-26	02-05	Demographics	Non-Hisp	-0.701981	2.27182	-5.15485	3.75088	-0.0261148	0.757781	2232	153	140
NVS:12-26	02-05	Strength	Baseline (constant, β1)	-0.638954	0.118988	-0.872174	-0.405733	-0.453841	3.16725e-07	2232	153	140
NVS:12-26	02-05	Strength	Build-up (constant, β2)	-0.260947	0.0358165	-0.331149	-0.190746	-0.615752	2.07723e-11	2232	153	140
NVS:12-26	02-05	Non-Child	Time (Year)	2.98671	0.841364	1.3376	4.63582	0.300017	0.000524262	2232	153	140
NVS:12-26	02-05	Strength	Baseline (cascade, β3)	-0.0780567	0.0279778	-0.132894	-0.023219	-0.235794	0.00600146	2232	153	140
NVS:12-26	02-05	Strength	Build-up (cascade, β4)	-0.122196	0.0188319	-0.159107	-0.0852848	-0.548403	1.36707e-09	2232	153	140
NVS:02-03	06-10	Non-Child	(Intercept)	64.973	12.0395	41.3751	88.5709	0.0837018	7.16748e-08	10135	4176	4157
NVS:02-03	06-10	Entry Age	Exact	0.45378	0.152822	0.154242	0.753318	0.0460542	0.0030015	10135	4176	4157
NVS:02-03	06-10	Demographics	Male	-19.3748	6.91836	-32.9351	-5.81456	-0.0434355	0.00512596	10135	4176	4157
NVS:02-03	06-10	Demographics	Female	-22.1633	6.92046	-35.7277	-8.59892	-0.0496718	0.00137231	10135	4176	4157
NVS:02-03	06-10	Demographics	Trans-Male	-28.5967	15.229	-58.4462	1.2528	-0.0291242	0.0604813	10135	4176	4157
NVS:02-03	06-10	Demographics	Trans-Female	-22.8488	10.49	-43.4096	-2.28806	-0.0337832	0.0294499	10135	4176	4157
NVS:02-03	06-10	Demographics	White	0.724121	0.877903	-0.996606	2.44485	0.0127931	0.409515	10135	4176	4157
NVS:02-03	06-10	Demographics	Black	3.64823	1.92866	-0.132028	7.42848	0.0293384	0.0586154	10135	4176	4157
NVS:02-03	06-10	Demographics	Native	8.3821	2.31419	3.84618	12.918	0.0561776	0.000295776	10135	4176	4157
NVS:02-03	06-10	Demographics	Pacific	6.18352	13.5728	-20.4198	32.7868	0.00706603	0.648715	10135	4176	4157
NVS:02-03	06-10	Demographics	Asian	-0.344555	3.67597	-7.54961	6.8605	-0.00145377	0.925327	10135	4176	4157
NVS:02-03	06-10	Demographics	Other	-0.423867	0.96506	-2.31543	1.46769	-0.00681216	0.66053	10135	4176	4157
NVS:02-03	06-10	Demographics	Hispanic	3.524	9.80296	-15.6902	22.7382	0.00557557	0.719251	10135	4176	4157
NVS:02-03	06-10	Demographics	Non-Hisp	3.34684	9.78846	-15.839	22.5326	0.00530312	0.73243	10135	4176	4157
NVS:02-03	06-10	Strength	Baseline (constant, β1)	-0.799362	0.0253918	-0.849131	-0.749593	-0.488271	0	10135	4176	4157
NVS:02-03	06-10	Strength	Build-up (constant, β2)	-0.688349	0.024288	-0.735954	-0.640743	-0.439569	0	10135	4176	4157
NVS:02-03	06-10	Non-Child	Time (Year)	0.968074	0.542769	-0.0957759	2.03192	0.0276633	0.074564	10135	4176	4157
NVS:02-03	06-10	Strength	Baseline (cascade, β3)	-0.0541989	0.0171428	-0.0877997	-0.0205982	-0.0490363	0.0015803	10135	4176	4157
NVS:02-03	06-10	Strength	Build-up (cascade, β4)	-0.0487933	0.0214578	-0.0908515	-0.00673517	-0.0352684	0.0230214	10135	4176	4157
NVS:04-05	06-10	Non-Child	(Intercept)	64.8642	12.9474	39.4867	90.2416	0.10616	5.87615e-07	9923	2244	2227
NVS:04-05	06-10	Entry Age	Exact	0.164842	0.191572	-0.210647	0.540332	0.0182338	0.389621	9923	2244	2227
NVS:04-05	06-10	Demographics	Male	-10.893	12.7546	-35.8925	14.1065	-0.0180976	0.393173	9923	2244	2227
NVS:04-05	06-10	Demographics	Female	-12.249	12.7559	-37.2511	12.7532	-0.0203483	0.337029	9923	2244	2227
NVS:04-05	06-10	Demographics	Trans-Female	-17.2646	18.0232	-52.5908	18.0616	-0.0202985	0.338212	9923	2244	2227
NVS:04-05	06-10	Demographics	White	1.40258	1.16077	-0.87258	3.67775	0.0256048	0.227053	9923	2244	2227
NVS:04-05	06-10	Demographics	Black	5.02446	2.31845	0.48019	9.56872	0.0459231	0.0303283	9923	2244	2227
NVS:04-05	06-10	Demographics	Native	9.6621	2.859	4.05834	15.2659	0.0716139	0.000738582	9923	2244	2227
NVS:04-05	06-10	Demographics	Pacific	-3.35374	9.04988	-21.0919	14.3844	-0.00785284	0.710983	9923	2244	2227
NVS:04-05	06-10	Demographics	Asian	3.04795	4.38705	-5.55086	11.6468	0.0147223	0.487277	9923	2244	2227
NVS:04-05	06-10	Demographics	Other	0.721075	1.25075	-1.73044	3.17259	0.0122166	0.564325	9923	2244	2227
NVS:04-05	06-10	Demographics	Non-Hisp	0.141313	0.7155	-1.2611	1.54372	0.00418517	0.843452	9923	2244	2227
NVS:04-05	06-10	Strength	Baseline (constant, β1)	-0.897511	0.0344801	-0.965093	-0.829928	-0.551583	0	9923	2244	2227
NVS:04-05	06-10	Strength	Build-up (constant, β2)	-0.71861	0.0236589	-0.764982	-0.672238	-0.643635	0	9923	2244	2227
NVS:04-05	06-10	Non-Child	Time (Year)	1.00132	0.527342	-0.0322927	2.03493	0.0402365	0.057719	9923	2244	2227
NVS:04-05	06-10	Strength	Baseline (cascade, β3)	-0.0513078	0.0166085	-0.0838611	-0.0187545	-0.0654627	0.00203136	9923	2244	2227
NVS:04-05	06-10	Strength	Build-up (cascade, β4)	0.0639449	0.0158081	0.0329603	0.0949295	0.0857168	5.40889e-05	9923	2244	2227
NVS:06-08	06-10	Non-Child	(Intercept)	66.4612	9.19771	48.4333	84.4891	0.174535	7.4607e-13	11846	1730	1714
NVS:06-08	06-10	Entry Age	Exact	0.724931	0.220375	0.292986	1.15688	0.0794564	0.00102387	11846	1730	1714
NVS:06-08	06-10	Demographics	Male	-9.63214	8.9108	-27.0977	7.83341	-0.0261096	0.279871	11846	1730	1714
NVS:06-08	06-10	Demographics	Female	-11.1147	8.91335	-28.5853	6.35583	-0.0301198	0.212577	11846	1730	1714
NVS:06-08	06-10	Demographics	White	-0.720021	1.33368	-3.33409	1.89404	-0.0130403	0.589352	11846	1730	1714
NVS:06-08	06-10	Demographics	Black	8.78344	2.5266	3.83121	13.7357	0.0839699	0.00052087	11846	1730	1714
NVS:06-08	06-10	Demographics	Native	-2.60519	3.00581	-8.49671	3.28632	-0.020935	0.386217	11846	1730	1714
NVS:06-08	06-10	Demographics	Pacific	-3.59703	6.34593	-16.0353	8.84127	-0.0136912	0.570908	11846	1730	1714
NVS:06-08	06-10	Demographics	Asian	7.23689	4.89508	-2.35768	16.8315	0.0357097	0.139484	11846	1730	1714
NVS:06-08	06-10	Demographics	Other	-1.44427	1.50766	-4.39935	1.51081	-0.0231387	0.338221	11846	1730	1714
NVS:06-08	06-10	Demographics	Non-Hisp	-0.462831	0.779784	-1.99124	1.06558	-0.0143365	0.5529	11846	1730	1714
NVS:06-08	06-10	Strength	Baseline (constant, β1)	-1.04322	0.0411068	-1.12379	-0.962649	-0.612995	0	11846	1730	1714
NVS:06-08	06-10	Strength	Build-up (constant, β2)	-0.617813	0.0208154	-0.658612	-0.577014	-0.716914	0	11846	1730	1714
NVS:06-08	06-10	Non-Child	Time (Year)	-0.559876	0.460177	-1.46184	0.342091	-0.0293874	0.223904	11846	1730	1714
NVS:06-08	06-10	Strength	Baseline (cascade, β3)	0.00715506	0.0145217	-0.0213082	0.0356183	0.0119012	0.622278	11846	1730	1714
NVS:06-08	06-10	Strength	Build-up (cascade, β4)	-0.00500161	0.0118756	-0.0282783	0.0182751	-0.010173	0.673686	11846	1730	1714
NVS:09-11	06-10	Non-Child	(Intercept)	56.639	3.56685	49.6479	63.6302	0.547236	0	8463	858	842
NVS:09-11	06-10	Entry Age	Exact	0.78092	0.303266	0.186505	1.37534	0.0887415	0.0101925	8463	858	842
NVS:09-11	06-10	Demographics	Female	-0.466257	0.879606	-2.19032	1.25781	-0.0182676	0.596199	8463	858	842
NVS:09-11	06-10	Demographics	Trans-Female	-7.25471	12.6371	-32.024	17.5146	-0.0197841	0.566067	8463	858	842
NVS:09-11	06-10	Demographics	White	1.45178	1.95647	-2.38298	5.28654	0.0255725	0.458268	8463	858	842
NVS:09-11	06-10	Demographics	Black	3.58712	4.20422	-4.65334	11.8276	0.0294039	0.39378	8463	858	842
NVS:09-11	06-10	Demographics	Native	20.88	5.90009	9.31562	32.4445	0.12196	0.000423714	8463	858	842
NVS:09-11	06-10	Demographics	Pacific	-3.71069	12.7925	-28.7846	21.3632	-0.00999638	0.771836	8463	858	842
NVS:09-11	06-10	Demographics	Asian	0.818043	9.11092	-17.0397	18.6758	0.00309427	0.928478	8463	858	842
NVS:09-11	06-10	Demographics	Other	0.403678	2.18829	-3.88546	4.69282	0.00635733	0.853687	8463	858	842
NVS:09-11	06-10	Demographics	Non-Hisp	-1.5841	1.1778	-3.89265	0.724444	-0.0463505	0.178999	8463	858	842
NVS:09-11	06-10	Strength	Baseline (constant, β1)	-1.07089	0.0610367	-1.19052	-0.951255	-0.604641	0	8463	858	842
NVS:09-11	06-10	Strength	Build-up (constant, β2)	-0.702854	0.025552	-0.752937	-0.652771	-0.947947	0	8463	858	842
NVS:09-11	06-10	Non-Child	Time (Year)	0.12488	0.512213	-0.879081	1.12884	0.00840205	0.807442	8463	858	842
NVS:09-11	06-10	Strength	Baseline (cascade, β3)	-0.00578928	0.0164798	-0.0380905	0.0265119	-0.0121064	0.725455	8463	858	842
NVS:09-11	06-10	Strength	Build-up (cascade, β4)	-0.00335051	0.0140328	-0.0308553	0.0241543	-0.00822832	0.811347	8463	858	842
NVS:12-26	06-10	Non-Child	(Intercept)	57.7669	4.05224	49.8243	65.7095	0.513068	0	11709	787	772
NVS:12-26	06-10	Entry Age	Exact	0.169746	0.348108	-0.512561	0.852052	0.01755	0.625955	11709	787	772
NVS:12-26	06-10	Demographics	Female	-1.34178	0.939657	-3.18355	0.499987	-0.051393	0.153711	11709	787	772
NVS:12-26	06-10	Demographics	White	1.64895	2.01535	-2.30123	5.59914	0.0294475	0.413497	11709	787	772
NVS:12-26	06-10	Demographics	Black	3.92732	4.04327	-3.99766	11.8523	0.0349587	0.331691	11709	787	772
NVS:12-26	06-10	Demographics	Native	11.2791	6.70487	-1.86272	24.421	0.0605447	0.0929287	11709	787	772
NVS:12-26	06-10	Demographics	Pacific	-1.52881	13.0573	-27.1217	24.0641	-0.00421396	0.906823	11709	787	772
NVS:12-26	06-10	Demographics	Asian	-2.05445	9.25351	-20.1917	16.0828	-0.0079906	0.824359	11709	787	772
NVS:12-26	06-10	Demographics	Other	1.22273	2.18308	-3.0562	5.50167	0.0201583	0.575577	11709	787	772
NVS:12-26	06-10	Demographics	Non-Hisp	-2.32436	1.26307	-4.80003	0.151305	-0.0662321	0.0661145	11709	787	772
NVS:12-26	06-10	Strength	Baseline (constant, β1)	-0.886317	0.0649627	-1.01365	-0.758988	-0.49104	0	11709	787	772
NVS:12-26	06-10	Strength	Build-up (constant, β2)	-0.575087	0.0189163	-0.612164	-0.53801	-1.09418	0	11709	787	772
NVS:12-26	06-10	Non-Child	Time (Year)	1.39335	0.391086	0.626803	2.15989	0.128227	0.000389464	11709	787	772
NVS:12-26	06-10	Strength	Baseline (cascade, β3)	-0.0442087	0.0129286	-0.0695494	-0.0188681	-0.123068	0.000660387	11709	787	772
NVS:12-26	06-10	Strength	Build-up (cascade, β4)	-0.0349705	0.0095774	-0.0537426	-0.0161984	-0.131415	0.00027843	11709	787	772
NVS:02-03	11-15	Non-Child	(Intercept)	48.6757	7.3504	34.2685	63.0828	0.0856347	3.84823e-11	14396	5999	5980
NVS:02-03	11-15	Entry Age	Exact	1.36647	0.138862	1.09429	1.63864	0.127252	0	14396	5999	5980
NVS:02-03	11-15	Demographics	Male	-4.48049	2.21116	-8.81446	-0.146512	-0.0262032	0.042778	14396	5999	5980
NVS:02-03	11-15	Demographics	Female	-5.71664	2.20968	-10.0477	-1.38557	-0.0334549	0.00970253	14396	5999	5980
NVS:02-03	11-15	Demographics	Trans-Male	-4.11337	2.93264	-9.86147	1.63473	-0.018138	0.160783	14396	5999	5980
NVS:02-03	11-15	Demographics	Trans-Female	-3.84003	4.35053	-12.3673	4.6872	-0.0114141	0.377457	14396	5999	5980
NVS:02-03	11-15	Demographics	White	3.54817	0.83002	1.9213	5.17505	0.0552797	1.9428e-05	14396	5999	5980
NVS:02-03	11-15	Demographics	Black	7.70456	1.64596	4.47841	10.9307	0.0605312	2.91914e-06	14396	5999	5980
NVS:02-03	11-15	Demographics	Native	8.59852	1.67975	5.30614	11.8909	0.0661955	3.16882e-07	14396	5999	5980
NVS:02-03	11-15	Demographics	Pacific	5.19123	4.6119	-3.8483	14.2308	0.0145559	0.260373	14396	5999	5980
NVS:02-03	11-15	Demographics	Asian	2.7749	2.87545	-2.86111	8.41091	0.0124793	0.334568	14396	5999	5980
NVS:02-03	11-15	Demographics	Other	0.88308	0.874863	-0.831689	2.59785	0.013053	0.312827	14396	5999	5980
NVS:02-03	11-15	Demographics	Hispanic	-2.22779	6.81597	-15.5874	11.1318	-0.00422665	0.743794	14396	5999	5980
NVS:02-03	11-15	Demographics	Non-Hisp	-2.09962	6.79897	-15.4259	11.2266	-0.00399344	0.757473	14396	5999	5980
NVS:02-03	11-15	Strength	Baseline (constant, β1)	-1.03733	0.0238718	-1.08412	-0.990543	-0.56193	0	14396	5999	5980
NVS:02-03	11-15	Strength	Build-up (constant, β2)	-0.881377	0.0225642	-0.925604	-0.83715	-0.505116	0	14396	5999	5980
NVS:02-03	11-15	Non-Child	Time (Year)	1.8989	0.489255	0.939943	2.85786	0.05019	0.000105054	14396	5999	5980
NVS:02-03	11-15	Strength	Baseline (cascade, β3)	-0.0802373	0.0161553	-0.111902	-0.0485723	-0.0642261	7.00158e-07	14396	5999	5980
NVS:02-03	11-15	Strength	Build-up (cascade, β4)	0.0599987	0.0218909	0.0170915	0.102906	0.0354427	0.00614719	14396	5999	5980
NVS:04-05	11-15	Non-Child	(Intercept)	19.0147	15.6395	-11.6394	49.6689	0.0227106	0.224157	12768	2885	2866
NVS:04-05	11-15	Entry Age	Exact	1.05157	0.199429	0.660682	1.44246	0.0984946	1.44262e-07	12768	2885	2866
NVS:04-05	11-15	Demographics	Male	4.63203	4.00813	-3.22408	12.4881	0.021587	0.247917	12768	2885	2866
NVS:04-05	11-15	Demographics	Female	2.70445	4.00507	-5.14566	10.5546	0.0126134	0.499567	12768	2885	2866
NVS:04-05	11-15	Demographics	Trans-Male	11.6723	4.94946	1.97118	21.3735	0.0440516	0.0184254	12768	2885	2866
NVS:04-05	11-15	Demographics	Trans-Female	9.67802	11.3186	-12.5069	31.8629	0.0159719	0.392592	12768	2885	2866
NVS:04-05	11-15	Demographics	White	2.08849	1.19151	-0.246929	4.42391	0.0327412	0.0797426	12768	2885	2866
NVS:04-05	11-15	Demographics	Black	10.033	2.13837	5.84171	14.2243	0.0876416	2.8337e-06	12768	2885	2866
NVS:04-05	11-15	Demographics	Native	8.63863	2.4574	3.82202	13.4552	0.0656646	0.000445971	12768	2885	2866
NVS:04-05	11-15	Demographics	Pacific	-0.0535965	14.8994	-29.257	29.1498	-6.71941e-05	0.99713	12768	2885	2866
NVS:04-05	11-15	Demographics	Asian	1.53535	4.28751	-6.86835	9.93904	0.00668903	0.720297	12768	2885	2866
NVS:04-05	11-15	Demographics	Other	-0.391576	1.28555	-2.91131	2.12816	-0.0056897	0.760694	12768	2885	2866
NVS:04-05	11-15	Demographics	Hispanic	29.2438	14.9421	-0.0434182	58.5311	0.0365581	0.0504282	12768	2885	2866
NVS:04-05	11-15	Demographics	Non-Hisp	28.5427	14.9264	-0.713747	57.7991	0.0357191	0.0559469	12768	2885	2866
NVS:04-05	11-15	Strength	Baseline (constant, β1)	-1.15018	0.0347057	-1.2182	-1.08215	-0.619049	0	12768	2885	2866
NVS:04-05	11-15	Strength	Build-up (constant, β2)	-0.755548	0.0228625	-0.80036	-0.710737	-0.617305	0	12768	2885	2866
NVS:04-05	11-15	Non-Child	Time (Year)	0.872404	0.470803	-0.0503897	1.7952	0.0346131	0.0639831	12768	2885	2866
NVS:04-05	11-15	Strength	Baseline (cascade, β3)	-0.0378759	0.0155143	-0.0682846	-0.00746723	-0.045603	0.0146923	12768	2885	2866
NVS:04-05	11-15	Strength	Build-up (cascade, β4)	0.013866	0.0158399	-0.0171808	0.0449129	0.0163517	0.381436	12768	2885	2866
NVS:06-08	11-15	Non-Child	(Intercept)	63.708	5.38024	53.1625	74.2535	0.260574	0	14260	2082	2065
NVS:06-08	11-15	Entry Age	Exact	0.520463	0.228281	0.0730211	0.967904	0.0501717	0.0227142	14260	2082	2065
NVS:06-08	11-15	Demographics	Male	1.66908	4.03164	-6.2331	9.57127	0.00911039	0.678919	14260	2082	2065
NVS:06-08	11-15	Demographics	Female	-1.24927	4.02353	-9.13556	6.63701	-0.00683267	0.756218	14260	2082	2065
NVS:06-08	11-15	Demographics	Trans-Male	2.97173	5.13487	-7.09284	13.0363	0.0127356	0.562831	14260	2082	2065
NVS:06-08	11-15	Demographics	Trans-Female	1.88048	15.0905	-27.6976	31.4585	0.00274223	0.900842	14260	2082	2065
NVS:06-08	11-15	Demographics	White	-0.123967	1.45469	-2.97522	2.72728	-0.00187533	0.932095	14260	2082	2065
NVS:06-08	11-15	Demographics	Black	0.940354	2.52691	-4.0125	5.89321	0.00818919	0.70983	14260	2082	2065
NVS:06-08	11-15	Demographics	Native	5.1176	2.67684	-0.129134	10.3643	0.042071	0.0560398	14260	2082	2065
NVS:06-08	11-15	Demographics	Asian	-3.9925	4.38961	-12.5963	4.61133	-0.0200152	0.363174	14260	2082	2065
NVS:06-08	11-15	Demographics	Other	-2.16376	1.55011	-5.20205	0.874525	-0.0307175	0.162902	14260	2082	2065
NVS:06-08	11-15	Demographics	Non-Hisp	-1.46952	0.811673	-3.06043	0.121394	-0.0398414	0.0703662	14260	2082	2065
NVS:06-08	11-15	Strength	Baseline (constant, β1)	-1.21954	0.0426622	-1.30316	-1.13592	-0.629061	0	14260	2082	2065
NVS:06-08	11-15	Strength	Build-up (constant, β2)	-0.847911	0.0223419	-0.891702	-0.80412	-0.835162	0	14260	2082	2065
NVS:06-08	11-15	Non-Child	Time (Year)	1.10667	0.430708	0.262462	1.95088	0.0565424	0.0102566	14260	2082	2065
NVS:06-08	11-15	Strength	Baseline (cascade, β3)	-0.0300887	0.0143268	-0.0581698	-0.00200766	-0.0462164	0.0358343	14260	2082	2065
NVS:06-08	11-15	Strength	Build-up (cascade, β4)	0.00240587	0.0130731	-0.0232179	0.0280297	0.0040498	0.854006	14260	2082	2065
NVS:09-11	11-15	Non-Child	(Intercept)	54.6215	15.2479	24.7349	84.508	0.113621	0.000357168	9979	1012	994
NVS:09-11	11-15	Entry Age	Exact	0.825335	0.306598	0.22439	1.42628	0.0853823	0.00722359	9979	1012	994
NVS:09-11	11-15	Demographics	Male	10.1622	5.56638	-0.748101	21.0726	0.057906	0.0682031	9979	1012	994
NVS:09-11	11-15	Demographics	Female	8.04469	5.56567	-2.86425	18.9536	0.0458457	0.148657	9979	1012	994
NVS:09-11	11-15	Demographics	Trans-Male	1.40517	6.86436	-12.0493	14.8596	0.00649286	0.837844	9979	1012	994
NVS:09-11	11-15	Demographics	Trans-Female	14.5382	14.5846	-14.0483	43.1248	0.0316171	0.319096	9979	1012	994
NVS:09-11	11-15	Demographics	White	2.83025	2.0103	-1.11003	6.77053	0.0446551	0.159481	9979	1012	994
NVS:09-11	11-15	Demographics	Black	12.7762	3.41386	6.08487	19.4675	0.118703	0.000192669	9979	1012	994
NVS:09-11	11-15	Demographics	Native	11.2338	4.8702	1.68803	20.7796	0.0731624	0.0212792	9979	1012	994
NVS:09-11	11-15	Demographics	Asian	2.03842	6.35274	-10.4132	14.4901	0.0101775	0.748374	9979	1012	994
NVS:09-11	11-15	Demographics	Other	1.20751	2.15048	-3.00753	5.42255	0.0178099	0.574579	9979	1012	994
NVS:09-11	11-15	Demographics	Hispanic	-9.4689	13.668	-36.2587	17.3209	-0.0219737	0.488609	9979	1012	994
NVS:09-11	11-15	Demographics	Non-Hisp	-10.829	13.626	-37.5365	15.8786	-0.0252073	0.42696	9979	1012	994
NVS:09-11	11-15	Strength	Baseline (constant, β1)	-1.13777	0.0584169	-1.25227	-1.02327	-0.617763	0	9979	1012	994
NVS:09-11	11-15	Strength	Build-up (constant, β2)	-0.84101	0.0244348	-0.888903	-0.793116	-1.09169	0	9979	1012	994
NVS:09-11	11-15	Non-Child	Time (Year)	0.91406	0.485919	-0.0383635	1.86648	0.0596646	0.0602511	9979	1012	994
NVS:09-11	11-15	Strength	Baseline (cascade, β3)	-0.0197691	0.0162977	-0.0517133	0.0121751	-0.038474	0.225418	9979	1012	994
NVS:09-11	11-15	Strength	Build-up (cascade, β4)	0.0354992	0.0133613	0.00931055	0.0616879	0.0842709	0.00801318	9979	1012	994
NVS:12-26	11-15	Non-Child	(Intercept)	58.9905	15.6021	28.4097	89.5712	0.139462	0.000168901	10969	752	735
NVS:12-26	11-15	Entry Age	Exact	0.037695	0.395297	-0.737105	0.812495	0.00351735	0.924056	10969	752	735
NVS:12-26	11-15	Demographics	Male	6.02795	10.1571	-13.8804	25.9363	0.0218906	0.553048	10969	752	735
NVS:12-26	11-15	Demographics	Female	4.2506	10.1423	-15.6288	24.13	0.0154585	0.67527	10969	752	735
NVS:12-26	11-15	Demographics	Trans-Male	-3.24745	13.052	-28.8299	22.335	-0.00917746	0.803578	10969	752	735
NVS:12-26	11-15	Demographics	White	0.384213	2.44732	-4.41265	5.18107	0.00579078	0.875293	10969	752	735
NVS:12-26	11-15	Demographics	Black	2.59625	4.95488	-7.11553	12.308	0.0193272	0.600451	10969	752	735
NVS:12-26	11-15	Demographics	Native	0.72237	7.47408	-13.9271	15.3719	0.00356499	0.923031	10969	752	735
NVS:12-26	11-15	Demographics	Asian	-10.9177	5.95701	-22.5937	0.758264	-0.0676021	0.067243	10969	752	735
NVS:12-26	11-15	Demographics	Other	-1.64321	2.76636	-7.06539	3.77897	-0.0219099	0.552696	10969	752	735
NVS:12-26	11-15	Demographics	Hispanic	6.69142	10.4178	-13.728	27.1108	0.0236918	0.520876	10969	752	735
NVS:12-26	11-15	Demographics	Non-Hisp	7.15213	10.3365	-13.1078	27.4121	0.0255223	0.489199	10969	752	735
NVS:12-26	11-15	Strength	Baseline (constant, β1)	-1.21305	0.0717989	-1.35378	-1.07232	-0.623187	0	10969	752	735
NVS:12-26	11-15	Strength	Build-up (constant, β2)	-0.91359	0.0220581	-0.956825	-0.870355	-1.52771	0	10969	752	735
NVS:12-26	11-15	Non-Child	Time (Year)	-0.772554	0.44775	-1.65016	0.105055	-0.0636428	0.0848727	10969	752	735
NVS:12-26	11-15	Strength	Baseline (cascade, β3)	0.0292272	0.0152928	-0.000747391	0.0592017	0.0704946	0.0563708	10969	752	735
NVS:12-26	11-15	Strength	Build-up (cascade, β4)	0.071874	0.0107144	0.0508733	0.0928746	0.247435	3.93059e-11	10969	752	735
NVS:02-03	16-18	Non-Child	(Intercept)	74.6388	10.8064	53.4579	95.8198	0.120527	5.92104e-12	7824	3303	3284
NVS:02-03	16-18	Entry Age	Exact	-0.933771	0.358552	-1.63655	-0.230994	-0.0454451	0.00924811	7824	3303	3284
NVS:02-03	16-18	Demographics	Male	1.6375	2.73098	-3.71534	6.99033	0.0104631	0.548814	7824	3303	3284
NVS:02-03	16-18	Demographics	Female	1.07328	2.72492	-4.26769	6.41425	0.00687317	0.693699	7824	3303	3284
NVS:02-03	16-18	Demographics	Trans-Male	3.27118	3.71201	-4.00453	10.5469	0.0153778	0.378252	7824	3303	3284
NVS:02-03	16-18	Demographics	Trans-Female	-0.808598	5.70543	-11.9915	10.3743	-0.00247311	0.887306	7824	3303	3284
NVS:02-03	16-18	Demographics	White	0.838729	1.11439	-1.34553	3.02298	0.0131336	0.451724	7824	3303	3284
NVS:02-03	16-18	Demographics	Black	2.96228	2.16515	-1.28151	7.20606	0.0238746	0.171355	7824	3303	3284
NVS:02-03	16-18	Demographics	Native	1.61502	2.24757	-2.79032	6.02036	0.012539	0.472462	7824	3303	3284
NVS:02-03	16-18	Demographics	Pacific	2.5711	5.47592	-8.16194	13.3041	0.00819332	0.638724	7824	3303	3284
NVS:02-03	16-18	Demographics	Asian	0.378227	3.33745	-6.16332	6.91977	0.00197759	0.909777	7824	3303	3284
NVS:02-03	16-18	Demographics	Other	-2.43771	1.17399	-4.73879	-0.136635	-0.0362339	0.0379319	7824	3303	3284
NVS:02-03	16-18	Demographics	Hispanic	8.45955	8.68684	-8.56702	25.4861	0.0169935	0.33021	7824	3303	3284
NVS:02-03	16-18	Demographics	Non-Hisp	7.77898	8.66198	-9.19888	24.7568	0.0156712	0.36922	7824	3303	3284
NVS:02-03	16-18	Strength	Baseline (constant, β1)	-1.15387	0.0325572	-1.21769	-1.09006	-0.618457	0	7824	3303	3284
NVS:02-03	16-18	Strength	Build-up (constant, β2)	-1.03224	0.0338173	-1.09853	-0.965961	-0.53265	0	7824	3303	3284
NVS:02-03	16-18	Non-Child	Time (Year)	-0.0329997	0.805883	-1.61256	1.54656	-0.000714557	0.967339	7824	3303	3284
NVS:02-03	16-18	Strength	Baseline (cascade, β3)	-0.0514429	0.0257607	-0.101935	-0.000950878	-0.0348471	0.0459124	7824	3303	3284
NVS:02-03	16-18	Strength	Build-up (cascade, β4)	-0.00419557	0.0564188	-0.114779	0.106388	-0.00129767	0.940725	7824	3303	3284
NVS:04-05	16-18	Non-Child	(Intercept)	97.3334	16.1943	65.5919	129.075	0.180401	2.50691e-09	4936	1129	1110
NVS:04-05	16-18	Entry Age	Exact	-1.43173	0.677316	-2.7593	-0.10416	-0.0634465	0.0347525	4936	1129	1110
NVS:04-05	16-18	Demographics	Male	3.3658	5.1387	-6.70626	13.4379	0.0196596	0.512609	4936	1129	1110
NVS:04-05	16-18	Demographics	Female	5.24837	5.12852	-4.80375	15.3005	0.0307164	0.306356	4936	1129	1110
NVS:04-05	16-18	Demographics	Trans-Male	12.9172	6.70569	-0.2262	26.0607	0.0578182	0.0543205	4936	1129	1110
NVS:04-05	16-18	Demographics	Trans-Female	3.97747	7.38684	-10.5011	18.456	0.0161617	0.590372	4936	1129	1110
NVS:04-05	16-18	Demographics	White	-0.822997	1.96093	-4.6665	3.02051	-0.0125972	0.674788	4936	1129	1110
NVS:04-05	16-18	Demographics	Black	0.702674	3.58742	-6.32882	7.73417	0.00587909	0.844746	4936	1129	1110
NVS:04-05	16-18	Demographics	Native	5.95166	4.31065	-2.49739	14.4007	0.0414414	0.167652	4936	1129	1110
NVS:04-05	16-18	Demographics	Pacific	-28.3075	15.4127	-58.5171	1.90216	-0.0551264	0.0665318	4936	1129	1110
NVS:04-05	16-18	Demographics	Asian	2.17207	6.41469	-10.401	14.7451	0.0101634	0.734968	4936	1129	1110
NVS:04-05	16-18	Demographics	Other	-1.08009	2.12998	-5.25494	3.09476	-0.0152203	0.612193	4936	1129	1110
NVS:04-05	16-18	Demographics	Hispanic	-7.31264	10.9344	-28.7445	14.1192	-0.0200733	0.503777	4936	1129	1110
NVS:04-05	16-18	Demographics	Non-Hisp	-9.06607	10.881	-30.3933	12.2611	-0.0250086	0.404909	4936	1129	1110
NVS:04-05	16-18	Strength	Baseline (constant, β1)	-1.14968	0.0579913	-1.26334	-1.03601	-0.595047	0	4936	1129	1110
NVS:04-05	16-18	Strength	Build-up (constant, β2)	-0.848362	0.0355635	-0.918068	-0.778656	-0.716004	0	4936	1129	1110
NVS:04-05	16-18	Non-Child	Time (Year)	0.317652	0.861057	-1.37006	2.00536	0.0110728	0.712266	4936	1129	1110
NVS:04-05	16-18	Strength	Baseline (cascade, β3)	-0.0472662	0.0282104	-0.10256	0.00802742	-0.0502898	0.0941199	4936	1129	1110
NVS:04-05	16-18	Strength	Build-up (cascade, β4)	-0.0177001	0.0337385	-0.083829	0.0484287	-0.0157467	0.599946	4936	1129	1110
NVS:06-08	16-18	Non-Child	(Intercept)	111.317	17.4676	77.0801	145.554	0.25952	3.68489e-10	4175	620	603
NVS:06-08	16-18	Entry Age	Exact	-2.05349	0.971413	-3.9575	-0.149477	-0.0860854	0.0349315	4175	620	603
NVS:06-08	16-18	Demographics	Male	-0.516393	5.78308	-11.8515	10.8187	-0.00363632	0.928878	4175	620	603
NVS:06-08	16-18	Demographics	Female	-2.57998	5.75944	-13.8687	8.70876	-0.0182422	0.654345	4175	620	603
NVS:06-08	16-18	Demographics	Trans-Male	-6.40399	6.98747	-20.0997	7.29174	-0.0373226	0.359772	4175	620	603
NVS:06-08	16-18	Demographics	Trans-Female	-9.33825	9.91983	-28.7815	10.105	-0.0383356	0.346891	4175	620	603
NVS:06-08	16-18	Demographics	White	-0.195236	2.59836	-5.28814	4.89767	-0.00305986	0.94013	4175	620	603
NVS:06-08	16-18	Demographics	Black	0.184443	5.89069	-11.3616	11.7304	0.00127508	0.975032	4175	620	603
NVS:06-08	16-18	Demographics	Native	-6.16216	5.49921	-16.9408	4.61653	-0.0456324	0.262924	4175	620	603
NVS:06-08	16-18	Demographics	Asian	-8.48202	8.43499	-25.015	8.05092	-0.0409502	0.315022	4175	620	603
NVS:06-08	16-18	Demographics	Other	-0.322161	2.78456	-5.78002	5.1357	-0.00471148	0.907932	4175	620	603
NVS:06-08	16-18	Demographics	Non-Hisp	0.162857	1.502	-2.78113	3.10684	0.00441546	0.913693	4175	620	603
NVS:06-08	16-18	Strength	Baseline (constant, β1)	-1.33176	0.0777529	-1.48416	-1.17936	-0.697512	0	4175	620	603
NVS:06-08	16-18	Strength	Build-up (constant, β2)	-0.928403	0.0413715	-1.00949	-0.847313	-0.913853	0	4175	620	603
NVS:06-08	16-18	Non-Child	Time (Year)	0.394858	1.05258	-1.66824	2.45795	0.0152767	0.707692	4175	620	603
NVS:06-08	16-18	Strength	Baseline (cascade, β3)	-0.0364278	0.0346664	-0.104375	0.0315198	-0.0427923	0.293766	4175	620	603
NVS:06-08	16-18	Strength	Build-up (cascade, β4)	-0.0937107	0.0352765	-0.162854	-0.0245672	-0.108179	0.00810522	4175	620	603
NVS:09-11	16-18	Non-Child	(Intercept)	9.07188	37.6054	-64.6363	82.78	0.0201032	0.809711	1577	160	144
NVS:09-11	16-18	Entry Age	Exact	4.1695	2.26152	-0.263188	8.60218	0.153639	0.0672731	1577	160	144
NVS:09-11	16-18	Demographics	Male	-18.1909	8.7092	-35.2613	-1.12051	-0.174058	0.0384824	1577	160	144
NVS:09-11	16-18	Demographics	Female	-18.3689	8.64662	-35.3167	-1.42116	-0.177034	0.0353328	1577	160	144
NVS:09-11	16-18	Demographics	Trans-Male	-27.9942	14.9212	-57.2403	1.25192	-0.156345	0.0626459	1577	160	144
NVS:09-11	16-18	Demographics	Trans-Female	-10.3098	12.1212	-34.0678	13.4482	-0.0708803	0.396414	1577	160	144
NVS:09-11	16-18	Demographics	White	-0.744555	4.3514	-9.27348	7.78437	-0.0142589	0.864378	1577	160	144
NVS:09-11	16-18	Demographics	Black	-0.674353	6.67941	-13.7663	12.4176	-0.00841333	0.919722	1577	160	144
NVS:09-11	16-18	Demographics	Asian	-13.3194	12.8117	-38.4309	11.7922	-0.0866353	0.300245	1577	160	144
NVS:09-11	16-18	Demographics	Other	1.26557	4.46083	-7.47786	10.009	0.0236422	0.77704	1577	160	144
NVS:09-11	16-18	Demographics	Non-Hisp	1.83368	2.89402	-3.83873	7.50608	0.0528007	0.527334	1577	160	144
NVS:09-11	16-18	Strength	Baseline (constant, β1)	-0.920998	0.129381	-1.17459	-0.667406	-0.593208	4.66653e-11	1577	160	144
NVS:09-11	16-18	Strength	Build-up (constant, β2)	-0.854365	0.0553978	-0.962947	-0.745783	-1.2852	0	1577	160	144
NVS:09-11	16-18	Non-Child	Time (Year)	1.12397	1.42002	-1.65932	3.90727	0.06596	0.429934	1577	160	144
NVS:09-11	16-18	Strength	Baseline (cascade, β3)	-0.0267911	0.0459325	-0.116821	0.0632387	-0.0486059	0.560617	1577	160	144
NVS:09-11	16-18	Strength	Build-up (cascade, β4)	0.0517202	0.0381533	-0.0230618	0.126502	0.112966	0.177337	1577	160	144

## Sheet: sensitivity_model - mental_heal
Analysis_Strata	Age_Strata	Var_Types	Independent_Vars	Estimate	SE	CI%95_L	CI%95_U	Cohen-d	P-value	N Obs.	N Children	DOF
MH:F30-39	WHOLE	Non-Child	(Intercept)	45.8066	7.93438	30.2549	61.3583	0.0765617	8.1902e-09	26568	5707	5686
MH:F30-39	WHOLE	Entry Age	06-10	4.66599	2.33133	0.0964909	9.23549	0.0265422	0.0453933	26568	5707	5686
MH:F30-39	WHOLE	Entry Age	11-15	6.95312	2.27586	2.49234	11.4139	0.0405164	0.0022598	26568	5707	5686
MH:F30-39	WHOLE	Entry Age	16-18	7.41705	2.28696	2.93451	11.8996	0.04301	0.00118879	26568	5707	5686
MH:F30-39	WHOLE	Demographics	Male	0.698146	2.12889	-3.47456	4.87085	0.00434901	0.74297	26568	5707	5686
MH:F30-39	WHOLE	Demographics	Female	-0.407695	2.11891	-4.56085	3.74546	-0.00255164	0.84743	26568	5707	5686
MH:F30-39	WHOLE	Demographics	Trans-Male	2.3058	2.64152	-2.87169	7.48328	0.0115762	0.382751	26568	5707	5686
MH:F30-39	WHOLE	Demographics	Trans-Female	-3.63252	4.46274	-12.3797	5.11463	-0.0107945	0.415698	26568	5707	5686
MH:F30-39	WHOLE	Demographics	White	1.63497	0.865656	-0.0617493	3.3317	0.0250474	0.0589814	26568	5707	5686
MH:F30-39	WHOLE	Demographics	Black	3.98714	1.84285	0.375077	7.59921	0.0286925	0.0305386	26568	5707	5686
MH:F30-39	WHOLE	Demographics	Native	4.75802	1.74604	1.3357	8.18034	0.0361383	0.00644922	26568	5707	5686
MH:F30-39	WHOLE	Demographics	Pacific	-3.23128	5.26775	-13.5563	7.09373	-0.00813478	0.539631	26568	5707	5686
MH:F30-39	WHOLE	Demographics	Asian	-3.97324	2.58147	-9.03303	1.08656	-0.0204114	0.123827	26568	5707	5686
MH:F30-39	WHOLE	Demographics	Other	-0.755241	0.914974	-2.54863	1.03815	-0.0109465	0.409166	26568	5707	5686
MH:F30-39	WHOLE	Demographics	Hispanic	12.4368	7.3218	-1.91425	26.7879	0.0225262	0.0894496	26568	5707	5686
MH:F30-39	WHOLE	Demographics	Non-Hisp	11.6499	7.30645	-2.67105	25.9709	0.0211452	0.110887	26568	5707	5686
MH:F30-39	WHOLE	Strength	Baseline (constant, β1)	-1.09446	0.0249173	-1.1433	-1.04562	-0.582498	0	26568	5707	5686
MH:F30-39	WHOLE	Strength	Build-up (constant, β2)	-0.820639	0.0155557	-0.851129	-0.790149	-0.699616	0	26568	5707	5686
MH:F30-39	WHOLE	Non-Child	Time (Year)	0.866858	0.361031	0.159221	1.57449	0.031842	0.0163795	26568	5707	5686
MH:F30-39	WHOLE	Strength	Baseline (cascade, β3)	-0.0387769	0.0121918	-0.0626734	-0.0148805	-0.0421796	0.00147772	26568	5707	5686
MH:F30-39	WHOLE	Strength	Build-up (cascade, β4)	0.00863728	0.00994583	-0.010857	0.0281315	0.0115168	0.385195	26568	5707	5686
MH:F40-48	WHOLE	Non-Child	(Intercept)	56.715	4.92825	47.0554	66.3745	0.0953694	0	66445	14582	14561
MH:F40-48	WHOLE	Entry Age	06-10	4.18133	0.415002	3.36791	4.99475	0.0834966	0	66445	14582	14561
MH:F40-48	WHOLE	Entry Age	11-15	6.61795	0.410717	5.81293	7.42298	0.133532	0	66445	14582	14561
MH:F40-48	WHOLE	Entry Age	16-18	8.97115	0.46963	8.05066	9.89165	0.158306	0	66445	14582	14561
MH:F40-48	WHOLE	Demographics	Male	-4.68087	1.64019	-7.89571	-1.46603	-0.0236503	0.00432526	66445	14582	14561
MH:F40-48	WHOLE	Demographics	Female	-5.13133	1.63645	-8.33884	-1.92382	-0.0259856	0.00171815	66445	14582	14561
MH:F40-48	WHOLE	Demographics	Trans-Male	-0.757055	2.35134	-5.36578	3.85167	-0.00266819	0.747482	66445	14582	14561
MH:F40-48	WHOLE	Demographics	Trans-Female	-5.75514	3.55486	-12.7228	1.21254	-0.0134165	0.10548	66445	14582	14561
MH:F40-48	WHOLE	Demographics	White	1.46165	0.477306	0.526105	2.39718	0.0253776	0.00220056	66445	14582	14561
MH:F40-48	WHOLE	Demographics	Black	5.37687	0.960819	3.49363	7.26012	0.0463759	2.23139e-08	66445	14582	14561
MH:F40-48	WHOLE	Demographics	Native	7.04581	1.07102	4.94656	9.14506	0.0545176	4.9118e-11	66445	14582	14561
MH:F40-48	WHOLE	Demographics	Pacific	-2.09444	5.28715	-12.4575	8.2686	-0.00328284	0.692009	66445	14582	14561
MH:F40-48	WHOLE	Demographics	Asian	0.94878	1.81271	-2.60421	4.50177	0.00433752	0.600701	66445	14582	14561
MH:F40-48	WHOLE	Demographics	Other	0.211144	0.513833	-0.795992	1.21828	0.00340534	0.681138	66445	14582	14561
MH:F40-48	WHOLE	Demographics	Hispanic	-1.63001	4.64414	-10.7327	7.4727	-0.00290864	0.725606	66445	14582	14561
MH:F40-48	WHOLE	Demographics	Non-Hisp	-1.8125	4.63556	-10.8984	7.27341	-0.00324025	0.695805	66445	14582	14561
MH:F40-48	WHOLE	Strength	Baseline (constant, β1)	-0.936843	0.0141104	-0.964499	-0.909186	-0.550215	0	66445	14582	14561
MH:F40-48	WHOLE	Strength	Build-up (constant, β2)	-0.698058	0.00890689	-0.715516	-0.6806	-0.649486	0	66445	14582	14561
MH:F40-48	WHOLE	Non-Child	Time (Year)	1.03319	0.206605	0.628233	1.43814	0.0414422	5.77626e-07	66445	14582	14561
MH:F40-48	WHOLE	Strength	Baseline (cascade, β3)	-0.0374379	0.00648939	-0.0501574	-0.0247184	-0.0478092	8.13198e-09	66445	14582	14561
MH:F40-48	WHOLE	Strength	Build-up (cascade, β4)	0.0176911	0.00597066	0.0059883	0.0293938	0.0245548	0.00305152	66445	14582	14561
MH:F60-69	WHOLE	Non-Child	(Intercept)	40.1895	16.5177	7.81419	72.5649	0.138192	0.0155325	1556	330	310
MH:F60-69	WHOLE	Entry Age	06-10	0.694952	4.75394	-8.62297	10.0129	0.00830272	0.883871	1556	330	310
MH:F60-69	WHOLE	Entry Age	11-15	2.99312	4.81074	-6.43614	12.4224	0.0353371	0.534283	1556	330	310
MH:F60-69	WHOLE	Entry Age	16-18	9.94561	5.09248	-0.0358688	19.9271	0.110923	0.0517163	1556	330	310
MH:F60-69	WHOLE	Demographics	Male	21.0551	15.2173	-8.7715	50.8818	0.0785848	0.167465	1556	330	310
MH:F60-69	WHOLE	Demographics	Female	20.894	15.2427	-8.98226	50.7703	0.0778539	0.171439	1556	330	310
MH:F60-69	WHOLE	Demographics	Trans-Male	18.0752	15.632	-12.5642	48.7146	0.0656732	0.248448	1556	330	310
MH:F60-69	WHOLE	Demographics	Trans-Female	25.1142	16.005	-6.25625	56.4845	0.0891217	0.11763	1556	330	310
MH:F60-69	WHOLE	Demographics	White	1.80152	3.62483	-5.30331	8.90634	0.0282273	0.619545	1556	330	310
MH:F60-69	WHOLE	Demographics	Black	1.99053	7.31527	-12.3477	16.3288	0.0154546	0.785721	1556	330	310
MH:F60-69	WHOLE	Demographics	Native	10.1158	7.64851	-4.87558	25.1072	0.075118	0.186944	1556	330	310
MH:F60-69	WHOLE	Demographics	Pacific	-10.765	15.2811	-40.7167	19.1867	-0.0400109	0.481671	1556	330	310
MH:F60-69	WHOLE	Demographics	Asian	-2.00987	9.31178	-20.2614	16.2416	-0.012259	0.829252	1556	330	310
MH:F60-69	WHOLE	Demographics	Other	-1.10904	3.75602	-8.471	6.25292	-0.0167702	0.767984	1556	330	310
MH:F60-69	WHOLE	Demographics	Non-Hisp	-2.38876	2.40056	-7.09397	2.31644	-0.056517	0.320469	1556	330	310
MH:F60-69	WHOLE	Strength	Baseline (constant, β1)	-1.04964	0.109777	-1.26481	-0.834471	-0.54306	0	1556	330	310
MH:F60-69	WHOLE	Strength	Build-up (constant, β2)	-1.0296	0.0562049	-1.13976	-0.919434	-1.04043	0	1556	330	310
MH:F60-69	WHOLE	Non-Child	Time (Year)	-5.36998	1.83849	-8.97349	-1.76647	-0.165894	0.00374586	1556	330	310
MH:F60-69	WHOLE	Strength	Baseline (cascade, β3)	0.152283	0.0611952	0.032338	0.272228	0.141336	0.0133519	1556	330	310
MH:F60-69	WHOLE	Strength	Build-up (cascade, β4)	0.154763	0.0369008	0.0824361	0.22709	0.238205	3.57786e-05	1556	330	310
MH:F70-98	WHOLE	Non-Child	(Intercept)	52.4492	9.02531	34.7592	70.1392	0.060571	6.40319e-09	49474	9226	9205
MH:F70-98	WHOLE	Entry Age	06-10	3.6494	0.548105	2.57509	4.72371	0.0693979	2.93001e-11	49474	9226	9205
MH:F70-98	WHOLE	Entry Age	11-15	7.90185	0.552522	6.81888	8.98482	0.149062	0	49474	9226	9205
MH:F70-98	WHOLE	Entry Age	16-18	8.96686	0.686505	7.62128	10.3124	0.13614	0	49474	9226	9205
MH:F70-98	WHOLE	Demographics	Male	-1.75	3.20169	-8.02544	4.52544	-0.00569701	0.584676	49474	9226	9205
MH:F70-98	WHOLE	Demographics	Female	-2.08969	3.20803	-8.37757	4.1982	-0.00678938	0.51481	49474	9226	9205
MH:F70-98	WHOLE	Demographics	Trans-Male	0.519481	4.95595	-9.19439	10.2334	0.00109252	0.916521	49474	9226	9205
MH:F70-98	WHOLE	Demographics	Trans-Female	-4.20171	6.6801	-17.295	8.89157	-0.00655589	0.529372	49474	9226	9205
MH:F70-98	WHOLE	Demographics	White	0.893989	0.659566	-0.398789	2.18677	0.0141274	0.175317	49474	9226	9205
MH:F70-98	WHOLE	Demographics	Black	6.21704	1.20964	3.8461	8.58799	0.0535693	2.81004e-07	49474	9226	9205
MH:F70-98	WHOLE	Demographics	Native	5.40076	1.56249	2.33821	8.46331	0.0360268	0.000549698	49474	9226	9205
MH:F70-98	WHOLE	Demographics	Pacific	3.53016	3.93209	-4.17691	11.2372	0.00935748	0.369325	49474	9226	9205
MH:F70-98	WHOLE	Demographics	Asian	1.11599	2.34354	-3.47745	5.70943	0.00496337	0.633944	49474	9226	9205
MH:F70-98	WHOLE	Demographics	Other	-0.716121	0.730923	-2.14876	0.71652	-0.0102118	0.327236	49474	9226	9205
MH:F70-98	WHOLE	Demographics	Hispanic	5.97922	8.43389	-10.5516	22.51	0.00738933	0.478372	49474	9226	9205
MH:F70-98	WHOLE	Demographics	Non-Hisp	4.95342	8.42547	-11.5609	21.4677	0.00612772	0.556607	49474	9226	9205
MH:F70-98	WHOLE	Strength	Baseline (constant, β1)	-0.971589	0.0193497	-1.00952	-0.933663	-0.523356	0	49474	9226	9205
MH:F70-98	WHOLE	Strength	Build-up (constant, β2)	-0.751838	0.0105815	-0.772578	-0.731098	-0.740567	0	49474	9226	9205
MH:F70-98	WHOLE	Non-Child	Time (Year)	1.04314	0.218009	0.615832	1.47045	0.049872	1.73776e-06	49474	9226	9205
MH:F70-98	WHOLE	Strength	Baseline (cascade, β3)	-0.0417108	0.00743517	-0.056284	-0.0271375	-0.0584716	2.0827e-08	49474	9226	9205
MH:F70-98	WHOLE	Strength	Build-up (cascade, β4)	0.0169142	0.00652313	0.00412864	0.0296999	0.0270262	0.00953025	49474	9226	9205
MH:F40-48	02-05	Non-Child	(Intercept)	38.4158	7.39733	23.9167	52.9149	0.138844	2.3722e-07	6656	1414	1399
MH:F40-48	02-05	Entry Age	Exact	0.819482	0.431841	-0.0269448	1.66591	0.0507349	0.057948	6656	1414	1399
MH:F40-48	02-05	Demographics	Male	-4.58767	7.05439	-18.4146	9.23923	-0.017387	0.515586	6656	1414	1399
MH:F40-48	02-05	Demographics	Female	-4.22394	7.05854	-18.059	9.61111	-0.015999	0.54966	6656	1414	1399
MH:F40-48	02-05	Demographics	White	0.4981	1.29193	-2.03414	3.03034	0.0103079	0.69989	6656	1414	1399
MH:F40-48	02-05	Demographics	Black	6.19827	2.91322	0.488224	11.9083	0.0568837	0.033542	6656	1414	1399
MH:F40-48	02-05	Demographics	Native	0.33378	3.26424	-6.06426	6.73182	0.00273382	0.91857	6656	1414	1399
MH:F40-48	02-05	Demographics	Asian	-8.4612	5.1443	-18.5443	1.62186	-0.043974	0.100242	6656	1414	1399
MH:F40-48	02-05	Demographics	Other	-0.310247	1.44535	-3.14319	2.5227	-0.00573887	0.83007	6656	1414	1399
MH:F40-48	02-05	Demographics	Non-Hisp	0.0514423	0.843901	-1.60264	1.70553	0.00162975	0.951402	6656	1414	1399
MH:F40-48	02-05	Strength	Baseline (constant, β1)	-0.494549	0.0363884	-0.565872	-0.423226	-0.36336	0	6656	1414	1399
MH:F40-48	02-05	Strength	Build-up (constant, β2)	-0.306268	0.0221204	-0.349625	-0.262911	-0.370168	0	6656	1414	1399
MH:F40-48	02-05	Non-Child	Time (Year)	1.60695	0.550059	0.528816	2.68509	0.0781062	0.00354022	6656	1414	1399
MH:F40-48	02-05	Strength	Baseline (cascade, β3)	-0.0512597	0.0177748	-0.0860991	-0.0164204	-0.0771016	0.00398858	6656	1414	1399
MH:F40-48	02-05	Strength	Build-up (cascade, β4)	-0.0745039	0.0152938	-0.10448	-0.0445274	-0.130243	1.2335e-06	6656	1414	1399
MH:F70-98	02-05	Non-Child	(Intercept)	77.6467	13.6944	50.8051	104.488	0.196689	1.96986e-08	4471	846	831
MH:F70-98	02-05	Entry Age	Exact	1.50913	0.649894	0.235312	2.78295	0.0805535	0.020467	4471	846	831
MH:F70-98	02-05	Demographics	Male	-39.8962	13.2789	-65.9234	-13.8691	-0.104225	0.00274003	4471	846	831
MH:F70-98	02-05	Demographics	Female	-41.3255	13.2915	-67.3774	-15.2736	-0.107856	0.00194003	4471	846	831
MH:F70-98	02-05	Demographics	White	1.28284	1.89566	-2.43274	4.99843	0.0234753	0.498769	4471	846	831
MH:F70-98	02-05	Demographics	Black	2.07827	3.97438	-5.71168	9.86823	0.0181398	0.601171	4471	846	831
MH:F70-98	02-05	Demographics	Native	-1.79878	5.0033	-11.6055	8.00791	-0.0124716	0.719298	4471	846	831
MH:F70-98	02-05	Demographics	Asian	-13.6239	9.57649	-32.3942	5.14644	-0.0493508	0.155215	4471	846	831
MH:F70-98	02-05	Demographics	Other	2.53079	2.11798	-1.62054	6.68212	0.0414509	0.232463	4471	846	831
MH:F70-98	02-05	Demographics	Non-Hisp	-3.12882	1.16146	-5.40533	-0.85231	-0.0934493	0.00720501	4471	846	831
MH:F70-98	02-05	Strength	Baseline (constant, β1)	-0.555555	0.055779	-0.664884	-0.446225	-0.345506	0	4471	846	831
MH:F70-98	02-05	Strength	Build-up (constant, β2)	-0.264358	0.0289074	-0.321018	-0.207698	-0.317236	0	4471	846	831
MH:F70-98	02-05	Non-Child	Time (Year)	2.7189	0.559812	1.62164	3.81616	0.168481	1.42516e-06	4471	846	831
MH:F70-98	02-05	Strength	Baseline (cascade, β3)	-0.0661784	0.0191598	-0.103732	-0.0286245	-0.119819	0.000580182	4471	846	831
MH:F70-98	02-05	Strength	Build-up (cascade, β4)	-0.127063	0.019915	-0.166097	-0.088029	-0.22133	2.93154e-10	4471	846	831
MH:F30-39	06-10	Non-Child	(Intercept)	54.6953	5.27029	44.3653	65.0252	0.419508	0	3974	627	612
MH:F30-39	06-10	Entry Age	Exact	0.876699	0.445926	0.0026644	1.75073	0.0794716	0.0497474	3974	627	612
MH:F30-39	06-10	Demographics	Female	-2.49072	1.16042	-4.76519	-0.216254	-0.0867632	0.0322327	3974	627	612
MH:F30-39	06-10	Demographics	White	-4.73964	3.05341	-10.7245	1.24518	-0.0627458	0.12112	3974	627	612
MH:F30-39	06-10	Demographics	Black	-4.06673	4.97985	-13.8275	5.694	-0.0330106	0.414454	3974	627	612
MH:F30-39	06-10	Demographics	Native	9.24909	7.74347	-5.92845	24.4266	0.0482823	0.232769	3974	627	612
MH:F30-39	06-10	Demographics	Pacific	4.03353	14.2962	-23.9877	32.0547	0.0114048	0.777932	3974	627	612
MH:F30-39	06-10	Demographics	Asian	-11.9863	10.4458	-32.4605	8.48801	-0.0463837	0.251636	3974	627	612
MH:F30-39	06-10	Demographics	Other	-3.08696	3.1181	-9.19857	3.02466	-0.0400189	0.322559	3974	627	612
MH:F30-39	06-10	Demographics	Non-Hisp	-2.99686	1.59255	-6.11833	0.124613	-0.0760671	0.0603373	3974	627	612
MH:F30-39	06-10	Strength	Baseline (constant, β1)	-0.826743	0.0705796	-0.965082	-0.688404	-0.473495	0	3974	627	612
MH:F30-39	06-10	Strength	Build-up (constant, β2)	-0.385121	0.0384781	-0.46054	-0.309702	-0.404583	0	3974	627	612
MH:F30-39	06-10	Non-Child	Time (Year)	-0.175617	0.834024	-1.81034	1.45911	-0.00851163	0.833296	3974	627	612
MH:F30-39	06-10	Strength	Baseline (cascade, β3)	0.000930321	0.0278402	-0.0536376	0.0554983	0.00135078	0.973353	3974	627	612
MH:F30-39	06-10	Strength	Build-up (cascade, β4)	-0.0865023	0.0203235	-0.126337	-0.0466673	-0.172049	2.40436e-05	3974	627	612
MH:F40-48	06-10	Non-Child	(Intercept)	68.5371	14.6003	39.9199	97.1543	0.065881	2.74657e-06	24811	5096	5077
MH:F40-48	06-10	Entry Age	Exact	0.250356	0.128312	-0.00114063	0.501852	0.0273834	0.0510937	24811	5096	5077
MH:F40-48	06-10	Demographics	Male	-14.2506	6.44899	-26.8909	-1.6103	-0.0310126	0.0271676	24811	5096	5077
MH:F40-48	06-10	Demographics	Female	-15.6792	6.44864	-28.3188	-3.03954	-0.0341233	0.0150754	24811	5096	5077
MH:F40-48	06-10	Demographics	Trans-Male	-21.5353	14.3564	-49.6745	6.60393	-0.0210524	0.133665	24811	5096	5077
MH:F40-48	06-10	Demographics	Trans-Female	-19.3893	11.035	-41.0183	2.2397	-0.0246597	0.0789646	24811	5096	5077
MH:F40-48	06-10	Demographics	White	1.32616	0.747249	-0.138483	2.7908	0.0249073	0.0760042	24811	5096	5077
MH:F40-48	06-10	Demographics	Black	5.88217	1.63869	2.67026	9.09407	0.0503775	0.000334374	24811	5096	5077
MH:F40-48	06-10	Demographics	Native	8.42949	1.82903	4.8445	12.0145	0.0646809	4.15099e-06	24811	5096	5077
MH:F40-48	06-10	Demographics	Pacific	-2.63682	8.95556	-20.1901	14.9165	-0.00413223	0.768438	24811	5096	5077
MH:F40-48	06-10	Demographics	Asian	5.98848	3.26717	-0.41532	12.3923	0.0257241	0.0668724	24811	5096	5077
MH:F40-48	06-10	Demographics	Other	1.47027	0.816247	-0.129612	3.07015	0.0252797	0.0717223	24811	5096	5077
MH:F40-48	06-10	Demographics	Hispanic	-2.81755	13.0551	-28.4061	22.771	-0.00302893	0.829136	24811	5096	5077
MH:F40-48	06-10	Demographics	Non-Hisp	-3.07925	13.0475	-28.6529	22.4945	-0.00331217	0.81344	24811	5096	5077
MH:F40-48	06-10	Strength	Baseline (constant, β1)	-0.886038	0.0229297	-0.930982	-0.841095	-0.542313	0	24811	5096	5077
MH:F40-48	06-10	Strength	Build-up (constant, β2)	-0.673088	0.0139081	-0.700348	-0.645827	-0.679206	0	24811	5096	5077
MH:F40-48	06-10	Non-Child	Time (Year)	0.169348	0.329271	-0.476037	0.814733	0.00721811	0.607056	24811	5096	5077
MH:F40-48	06-10	Strength	Baseline (cascade, β3)	-0.0143533	0.0100946	-0.0341391	0.00543255	-0.0199553	0.155123	24811	5096	5077
MH:F40-48	06-10	Strength	Build-up (cascade, β4)	0.0366682	0.00879998	0.0194199	0.0539166	0.0584797	3.13963e-05	24811	5096	5077
MH:F60-69	06-10	Non-Child	(Intercept)	32.4235	9.51298	13.7776	51.0693	0.293343	0.000860223	739	150	135
MH:F60-69	06-10	Entry Age	Exact	2.60524	0.843102	0.952723	4.25775	0.26595	0.00242738	739	150	135
MH:F60-69	06-10	Demographics	Female	-1.55019	2.85688	-7.1498	4.04943	-0.0467009	0.588283	739	150	135
MH:F60-69	06-10	Demographics	White	6.03338	4.44591	-2.6808	14.7476	0.116797	0.177009	739	150	135
MH:F60-69	06-10	Demographics	Black	32.848	14.854	3.73346	61.9625	0.190326	0.0286789	739	150	135
MH:F60-69	06-10	Demographics	Native	14.7192	8.95375	-2.83054	32.269	0.141486	0.102504	739	150	135
MH:F60-69	06-10	Demographics	Pacific	-9.27591	14.4154	-37.5308	18.979	-0.0553812	0.521002	739	150	135
MH:F60-69	06-10	Demographics	Asian	-7.07079	10.8772	-28.3905	14.2489	-0.055948	0.516752	739	150	135
MH:F60-69	06-10	Demographics	Other	0.124765	4.89854	-9.47658	9.72611	0.00219209	0.979718	739	150	135
MH:F60-69	06-10	Demographics	Non-Hisp	0.334274	3.33468	-6.20184	6.87039	0.00862742	0.9203	739	150	135
MH:F60-69	06-10	Strength	Baseline (constant, β1)	-0.909024	0.146511	-1.19619	-0.621856	-0.533996	6.18562e-09	739	150	135
MH:F60-69	06-10	Strength	Build-up (constant, β2)	-0.903247	0.0782656	-1.05665	-0.749843	-0.993272	0	739	150	135
MH:F60-69	06-10	Non-Child	Time (Year)	-5.35321	3.2868	-11.7955	1.08907	-0.140176	0.105692	739	150	135
MH:F60-69	06-10	Strength	Baseline (cascade, β3)	0.152582	0.108078	-0.059255	0.364419	0.121507	0.160299	739	150	135
MH:F60-69	06-10	Strength	Build-up (cascade, β4)	0.113942	0.0590138	-0.0017273	0.229612	0.166175	0.0555919	739	150	135
MH:F70-98	06-10	Non-Child	(Intercept)	58.4344	16.0815	26.914	89.9549	0.0584174	0.00028308	22423	3887	3869
MH:F70-98	06-10	Entry Age	Exact	0.50455	0.154602	0.201524	0.807577	0.0524675	0.00110984	22423	3887	3869
MH:F70-98	06-10	Demographics	Male	-17.893	7.79271	-33.167	-2.61893	-0.0369143	0.0217223	22423	3887	3869
MH:F70-98	06-10	Demographics	Female	-18.4517	7.79822	-33.7365	-3.16686	-0.0380401	0.0180235	22423	3887	3869
MH:F70-98	06-10	Demographics	Trans-Female	-23.291	10.984	-44.8201	-1.76189	-0.0340901	0.0340317	22423	3887	3869
MH:F70-98	06-10	Demographics	White	0.198319	0.917766	-1.60054	1.99718	0.00347402	0.82893	22423	3887	3869
MH:F70-98	06-10	Demographics	Black	3.84009	1.81249	0.287535	7.39264	0.0340617	0.0341807	22423	3887	3869
MH:F70-98	06-10	Demographics	Native	4.14488	2.60223	-0.955612	9.24536	0.0256074	0.111283	22423	3887	3869
MH:F70-98	06-10	Demographics	Pacific	-1.79937	5.85465	-13.2747	9.676	-0.00494105	0.758601	22423	3887	3869
MH:F70-98	06-10	Demographics	Asian	1.67505	3.69886	-5.57488	8.92499	0.00728049	0.650678	22423	3887	3869
MH:F70-98	06-10	Demographics	Other	-1.97268	1.03648	-4.00421	0.0588611	-0.0305983	0.0570816	22423	3887	3869
MH:F70-98	06-10	Demographics	Hispanic	12.7814	14.0262	-14.7104	40.2733	0.0146501	0.362217	22423	3887	3869
MH:F70-98	06-10	Demographics	Non-Hisp	12.2839	14.016	-15.1881	39.7559	0.01409	0.380857	22423	3887	3869
MH:F70-98	06-10	Strength	Baseline (constant, β1)	-0.850294	0.0275478	-0.904289	-0.796299	-0.496229	0	22423	3887	3869
MH:F70-98	06-10	Strength	Build-up (constant, β2)	-0.687928	0.0151266	-0.717577	-0.65828	-0.731144	0	22423	3887	3869
MH:F70-98	06-10	Non-Child	Time (Year)	1.67946	0.30866	1.07447	2.28444	0.0874762	5.62216e-08	22423	3887	3869
MH:F70-98	06-10	Strength	Baseline (cascade, β3)	-0.0636125	0.0102955	-0.0837923	-0.0434328	-0.0993331	7.13377e-10	22423	3887	3869
MH:F70-98	06-10	Strength	Build-up (cascade, β4)	-0.0126595	0.0089085	-0.0301205	0.00480155	-0.0228461	0.155381	22423	3887	3869
MH:F30-39	11-15	Non-Child	(Intercept)	34.5734	10.9099	13.1895	55.9572	0.0561611	0.00154415	15582	3203	3184
MH:F30-39	11-15	Entry Age	Exact	1.05102	0.199338	0.660311	1.44173	0.0934405	1.4351e-07	15582	3203	3184
MH:F30-39	11-15	Demographics	Male	0.499559	2.68477	-4.76271	5.76183	0.00329756	0.852401	15582	3203	3184
MH:F30-39	11-15	Demographics	Female	-1.51358	2.67006	-6.74702	3.71985	-0.0100461	0.570841	15582	3203	3184
MH:F30-39	11-15	Demographics	Trans-Male	0.900417	3.26648	-5.50203	7.30287	0.00488513	0.782832	15582	3203	3184
MH:F30-39	11-15	Demographics	Trans-Female	-5.25233	5.92849	-16.8724	6.36777	-0.0157008	0.375713	15582	3203	3184
MH:F30-39	11-15	Demographics	White	2.00112	1.1331	-0.219811	4.22206	0.031298	0.0774827	15582	3203	3184
MH:F30-39	11-15	Demographics	Black	3.56726	2.59445	-1.51798	8.6525	0.024367	0.169242	15582	3203	3184
MH:F30-39	11-15	Demographics	Native	5.43872	2.23122	1.06542	9.81201	0.0431983	0.0148415	15582	3203	3184
MH:F30-39	11-15	Demographics	Pacific	-4.01081	8.59378	-20.855	12.8334	-0.00827107	0.640739	15582	3203	3184
MH:F30-39	11-15	Demographics	Asian	-5.47991	3.32395	-11.995	1.03517	-0.0292168	0.0993253	15582	3203	3184
MH:F30-39	11-15	Demographics	Other	-0.763334	1.20707	-3.12924	1.60257	-0.0112072	0.527179	15582	3203	3184
MH:F30-39	11-15	Demographics	Hispanic	17.6453	10.2623	-2.46925	37.7599	0.0304718	0.0856332	15582	3203	3184
MH:F30-39	11-15	Demographics	Non-Hisp	17.0431	10.2438	-3.03516	37.1213	0.029485	0.0962608	15582	3203	3184
MH:F30-39	11-15	Strength	Baseline (constant, β1)	-1.13345	0.0337308	-1.19956	-1.06734	-0.595511	0	15582	3203	3184
MH:F30-39	11-15	Strength	Build-up (constant, β2)	-0.865444	0.020505	-0.905635	-0.825253	-0.747985	0	15582	3203	3184
MH:F30-39	11-15	Non-Child	Time (Year)	1.6193	0.457423	0.722728	2.51587	0.0627367	0.000405791	15582	3203	3184
MH:F30-39	11-15	Strength	Baseline (cascade, β3)	-0.0496653	0.0156024	-0.0802466	-0.0190839	-0.0564124	0.00147069	15582	3203	3184
MH:F30-39	11-15	Strength	Build-up (cascade, β4)	0.0184694	0.0126364	-0.00629847	0.0432373	0.0259026	0.143948	15582	3203	3184
MH:F40-48	11-15	Non-Child	(Intercept)	52.8251	7.03404	39.0381	66.6122	0.0989863	6.81677e-14	26848	5775	5756
MH:F40-48	11-15	Entry Age	Exact	0.881311	0.13256	0.621487	1.14113	0.0876306	3.23643e-11	26848	5775	5756
MH:F40-48	11-15	Demographics	Male	-2.69162	2.25523	-7.11196	1.72873	-0.0157312	0.232723	26848	5775	5756
MH:F40-48	11-15	Demographics	Female	-2.97052	2.24654	-7.37383	1.43279	-0.0174285	0.186132	26848	5775	5756
MH:F40-48	11-15	Demographics	Trans-Male	0.636184	3.09088	-5.42206	6.69443	0.00271295	0.836934	26848	5775	5756
MH:F40-48	11-15	Demographics	Trans-Female	0.995827	6.22199	-11.1995	13.1912	0.00210957	0.872848	26848	5775	5756
MH:F40-48	11-15	Demographics	White	2.06292	0.794196	0.506259	3.61958	0.0342368	0.00941466	26848	5775	5756
MH:F40-48	11-15	Demographics	Black	6.06907	1.47771	3.17269	8.96545	0.0541342	4.06258e-05	26848	5775	5756
MH:F40-48	11-15	Demographics	Native	8.37786	1.63138	5.18029	11.5754	0.067689	2.90726e-07	26848	5775	5756
MH:F40-48	11-15	Demographics	Pacific	-1.57608	7.28719	-15.8593	12.7071	-0.00285074	0.828776	26848	5775	5756
MH:F40-48	11-15	Demographics	Asian	3.44723	2.93709	-2.30959	9.20406	0.0154701	0.240568	26848	5775	5756
MH:F40-48	11-15	Demographics	Other	0.285544	0.840415	-1.36171	1.93279	0.00447836	0.734046	26848	5775	5756
MH:F40-48	11-15	Demographics	Hispanic	-2.5656	6.47868	-15.2641	10.1329	-0.00521966	0.692115	26848	5775	5756
MH:F40-48	11-15	Demographics	Non-Hisp	-2.78055	6.4624	-15.4471	9.88603	-0.00567123	0.667018	26848	5775	5756
MH:F40-48	11-15	Strength	Baseline (constant, β1)	-1.02588	0.023343	-1.07163	-0.980123	-0.579266	0	26848	5775	5756
MH:F40-48	11-15	Strength	Build-up (constant, β2)	-0.778166	0.0149985	-0.807564	-0.748768	-0.683855	0	26848	5775	5756
MH:F40-48	11-15	Non-Child	Time (Year)	1.71136	0.320627	1.08292	2.3398	0.0703527	9.78222e-08	26848	5775	5756
MH:F40-48	11-15	Strength	Baseline (cascade, β3)	-0.0509783	0.010218	-0.0710059	-0.0309506	-0.0657598	6.24472e-07	26848	5775	5756
MH:F40-48	11-15	Strength	Build-up (cascade, β4)	0.0240135	0.00974885	0.00490534	0.0431217	0.032467	0.0137988	26848	5775	5756
MH:F70-98	11-15	Non-Child	(Intercept)	55.2627	12.1041	31.5381	78.9872	0.0769755	5.15052e-06	18932	3537	3518
MH:F70-98	11-15	Entry Age	Exact	0.949861	0.183514	0.590167	1.30956	0.0872657	2.39423e-07	18932	3537	3518
MH:F70-98	11-15	Demographics	Male	-1.99209	4.91393	-11.6236	7.63942	-0.00683489	0.685211	18932	3537	3518
MH:F70-98	11-15	Demographics	Female	-2.14587	4.92549	-11.8	7.50831	-0.00734522	0.663106	18932	3537	3518
MH:F70-98	11-15	Demographics	Trans-Male	4.0597	7.60584	-10.8481	18.9675	0.00899909	0.593541	18932	3537	3518
MH:F70-98	11-15	Demographics	Trans-Female	-0.00307767	11.7819	-23.0962	23.09	-4.40411e-06	0.999792	18932	3537	3518
MH:F70-98	11-15	Demographics	White	2.89897	1.17911	0.587858	5.21008	0.0414515	0.0139957	18932	3537	3518
MH:F70-98	11-15	Demographics	Black	11.0411	2.015	7.09157	14.9906	0.0923819	4.5668e-08	18932	3537	3518
MH:F70-98	11-15	Demographics	Native	9.24694	2.50422	4.33856	14.1553	0.0622555	0.00022539	18932	3537	3518
MH:F70-98	11-15	Demographics	Pacific	9.19333	7.0852	-4.69397	23.0806	0.0218762	0.194531	18932	3537	3518
MH:F70-98	11-15	Demographics	Asian	1.36983	3.76833	-6.01625	8.75592	0.00612873	0.716245	18932	3537	3518
MH:F70-98	11-15	Demographics	Other	0.917707	1.28293	-1.59688	3.4323	0.0120602	0.474457	18932	3537	3518
MH:F70-98	11-15	Demographics	Hispanic	1.8518	10.8105	-19.3373	23.0409	0.00288802	0.864001	18932	3537	3518
MH:F70-98	11-15	Demographics	Non-Hisp	0.823675	10.7904	-20.326	21.9734	0.00128697	0.939158	18932	3537	3518
MH:F70-98	11-15	Strength	Baseline (constant, β1)	-1.14455	0.0333568	-1.20993	-1.07917	-0.5785	0	18932	3537	3518
MH:F70-98	11-15	Strength	Build-up (constant, β2)	-0.908394	0.0184445	-0.944546	-0.872242	-0.830348	0	18932	3537	3518
MH:F70-98	11-15	Non-Child	Time (Year)	0.36196	0.362164	-0.347897	1.07182	0.0168503	0.317652	18932	3537	3518
MH:F70-98	11-15	Strength	Baseline (cascade, β3)	-0.0174049	0.0126658	-0.0422304	0.00742069	-0.023168	0.16948	18932	3537	3518
MH:F70-98	11-15	Strength	Build-up (cascade, β4)	0.074132	0.010987	0.052597	0.0956671	0.113757	1.75491e-11	18932	3537	3518
MH:F30-39	16-18	Non-Child	(Intercept)	70.8579	13.7417	43.9236	97.7923	0.121001	2.79166e-07	6752	1835	1816
MH:F30-39	16-18	Entry Age	Exact	-0.666917	0.494448	-1.63606	0.302223	-0.0316514	0.177566	6752	1835	1816
MH:F30-39	16-18	Demographics	Male	1.44466	3.49412	-5.40396	8.29328	0.0097022	0.679322	6752	1835	1816
MH:F30-39	16-18	Demographics	Female	1.80131	3.47381	-5.0075	8.61013	0.0121682	0.604144	6752	1835	1816
MH:F30-39	16-18	Demographics	Trans-Male	4.21427	4.52042	-4.64595	13.0745	0.0218769	0.351319	6752	1835	1816
MH:F30-39	16-18	Demographics	Trans-Female	-0.965256	6.7772	-14.2489	12.3184	-0.00334221	0.886759	6752	1835	1816
MH:F30-39	16-18	Demographics	White	2.14028	1.51848	-0.836011	5.11657	0.0330752	0.158862	6752	1835	1816
MH:F30-39	16-18	Demographics	Black	5.04599	3.16808	-1.16358	11.2556	0.037376	0.111388	6752	1835	1816
MH:F30-39	16-18	Demographics	Native	2.68619	3.05384	-3.29946	8.67185	0.0206411	0.379186	6752	1835	1816
MH:F30-39	16-18	Demographics	Pacific	-8.71036	8.61061	-25.5875	8.1668	-0.023738	0.311871	6752	1835	1816
MH:F30-39	16-18	Demographics	Asian	0.112648	4.43602	-8.58213	8.80743	0.000595899	0.979744	6752	1835	1816
MH:F30-39	16-18	Demographics	Other	-0.378239	1.59613	-3.50672	2.75024	-0.00556084	0.812705	6752	1835	1816
MH:F30-39	16-18	Demographics	Hispanic	5.22879	10.3604	-15.0781	25.5356	0.0118431	0.613838	6752	1835	1816
MH:F30-39	16-18	Demographics	Non-Hisp	4.75516	10.3254	-15.483	24.9934	0.0108069	0.64519	6752	1835	1816
MH:F30-39	16-18	Strength	Baseline (constant, β1)	-1.12108	0.043795	-1.20692	-1.03524	-0.600698	0	6752	1835	1816
MH:F30-39	16-18	Strength	Build-up (constant, β2)	-0.992021	0.0318195	-1.05439	-0.929653	-0.731592	0	6752	1835	1816
MH:F30-39	16-18	Non-Child	Time (Year)	0.527499	0.809951	-1.06004	2.11504	0.0152829	0.514953	6752	1835	1816
MH:F30-39	16-18	Strength	Baseline (cascade, β3)	-0.0608681	0.026872	-0.113538	-0.00819789	-0.0531536	0.0236229	6752	1835	1816
MH:F30-39	16-18	Strength	Build-up (cascade, β4)	-0.0122944	0.0302474	-0.0715806	0.0469919	-0.00953805	0.684453	6752	1835	1816
MH:F40-48	16-18	Non-Child	(Intercept)	82.8824	11.3674	60.6018	105.163	0.152765	4.21441e-13	8130	2297	2278
MH:F40-48	16-18	Entry Age	Exact	-0.574476	0.429509	-1.41633	0.267381	-0.0280235	0.181188	8130	2297	2278
MH:F40-48	16-18	Demographics	Male	-5.01567	3.0768	-11.0463	1.015	-0.0341548	0.103207	8130	2297	2278
MH:F40-48	16-18	Demographics	Female	-4.56143	3.0566	-10.5525	1.42964	-0.0312669	0.135754	8130	2297	2278
MH:F40-48	16-18	Demographics	Trans-Male	-1.00908	4.45757	-9.74612	7.72795	-0.00474299	0.82093	8130	2297	2278
MH:F40-48	16-18	Demographics	Trans-Female	-8.17027	5.42848	-18.8103	2.46979	-0.0315341	0.132444	8130	2297	2278
MH:F40-48	16-18	Demographics	White	0.10725	1.3259	-2.49158	2.70608	0.00169476	0.935538	8130	2297	2278
MH:F40-48	16-18	Demographics	Black	0.788174	2.60393	-4.31564	5.89199	0.00634185	0.762156	8130	2297	2278
MH:F40-48	16-18	Demographics	Native	2.18808	2.94472	-3.5837	7.95987	0.0155684	0.457526	8130	2297	2278
MH:F40-48	16-18	Demographics	Pacific	-3.80336	15.533	-34.2487	26.642	-0.0051302	0.80659	8130	2297	2278
MH:F40-48	16-18	Demographics	Asian	-5.46212	4.10927	-13.5165	2.59222	-0.0278497	0.183909	8130	2297	2278
MH:F40-48	16-18	Demographics	Other	-2.35046	1.41902	-5.1318	0.430883	-0.0347046	0.0977795	8130	2297	2278
MH:F40-48	16-18	Demographics	Hispanic	-1.64861	8.63236	-18.5684	15.2712	-0.0040014	0.848558	8130	2297	2278
MH:F40-48	16-18	Demographics	Non-Hisp	-2.09534	8.59928	-18.9503	14.7596	-0.00510523	0.807513	8130	2297	2278
MH:F40-48	16-18	Strength	Baseline (constant, β1)	-1.12072	0.0384126	-1.19601	-1.04543	-0.611288	0	8130	2297	2278
MH:F40-48	16-18	Strength	Build-up (constant, β2)	-0.837859	0.0282221	-0.893176	-0.782543	-0.622021	0	8130	2297	2278
MH:F40-48	16-18	Non-Child	Time (Year)	0.907731	0.714833	-0.493373	2.30883	0.0266057	0.204268	8130	2297	2278
MH:F40-48	16-18	Strength	Baseline (cascade, β3)	-0.0536575	0.0224565	-0.0976732	-0.00964186	-0.0500625	0.0169567	8130	2297	2278
MH:F40-48	16-18	Strength	Build-up (cascade, β4)	-0.086039	0.0299564	-0.144755	-0.0273232	-0.0601768	0.00411467	8130	2297	2278
MH:F70-98	16-18	Non-Child	(Intercept)	104.607	13.5323	78.0827	131.131	0.252398	2.75335e-14	3648	956	938
MH:F70-98	16-18	Entry Age	Exact	-2.34772	0.733997	-3.78639	-0.909056	-0.104436	0.00142749	3648	956	938
MH:F70-98	16-18	Demographics	Male	11.5916	5.87596	0.0744457	23.1087	0.0644114	0.0488213	3648	956	938
MH:F70-98	16-18	Demographics	Female	12.4479	5.92307	0.838417	24.0574	0.0686195	0.0358548	3648	956	938
MH:F70-98	16-18	Demographics	Trans-Male	9.72641	8.04813	-6.04826	25.5011	0.0394599	0.227147	3648	956	938
MH:F70-98	16-18	Demographics	Trans-Female	-2.62593	15.984	-33.9552	28.7033	-0.00536411	0.869542	3648	956	938
MH:F70-98	16-18	Demographics	White	-2.18933	2.14689	-6.39733	2.01867	-0.0332966	0.308101	3648	956	938
MH:F70-98	16-18	Demographics	Black	-0.172143	3.57074	-7.17095	6.82667	-0.00157409	0.96156	3648	956	938
MH:F70-98	16-18	Demographics	Native	0.322094	4.13629	-7.78521	8.4294	0.00254256	0.937948	3648	956	938
MH:F70-98	16-18	Demographics	Pacific	2.34923	8.00497	-13.3409	18.0393	0.00958218	0.769227	3648	956	938
MH:F70-98	16-18	Demographics	Asian	1.7747	6.06275	-10.1085	13.6579	0.00955772	0.769799	3648	956	938
MH:F70-98	16-18	Demographics	Other	-3.2031	2.34615	-7.80166	1.39545	-0.0445773	0.172499	3648	956	938
MH:F70-98	16-18	Demographics	Non-Hisp	-1.28823	1.34575	-3.92596	1.34951	-0.0312554	0.338686	3648	956	938
MH:F70-98	16-18	Strength	Baseline (constant, β1)	-1.24393	0.0655668	-1.37245	-1.11542	-0.619459	0	3648	956	938
MH:F70-98	16-18	Strength	Build-up (constant, β2)	-1.08859	0.0398052	-1.16661	-1.01057	-0.892945	0	3648	956	938
MH:F70-98	16-18	Non-Child	Time (Year)	-0.857119	1.07039	-2.95514	1.2409	-0.0261455	0.423478	3648	956	938
MH:F70-98	16-18	Strength	Baseline (cascade, β3)	-0.0209081	0.0364024	-0.0922583	0.0504421	-0.0187535	0.565861	3648	956	938
MH:F70-98	16-18	Strength	Build-up (cascade, β4)	0.183861	0.0394372	0.106563	0.26116	0.152224	3.58237e-06	3648	956	938

## Sheet: all_models
Analysis_Strata	Age_Strata	Var_Types	Independent_Vars	Estimate	SE	CI%95_L	CI%95_U	Cohen-d	P-value	N Obs.	N Children	DOF
FULL_DATA	WHOLE	Non-Child	(Intercept)	52.4048	3.81753	44.9223	59.8874	0.0791471	0	145063	30103	30082
FULL_DATA	WHOLE	Entry Age	06-10	4.41619	0.331187	3.76705	5.06533	0.0768813	0	145063	30103	30082
FULL_DATA	WHOLE	Entry Age	11-15	7.59414	0.324396	6.95831	8.22997	0.134974	0	145063	30103	30082
FULL_DATA	WHOLE	Entry Age	16-18	8.84261	0.359659	8.13767	9.54756	0.141754	0	145063	30103	30082
FULL_DATA	WHOLE	Demographics	Male	-1.4015	1.21203	-3.77713	0.974136	-0.00666692	0.247559	145063	30103	30082
FULL_DATA	WHOLE	Demographics	Female	-2.77873	1.21134	-5.153	-0.404446	-0.0132259	0.0218016	145063	30103	30082
FULL_DATA	WHOLE	Demographics	Trans-Male	0.230672	1.60743	-2.91997	3.38131	0.000827387	0.885894	145063	30103	30082
FULL_DATA	WHOLE	Demographics	Trans-Female	-2.19811	2.39251	-6.88753	2.49131	-0.00529715	0.358235	145063	30103	30082
FULL_DATA	WHOLE	Demographics	White	1.48685	0.354189	0.792627	2.18108	0.0242036	2.70163e-05	145063	30103	30082
FULL_DATA	WHOLE	Demographics	Black	5.81604	0.694892	4.45402	7.17806	0.0482566	0	145063	30103	30082
FULL_DATA	WHOLE	Demographics	Native	6.14674	0.788205	4.60182	7.69166	0.0449627	6.43929e-15	145063	30103	30082
FULL_DATA	WHOLE	Demographics	Pacific	0.894322	2.60948	-4.22036	6.00901	0.001976	0.731811	145063	30103	30082
FULL_DATA	WHOLE	Demographics	Asian	-0.558401	1.24305	-2.99484	1.87804	-0.00259002	0.653279	145063	30103	30082
FULL_DATA	WHOLE	Demographics	Other	-0.309226	0.382657	-1.05925	0.440798	-0.00465922	0.419038	145063	30103	30082
FULL_DATA	WHOLE	Demographics	Hispanic	3.86911	3.61495	-3.21634	10.9546	0.006171	0.284489	145063	30103	30082
FULL_DATA	WHOLE	Demographics	Non-Hisp	3.24568	3.60912	-3.82834	10.3197	0.00518504	0.368499	145063	30103	30082
FULL_DATA	WHOLE	Strength	Baseline (constant, β1)	-1.00986	0.0103176	-1.03008	-0.989633	-0.564325	0	145063	30103	30082
FULL_DATA	WHOLE	Strength	Build-up (constant, β2)	-0.748654	0.00620347	-0.760813	-0.736495	-0.695814	0	145063	30103	30082
FULL_DATA	WHOLE	Non-Child	Time (Year)	0.927917	0.13849	0.65647	1.19936	0.038631	2.11764e-11	145063	30103	30082
FULL_DATA	WHOLE	Strength	Baseline (cascade, β3)	-0.0361974	0.0045316	-0.0450796	-0.0273153	-0.0460545	1.33227e-15	145063	30103	30082
FULL_DATA	WHOLE	Strength	Build-up (cascade, β4)	0.0164756	0.00400394	0.00862765	0.0243235	0.0237246	3.88496e-05	145063	30103	30082
LOS:0Y-1Y	WHOLE	Non-Child	(Intercept)	52.1014	5.06412	42.1755	62.0273	0.0855848	0	39164	14472	14451
LOS:0Y-1Y	WHOLE	Entry Age	06-10	5.01437	0.486002	4.06179	5.96696	0.0858281	0	39164	14472	14451
LOS:0Y-1Y	WHOLE	Entry Age	11-15	8.07523	0.473068	7.148	9.00247	0.141998	0	39164	14472	14451
LOS:0Y-1Y	WHOLE	Entry Age	16-18	11.0651	0.497941	10.0891	12.0411	0.184854	0	39164	14472	14451
LOS:0Y-1Y	WHOLE	Demographics	Male	-1.70534	1.53506	-4.71413	1.30344	-0.00924138	0.266618	39164	14472	14451
LOS:0Y-1Y	WHOLE	Demographics	Female	-2.81108	1.53396	-5.8177	0.195539	-0.0152444	0.0668872	39164	14472	14451
LOS:0Y-1Y	WHOLE	Demographics	Trans-Male	2.65692	2.11096	-1.48066	6.79451	0.0104701	0.208184	39164	14472	14451
LOS:0Y-1Y	WHOLE	Demographics	Trans-Female	-4.67814	3.36056	-11.265	1.90871	-0.0115801	0.163923	39164	14472	14451
LOS:0Y-1Y	WHOLE	Demographics	White	0.908943	0.484678	-0.0410469	1.85893	0.0156004	0.0607642	39164	14472	14451
LOS:0Y-1Y	WHOLE	Demographics	Black	4.73329	0.996897	2.77933	6.68725	0.039497	2.07384e-06	39164	14472	14451
LOS:0Y-1Y	WHOLE	Demographics	Native	4.86556	1.09879	2.71188	7.01924	0.0368356	9.57675e-06	39164	14472	14451
LOS:0Y-1Y	WHOLE	Demographics	Pacific	2.28335	3.32999	-4.24358	8.81028	0.00570402	0.492917	39164	14472	14451
LOS:0Y-1Y	WHOLE	Demographics	Asian	-0.0852013	1.7857	-3.58524	3.41484	-0.000396908	0.961945	39164	14472	14451
LOS:0Y-1Y	WHOLE	Demographics	Other	-1.0526	0.522007	-2.07575	-0.0294426	-0.016774	0.0437718	39164	14472	14451
LOS:0Y-1Y	WHOLE	Demographics	Hispanic	1.03691	4.8165	-8.40363	10.4774	0.00179085	0.82955	39164	14472	14451
LOS:0Y-1Y	WHOLE	Demographics	Non-Hisp	0.728765	4.80737	-8.69388	10.1514	0.00126105	0.87951	39164	14472	14451
LOS:0Y-1Y	WHOLE	Strength	Baseline (constant, β1)	-0.954044	0.0144971	-0.982459	-0.925629	-0.547444	0	39164	14472	14451
LOS:0Y-1Y	WHOLE	Strength	Build-up (constant, β2)	-0.834881	0.0143636	-0.863034	-0.806727	-0.483518	0	39164	14472	14451
LOS:0Y-1Y	WHOLE	Non-Child	Time (Year)	0.821294	0.381826	0.0728975	1.56969	0.017893	0.0314958	39164	14472	14451
LOS:0Y-1Y	WHOLE	Strength	Baseline (cascade, β3)	-0.0745691	0.0120592	-0.0982056	-0.0509325	-0.0514389	6.43477e-10	39164	14472	14451
LOS:0Y-1Y	WHOLE	Strength	Build-up (cascade, β4)	0.0940555	0.0271829	0.0407759	0.147335	0.0287833	0.000541528	39164	14472	14451
LOS:1Y-2Y	WHOLE	Non-Child	(Intercept)	45.44	8.5738	28.635	62.245	0.0620855	1.19285e-07	36357	7308	7287
LOS:1Y-2Y	WHOLE	Entry Age	06-10	3.45594	0.68458	2.11413	4.79775	0.0591381	4.56652e-07	36357	7308	7287
LOS:1Y-2Y	WHOLE	Entry Age	11-15	7.2083	0.670592	5.89391	8.52269	0.125922	0	36357	7308	7287
LOS:1Y-2Y	WHOLE	Entry Age	16-18	8.55248	0.733411	7.11496	9.98999	0.136606	0	36357	7308	7287
LOS:1Y-2Y	WHOLE	Demographics	Male	-3.17982	2.343	-7.77221	1.41257	-0.0158984	0.174775	36357	7308	7287
LOS:1Y-2Y	WHOLE	Demographics	Female	-4.78174	2.34109	-9.37037	-0.1931	-0.0239273	0.0411353	36357	7308	7287
LOS:1Y-2Y	WHOLE	Demographics	Trans-Male	-1.89269	3.07041	-7.91083	4.12544	-0.00722121	0.53763	36357	7308	7287
LOS:1Y-2Y	WHOLE	Demographics	Trans-Female	-1.74664	3.99879	-9.58444	6.09116	-0.00511683	0.662275	36357	7308	7287
LOS:1Y-2Y	WHOLE	Demographics	White	1.61899	0.724005	0.199907	3.03807	0.0261956	0.0253717	36357	7308	7287
LOS:1Y-2Y	WHOLE	Demographics	Black	6.10129	1.3616	3.4325	8.77009	0.0524926	7.54389e-06	36357	7308	7287
LOS:1Y-2Y	WHOLE	Demographics	Native	5.92725	1.49858	2.98997	8.86453	0.046334	7.71796e-05	36357	7308	7287
LOS:1Y-2Y	WHOLE	Demographics	Pacific	0.638202	5.39128	-9.92894	11.2053	0.00138673	0.905772	36357	7308	7287
LOS:1Y-2Y	WHOLE	Demographics	Asian	1.4598	2.4921	-3.42481	6.34442	0.00686208	0.558046	36357	7308	7287
LOS:1Y-2Y	WHOLE	Demographics	Other	-0.282278	0.781553	-1.81416	1.2496	-0.00423102	0.717978	36357	7308	7287
LOS:1Y-2Y	WHOLE	Demographics	Hispanic	14.1787	8.24324	-1.97843	30.3358	0.0201495	0.0854683	36357	7308	7287
LOS:1Y-2Y	WHOLE	Demographics	Non-Hisp	13.6315	8.23309	-2.50566	29.7687	0.0193958	0.0978251	36357	7308	7287
LOS:1Y-2Y	WHOLE	Strength	Baseline (constant, β1)	-1.02343	0.0214928	-1.06556	-0.981302	-0.557814	0	36357	7308	7287
LOS:1Y-2Y	WHOLE	Strength	Build-up (constant, β2)	-0.744547	0.0138115	-0.771618	-0.717476	-0.631507	0	36357	7308	7287
LOS:1Y-2Y	WHOLE	Non-Child	Time (Year)	0.282813	0.294769	-0.294947	0.860573	0.0112394	0.337369	36357	7308	7287
LOS:1Y-2Y	WHOLE	Strength	Baseline (cascade, β3)	-0.0193548	0.00953702	-0.0380478	-0.000661813	-0.0237739	0.04245	36357	7308	7287
LOS:1Y-2Y	WHOLE	Strength	Build-up (cascade, β4)	0.0298704	0.0123904	0.00558457	0.0541562	0.028241	0.0159439	36357	7308	7287
LOS:2Y-3Y	WHOLE	Non-Child	(Intercept)	67.2185	10.4805	46.6763	87.7608	0.101308	1.58552e-10	27871	4029	4008
LOS:2Y-3Y	WHOLE	Entry Age	06-10	2.17984	0.888749	0.437857	3.92183	0.038742	0.0142208	27871	4029	4008
LOS:2Y-3Y	WHOLE	Entry Age	11-15	5.9934	0.867878	4.29233	7.69448	0.109081	5.7796e-12	27871	4029	4008
LOS:2Y-3Y	WHOLE	Entry Age	16-18	5.53951	1.06226	3.45743	7.62159	0.0823711	1.93287e-07	27871	4029	4008
LOS:2Y-3Y	WHOLE	Demographics	Male	-5.60946	3.95794	-13.3672	2.14828	-0.0223866	0.156483	27871	4029	4008
LOS:2Y-3Y	WHOLE	Demographics	Female	-7.23682	3.95556	-14.9899	0.516254	-0.0288985	0.0673945	27871	4029	4008
LOS:2Y-3Y	WHOLE	Demographics	Trans-Male	-8.80031	4.8545	-18.3153	0.71471	-0.0286345	0.0699349	27871	4029	4008
LOS:2Y-3Y	WHOLE	Demographics	Trans-Female	-5.10805	8.79366	-22.344	12.1279	-0.00917533	0.561355	27871	4029	4008
LOS:2Y-3Y	WHOLE	Demographics	White	1.51435	0.979564	-0.40564	3.43434	0.0244191	0.122198	27871	4029	4008
LOS:2Y-3Y	WHOLE	Demographics	Black	8.48604	1.98629	4.59282	12.3793	0.0674836	1.97956e-05	27871	4029	4008
LOS:2Y-3Y	WHOLE	Demographics	Native	11.105	2.11913	6.95138	15.2586	0.0827742	1.68533e-07	27871	4029	4008
LOS:2Y-3Y	WHOLE	Demographics	Pacific	-1.81497	6.88085	-15.3017	11.6718	-0.00416642	0.79197	27871	4029	4008
LOS:2Y-3Y	WHOLE	Demographics	Asian	-3.36749	3.18913	-9.61832	2.88333	-0.016679	0.291064	27871	4029	4008
LOS:2Y-3Y	WHOLE	Demographics	Other	0.854506	1.06627	-1.23542	2.94443	0.0126586	0.422947	27871	4029	4008
LOS:2Y-3Y	WHOLE	Demographics	Hispanic	-3.85436	9.6796	-22.8268	15.1181	-0.00628971	0.690509	27871	4029	4008
LOS:2Y-3Y	WHOLE	Demographics	Non-Hisp	-5.18483	9.66501	-24.1287	13.759	-0.00847361	0.591675	27871	4029	4008
LOS:2Y-3Y	WHOLE	Strength	Baseline (constant, β1)	-1.01579	0.0292586	-1.07314	-0.958441	-0.548386	0	27871	4029	4008
LOS:2Y-3Y	WHOLE	Strength	Build-up (constant, β2)	-0.717089	0.0151117	-0.746709	-0.68747	-0.749544	0	27871	4029	4008
LOS:2Y-3Y	WHOLE	Non-Child	Time (Year)	1.01222	0.26441	0.493961	1.53047	0.0604688	0.000131051	27871	4029	4008
LOS:2Y-3Y	WHOLE	Strength	Baseline (cascade, β3)	-0.0292578	0.00872955	-0.0463681	-0.0121475	-0.0529403	0.000810944	27871	4029	4008
LOS:2Y-3Y	WHOLE	Strength	Build-up (cascade, β4)	-0.00027508	0.00901773	-0.0179502	0.0174001	-0.000481834	0.975666	27871	4029	4008
LOS:3Y-4Y	WHOLE	Non-Child	(Intercept)	49.3085	15.3057	19.3087	79.3083	0.0591241	0.00128862	26191	2990	2969
LOS:3Y-4Y	WHOLE	Entry Age	06-10	3.10887	0.911478	1.32233	4.8954	0.0625966	0.00065639	26191	2990	2969
LOS:3Y-4Y	WHOLE	Entry Age	11-15	6.7302	0.899977	4.9662	8.49419	0.137243	9.85878e-14	26191	2990	2969
LOS:3Y-4Y	WHOLE	Entry Age	16-18	8.17244	1.78269	4.67829	11.6666	0.0841339	4.74252e-06	26191	2990	2969
LOS:3Y-4Y	WHOLE	Demographics	Male	7.0432	6.82916	-6.34224	20.4286	0.0189277	0.302464	26191	2990	2969
LOS:3Y-4Y	WHOLE	Demographics	Female	5.69203	6.8283	-7.69173	19.0758	0.0152985	0.404577	26191	2990	2969
LOS:3Y-4Y	WHOLE	Demographics	Trans-Male	3.80976	7.87517	-11.6259	19.2454	0.00887835	0.628586	26191	2990	2969
LOS:3Y-4Y	WHOLE	Demographics	Trans-Female	6.24243	11.8494	-16.9829	29.4678	0.00966835	0.598362	26191	2990	2969
LOS:3Y-4Y	WHOLE	Demographics	White	1.39229	1.2306	-1.01974	3.80432	0.0207639	0.257981	26191	2990	2969
LOS:3Y-4Y	WHOLE	Demographics	Black	7.87946	2.17083	3.62454	12.1344	0.0666141	0.000288534	26191	2990	2969
LOS:3Y-4Y	WHOLE	Demographics	Native	6.681	3.19431	0.420006	12.942	0.0383848	0.0365654	26191	2990	2969
LOS:3Y-4Y	WHOLE	Demographics	Pacific	-2.49515	13.7019	-29.3514	24.3611	-0.00334205	0.855514	26191	2990	2969
LOS:3Y-4Y	WHOLE	Demographics	Asian	-4.37341	3.8415	-11.9029	3.1561	-0.0208936	0.255019	26191	2990	2969
LOS:3Y-4Y	WHOLE	Demographics	Other	-0.673171	1.33267	-3.28526	1.93891	-0.00927041	0.613504	26191	2990	2969
LOS:3Y-4Y	WHOLE	Demographics	Hispanic	2.46168	13.6888	-24.369	29.2923	0.00330036	0.857297	26191	2990	2969
LOS:3Y-4Y	WHOLE	Demographics	Non-Hisp	2.11541	13.6744	-24.6869	28.9178	0.00283911	0.877069	26191	2990	2969
LOS:3Y-4Y	WHOLE	Strength	Baseline (constant, β1)	-1.04581	0.0340892	-1.11263	-0.978994	-0.56303	0	26191	2990	2969
LOS:3Y-4Y	WHOLE	Strength	Build-up (constant, β2)	-0.733056	0.0156223	-0.763677	-0.702436	-0.861169	0	26191	2990	2969
LOS:3Y-4Y	WHOLE	Non-Child	Time (Year)	0.70418	0.225746	0.261708	1.14665	0.0572477	0.00182991	26191	2990	2969
LOS:3Y-4Y	WHOLE	Strength	Baseline (cascade, β3)	-0.0132974	0.00752487	-0.0280465	0.00145162	-0.0324313	0.0773086	26191	2990	2969
LOS:3Y-4Y	WHOLE	Strength	Build-up (cascade, β4)	-0.00652223	0.00715472	-0.0205458	0.00750132	-0.0167301	0.362054	26191	2990	2969
LOS:4Y-6Y	WHOLE	Non-Child	(Intercept)	39.3139	18.8558	2.35569	76.2721	0.0581407	0.0372683	15480	1304	1286
LOS:4Y-6Y	WHOLE	Entry Age	06-10	4.88931	1.34009	2.26267	7.51595	0.10174	0.000274342	15480	1304	1286
LOS:4Y-6Y	WHOLE	Entry Age	11-15	6.72167	1.35922	4.05755	9.38579	0.137901	8.60831e-07	15480	1304	1286
LOS:4Y-6Y	WHOLE	Demographics	Male	13.0514	13.3638	-13.1422	39.2451	0.0272337	0.328939	15480	1304	1286
LOS:4Y-6Y	WHOLE	Demographics	Female	11.618	13.3679	-14.5837	37.8197	0.0242352	0.384957	15480	1304	1286
LOS:4Y-6Y	WHOLE	Demographics	Trans-Female	10.982	18.7645	-25.7973	47.7612	0.0163201	0.558481	15480	1304	1286
LOS:4Y-6Y	WHOLE	Demographics	White	2.30498	1.87102	-1.3623	5.97226	0.0343533	0.218197	15480	1304	1286
LOS:4Y-6Y	WHOLE	Demographics	Black	2.23095	3.06529	-3.77715	8.23906	0.0202954	0.466861	15480	1304	1286
LOS:4Y-6Y	WHOLE	Demographics	Native	5.20636	4.18802	-3.00233	13.4151	0.0346661	0.214037	15480	1304	1286
LOS:4Y-6Y	WHOLE	Demographics	Asian	0.0833903	6.21228	-12.0929	12.2597	0.000374321	0.989292	15480	1304	1286
LOS:4Y-6Y	WHOLE	Demographics	Other	0.539006	1.96535	-3.31316	4.39117	0.00764776	0.783933	15480	1304	1286
LOS:4Y-6Y	WHOLE	Demographics	Hispanic	9.3562	13.2672	-16.648	35.3604	0.0196653	0.480804	15480	1304	1286
LOS:4Y-6Y	WHOLE	Demographics	Non-Hisp	9.22436	13.226	-16.6992	35.1479	0.0194485	0.485653	15480	1304	1286
LOS:4Y-6Y	WHOLE	Strength	Baseline (constant, β1)	-1.09867	0.052281	-1.20114	-0.996196	-0.586007	0	15480	1304	1286
LOS:4Y-6Y	WHOLE	Strength	Build-up (constant, β2)	-0.595032	0.0175015	-0.629335	-0.560728	-0.948082	0	15480	1304	1286
LOS:4Y-6Y	WHOLE	Non-Child	Time (Year)	1.0712	0.265433	0.550943	1.59146	0.112537	5.76512e-05	15480	1304	1286
LOS:4Y-6Y	WHOLE	Strength	Baseline (cascade, β3)	-0.0304244	0.00908331	-0.0482281	-0.0126207	-0.0934022	0.000833072	15480	1304	1286
LOS:4Y-6Y	WHOLE	Strength	Build-up (cascade, β4)	-0.0377452	0.00732201	-0.0520966	-0.0233937	-0.143751	2.93275e-07	15480	1304	1286
NVS:02-03	WHOLE	Non-Child	(Intercept)	51.6553	4.9646	41.9245	61.3861	0.0862283	0	35019	14581	14560
NVS:02-03	WHOLE	Entry Age	06-10	4.51444	0.501665	3.53116	5.49773	0.0745778	0	35019	14581	14560
NVS:02-03	WHOLE	Entry Age	11-15	7.68058	0.486024	6.72795	8.63321	0.130965	0	35019	14581	14560
NVS:02-03	WHOLE	Entry Age	16-18	9.97485	0.516849	8.9618	10.9879	0.159942	0	35019	14581	14560
NVS:02-03	WHOLE	Demographics	Male	-3.41304	1.61333	-6.57524	-0.250846	-0.0175323	0.0344021	35019	14581	14560
NVS:02-03	WHOLE	Demographics	Female	-4.76242	1.61248	-7.92294	-1.60189	-0.0244767	0.00314718	35019	14581	14560
NVS:02-03	WHOLE	Demographics	Trans-Male	-1.88066	2.1954	-6.18374	2.42241	-0.00709932	0.391659	35019	14581	14560
NVS:02-03	WHOLE	Demographics	Trans-Female	-3.94266	3.20547	-10.2255	2.34019	-0.0101934	0.218724	35019	14581	14560
NVS:02-03	WHOLE	Demographics	White	2.01928	0.510682	1.01832	3.02024	0.0327692	7.71912e-05	35019	14581	14560
NVS:02-03	WHOLE	Demographics	Black	5.47781	1.03854	3.44223	7.51339	0.0437123	1.35e-07	35019	14581	14560
NVS:02-03	WHOLE	Demographics	Native	6.18179	1.1117	4.00282	8.36076	0.0460837	2.73443e-08	35019	14581	14560
NVS:02-03	WHOLE	Demographics	Pacific	4.03157	3.33627	-2.50767	10.5708	0.0100146	0.226911	35019	14581	14560
NVS:02-03	WHOLE	Demographics	Asian	0.535174	1.80364	-3.00004	4.07038	0.00245904	0.766685	35019	14581	14560
NVS:02-03	WHOLE	Demographics	Other	-0.313108	0.546976	-1.3852	0.758989	-0.004744	0.567036	35019	14581	14560
NVS:02-03	WHOLE	Demographics	Hispanic	3.19863	4.68701	-5.98811	12.3854	0.00565572	0.494968	35019	14581	14560
NVS:02-03	WHOLE	Demographics	Non-Hisp	2.96327	4.67711	-6.20407	12.1306	0.00525065	0.526372	35019	14581	14560
NVS:02-03	WHOLE	Strength	Baseline (constant, β1)	-0.950579	0.0147119	-0.979415	-0.921743	-0.535474	0	35019	14581	14560
NVS:02-03	WHOLE	Strength	Build-up (constant, β2)	-0.838467	0.0138551	-0.865624	-0.811311	-0.501529	0	35019	14581	14560
NVS:02-03	WHOLE	Non-Child	Time (Year)	1.43908	0.318026	0.81574	2.06243	0.037501	6.08573e-06	35019	14581	14560
NVS:02-03	WHOLE	Strength	Baseline (cascade, β3)	-0.0725894	0.0102905	-0.0927592	-0.0524196	-0.0584596	1.81677e-12	35019	14581	14560
NVS:02-03	WHOLE	Strength	Build-up (cascade, β4)	0.0305187	0.014116	0.0028508	0.0581865	0.0179174	0.0306345	35019	14581	14560
NVS:04-05	WHOLE	Non-Child	(Intercept)	50.886	8.74309	33.7492	68.0228	0.0708615	6.14957e-09	29878	6767	6746
NVS:04-05	WHOLE	Entry Age	06-10	4.2442	0.698754	2.87461	5.61379	0.0739517	1.31587e-09	29878	6767	6746
NVS:04-05	WHOLE	Entry Age	11-15	8.0138	0.685557	6.67007	9.35752	0.142322	0	29878	6767	6746
NVS:04-05	WHOLE	Entry Age	16-18	9.3688	0.762267	7.87473	10.8629	0.149642	0	29878	6767	6746
NVS:04-05	WHOLE	Demographics	Male	2.17925	2.80858	-3.32569	7.6842	0.00944707	0.43782	29878	6767	6746
NVS:04-05	WHOLE	Demographics	Female	1.14655	2.80726	-4.3558	6.64891	0.00497265	0.682975	29878	6767	6746
NVS:04-05	WHOLE	Demographics	Trans-Male	10.7564	3.6244	3.65241	17.8604	0.0361333	0.0030102	29878	6767	6746
NVS:04-05	WHOLE	Demographics	Trans-Female	2.192	4.96661	-7.54278	11.9268	0.00537349	0.658976	29878	6767	6746
NVS:04-05	WHOLE	Demographics	White	1.26321	0.737031	-0.181404	2.70782	0.0208673	0.0865903	29878	6767	6746
NVS:04-05	WHOLE	Demographics	Black	7.0866	1.40996	4.32302	9.85017	0.061194	5.13409e-07	29878	6767	6746
NVS:04-05	WHOLE	Demographics	Native	8.76753	1.6637	5.50661	12.0285	0.0641623	1.40724e-07	29878	6767	6746
NVS:04-05	WHOLE	Demographics	Pacific	-5.09769	6.39023	-17.6228	7.42743	-0.00971257	0.425054	29878	6767	6746
NVS:04-05	WHOLE	Demographics	Asian	0.827368	2.64241	-4.35187	6.0066	0.0038122	0.754206	29878	6767	6746
NVS:04-05	WHOLE	Demographics	Other	-0.00558019	0.797173	-1.56807	1.55691	-8.52262e-05	0.994415	29878	6767	6746
NVS:04-05	WHOLE	Demographics	Hispanic	2.22084	8.26976	-13.9883	18.4299	0.00326965	0.788285	29878	6767	6746
NVS:04-05	WHOLE	Demographics	Non-Hisp	1.64751	8.25846	-14.5394	17.8345	0.00242888	0.841883	29878	6767	6746
NVS:04-05	WHOLE	Strength	Baseline (constant, β1)	-1.02609	0.0216958	-1.06862	-0.983566	-0.575819	0	29878	6767	6746
NVS:04-05	WHOLE	Strength	Build-up (constant, β2)	-0.741461	0.0141578	-0.769211	-0.713711	-0.637631	0	29878	6767	6746
NVS:04-05	WHOLE	Non-Child	Time (Year)	0.829526	0.310844	0.220259	1.43879	0.0324911	0.00763445	29878	6767	6746
NVS:04-05	WHOLE	Strength	Baseline (cascade, β3)	-0.0440201	0.0100685	-0.0637548	-0.0242854	-0.0532308	1.24928e-05	29878	6767	6746
NVS:04-05	WHOLE	Strength	Build-up (cascade, β4)	0.0320516	0.0101341	0.0121883	0.0519148	0.0385072	0.00156979	29878	6767	6746
NVS:06-08	WHOLE	Non-Child	(Intercept)	61.0321	3.2448	54.6721	67.392	0.271856	0	32848	4807	4787
NVS:06-08	WHOLE	Entry Age	06-10	3.89862	0.780317	2.36916	5.42807	0.0722118	6.05534e-07	32848	4807	4787
NVS:06-08	WHOLE	Entry Age	11-15	7.82532	0.770446	6.31521	9.33543	0.146801	0	32848	4807	4787
NVS:06-08	WHOLE	Entry Age	16-18	8.99468	0.900092	7.23046	10.7589	0.144433	0	32848	4807	4787
NVS:06-08	WHOLE	Demographics	Male	-0.40848	3.00797	-6.30423	5.48727	-0.00196275	0.891986	32848	4807	4787
NVS:06-08	WHOLE	Demographics	Female	-2.55172	3.00466	-8.44098	3.33755	-0.0122745	0.395783	32848	4807	4787
NVS:06-08	WHOLE	Demographics	Trans-Male	-1.37519	3.84304	-8.90772	6.15734	-0.00517198	0.720479	32848	4807	4787
NVS:06-08	WHOLE	Demographics	Trans-Female	-4.3468	7.48237	-19.0126	10.319	-0.00839651	0.561309	32848	4807	4787
NVS:06-08	WHOLE	Demographics	White	-0.05915	0.892506	-1.8085	1.6902	-0.000957881	0.947162	32848	4807	4787
NVS:06-08	WHOLE	Demographics	Black	4.4974	1.65096	1.26145	7.73335	0.0393726	0.00647076	32848	4807	4787
NVS:06-08	WHOLE	Demographics	Native	1.5021	1.81498	-2.05534	5.05954	0.0119618	0.407931	32848	4807	4787
NVS:06-08	WHOLE	Demographics	Pacific	-2.49777	6.87622	-15.9755	10.9799	-0.00525014	0.716436	32848	4807	4787
NVS:06-08	WHOLE	Demographics	Asian	-0.99166	3.04028	-6.95074	4.96742	-0.0047143	0.744307	32848	4807	4787
NVS:06-08	WHOLE	Demographics	Other	-1.69966	0.974927	-3.61056	0.211236	-0.0251976	0.0813325	32848	4807	4787
NVS:06-08	WHOLE	Demographics	Non-Hisp	-0.611574	0.511708	-1.61454	0.391395	-0.0172741	0.232083	32848	4807	4787
NVS:06-08	WHOLE	Strength	Baseline (constant, β1)	-1.11103	0.026462	-1.1629	-1.05916	-0.606835	0	32848	4807	4787
NVS:06-08	WHOLE	Strength	Build-up (constant, β2)	-0.71792	0.0136255	-0.744627	-0.691213	-0.761537	0	32848	4807	4787
NVS:06-08	WHOLE	Non-Child	Time (Year)	0.646051	0.289678	0.07827	1.21383	0.0322344	0.0257777	32848	4807	4787
NVS:06-08	WHOLE	Strength	Baseline (cascade, β3)	-0.0231941	0.009425	-0.0416675	-0.00472072	-0.0355685	0.0138933	32848	4807	4787
NVS:06-08	WHOLE	Strength	Build-up (cascade, β4)	-0.0177132	0.00834085	-0.0340616	-0.00136479	-0.0306941	0.0337488	32848	4807	4787
NVS:09-11	WHOLE	Non-Child	(Intercept)	64.8558	13.9744	37.4654	92.2463	0.0992865	3.67179e-06	21767	2206	2185
NVS:09-11	WHOLE	Entry Age	06-10	4.37916	1.08832	2.246	6.51232	0.086081	5.92225e-05	21767	2206	2185
NVS:09-11	WHOLE	Entry Age	11-15	6.54886	1.07485	4.44211	8.65561	0.130344	1.30735e-09	21767	2206	2185
NVS:09-11	WHOLE	Entry Age	16-18	4.30216	1.44107	1.47761	7.12671	0.0638671	0.00286348	21767	2206	2185
NVS:09-11	WHOLE	Demographics	Male	1.68067	4.66405	-7.46108	10.8224	0.00770889	0.718625	21767	2206	2185
NVS:09-11	WHOLE	Demographics	Female	0.556208	4.66263	-8.58276	9.69517	0.002552	0.905056	21767	2206	2185
NVS:09-11	WHOLE	Demographics	Trans-Male	-6.11005	5.98583	-17.8425	5.62242	-0.0218371	0.307484	21767	2206	2185
NVS:09-11	WHOLE	Demographics	Trans-Female	3.70634	8.02963	-12.0321	19.4447	0.0098747	0.644426	21767	2206	2185
NVS:09-11	WHOLE	Demographics	White	1.85469	1.29172	-0.677137	4.38652	0.0307169	0.151194	21767	2206	2185
NVS:09-11	WHOLE	Demographics	Black	7.66068	2.38986	2.97645	12.3449	0.0685755	0.00136777	21767	2206	2185
NVS:09-11	WHOLE	Demographics	Native	13.8743	3.69007	6.64157	21.107	0.0804359	0.000174448	21767	2206	2185
NVS:09-11	WHOLE	Demographics	Pacific	-2.04259	13.1581	-27.833	23.7478	-0.00332096	0.87665	21767	2206	2185
NVS:09-11	WHOLE	Demographics	Asian	-0.891506	4.79592	-10.2917	8.50871	-0.00397673	0.85255	21767	2206	2185
NVS:09-11	WHOLE	Demographics	Other	0.583882	1.40372	-2.16747	3.33523	0.00889856	0.677484	21767	2206	2185
NVS:09-11	WHOLE	Demographics	Hispanic	-8.90311	13.1726	-34.722	16.9158	-0.0144592	0.499188	21767	2206	2185
NVS:09-11	WHOLE	Demographics	Non-Hisp	-10.1347	13.152	-35.9132	15.6438	-0.0164851	0.441038	21767	2206	2185
NVS:09-11	WHOLE	Strength	Baseline (constant, β1)	-1.05462	0.0383882	-1.12986	-0.979376	-0.587722	0	21767	2206	2185
NVS:09-11	WHOLE	Strength	Build-up (constant, β2)	-0.719366	0.0158654	-0.750463	-0.688269	-0.970002	0	21767	2206	2185
NVS:09-11	WHOLE	Non-Child	Time (Year)	0.583568	0.323529	-0.0505628	1.2177	0.038588	0.0714069	21767	2206	2185
NVS:09-11	WHOLE	Strength	Baseline (cascade, β3)	-0.0132466	0.0106657	-0.0341519	0.00765863	-0.0265699	0.214376	21767	2206	2185
NVS:09-11	WHOLE	Strength	Build-up (cascade, β4)	0.00443022	0.00893895	-0.0130905	0.0219509	0.0106026	0.62022	21767	2206	2185
NVS:12-26	WHOLE	Non-Child	(Intercept)	55.8958	12.4315	31.5295	80.2622	0.108352	7.37618e-06	25551	1742	1722
NVS:12-26	WHOLE	Entry Age	06-10	3.28832	1.18695	0.96185	5.61479	0.0667614	0.00565887	25551	1742	1722
NVS:12-26	WHOLE	Entry Age	11-15	5.88891	1.19809	3.5406	8.23721	0.118448	9.70934e-07	25551	1742	1722
NVS:12-26	WHOLE	Entry Age	16-18	4.78562	2.20035	0.472833	9.09841	0.0524118	0.0297708	25551	1742	1722
NVS:12-26	WHOLE	Demographics	Male	-2.22454	7.79494	-17.503	13.0539	-0.00687719	0.775385	25551	1742	1722
NVS:12-26	WHOLE	Demographics	Female	-3.44048	7.79228	-18.7137	11.8327	-0.0106399	0.658889	25551	1742	1722
NVS:12-26	WHOLE	Demographics	Trans-Male	-10.6232	10.98	-32.1445	10.8981	-0.0233151	0.333427	25551	1742	1722
NVS:12-26	WHOLE	Demographics	White	0.742281	1.42621	-2.05315	3.53771	0.012542	0.602812	25551	1742	1722
NVS:12-26	WHOLE	Demographics	Black	2.81494	2.96585	-2.99825	8.62813	0.022872	0.342693	25551	1742	1722
NVS:12-26	WHOLE	Demographics	Native	6.99687	4.10896	-1.05688	15.0506	0.041035	0.0887802	25551	1742	1722
NVS:12-26	WHOLE	Demographics	Pacific	-2.31866	13.5136	-28.8058	24.1685	-0.00413476	0.863788	25551	1742	1722
NVS:12-26	WHOLE	Demographics	Asian	-9.82042	4.47989	-18.6012	-1.03963	-0.0528258	0.028505	25551	1742	1722
NVS:12-26	WHOLE	Demographics	Other	-0.119484	1.57909	-3.21456	2.97559	-0.00182343	0.939693	25551	1742	1722
NVS:12-26	WHOLE	Demographics	Hispanic	6.51533	9.60587	-12.3126	25.3432	0.0163449	0.497695	25551	1742	1722
NVS:12-26	WHOLE	Demographics	Non-Hisp	5.39907	9.57029	-13.3591	24.1572	0.0135949	0.572726	25551	1742	1722
NVS:12-26	WHOLE	Strength	Baseline (constant, β1)	-1.01779	0.044735	-1.10547	-0.93011	-0.54827	0	25551	1742	1722
NVS:12-26	WHOLE	Strength	Build-up (constant, β2)	-0.689621	0.0134	-0.715886	-0.663356	-1.24019	0	25551	1742	1722
NVS:12-26	WHOLE	Non-Child	Time (Year)	0.551233	0.278733	0.00490452	1.09756	0.0476574	0.0481286	25551	1742	1722
NVS:12-26	WHOLE	Strength	Baseline (cascade, β3)	-0.0146037	0.00935552	-0.0329409	0.00373354	-0.0376165	0.118715	25551	1742	1722
NVS:12-26	WHOLE	Strength	Build-up (cascade, β4)	0.000880328	0.00669821	-0.0122484	0.0140091	0.00316716	0.895453	25551	1742	1722
MH:F30-39	WHOLE	Non-Child	(Intercept)	45.8066	7.93438	30.2549	61.3583	0.0765617	8.1902e-09	26568	5707	5686
MH:F30-39	WHOLE	Entry Age	06-10	4.66599	2.33133	0.0964909	9.23549	0.0265422	0.0453933	26568	5707	5686
MH:F30-39	WHOLE	Entry Age	11-15	6.95312	2.27586	2.49234	11.4139	0.0405164	0.0022598	26568	5707	5686
MH:F30-39	WHOLE	Entry Age	16-18	7.41705	2.28696	2.93451	11.8996	0.04301	0.00118879	26568	5707	5686
MH:F30-39	WHOLE	Demographics	Male	0.698146	2.12889	-3.47456	4.87085	0.00434901	0.74297	26568	5707	5686
MH:F30-39	WHOLE	Demographics	Female	-0.407695	2.11891	-4.56085	3.74546	-0.00255164	0.84743	26568	5707	5686
MH:F30-39	WHOLE	Demographics	Trans-Male	2.3058	2.64152	-2.87169	7.48328	0.0115762	0.382751	26568	5707	5686
MH:F30-39	WHOLE	Demographics	Trans-Female	-3.63252	4.46274	-12.3797	5.11463	-0.0107945	0.415698	26568	5707	5686
MH:F30-39	WHOLE	Demographics	White	1.63497	0.865656	-0.0617493	3.3317	0.0250474	0.0589814	26568	5707	5686
MH:F30-39	WHOLE	Demographics	Black	3.98714	1.84285	0.375077	7.59921	0.0286925	0.0305386	26568	5707	5686
MH:F30-39	WHOLE	Demographics	Native	4.75802	1.74604	1.3357	8.18034	0.0361383	0.00644922	26568	5707	5686
MH:F30-39	WHOLE	Demographics	Pacific	-3.23128	5.26775	-13.5563	7.09373	-0.00813478	0.539631	26568	5707	5686
MH:F30-39	WHOLE	Demographics	Asian	-3.97324	2.58147	-9.03303	1.08656	-0.0204114	0.123827	26568	5707	5686
MH:F30-39	WHOLE	Demographics	Other	-0.755241	0.914974	-2.54863	1.03815	-0.0109465	0.409166	26568	5707	5686
MH:F30-39	WHOLE	Demographics	Hispanic	12.4368	7.3218	-1.91425	26.7879	0.0225262	0.0894496	26568	5707	5686
MH:F30-39	WHOLE	Demographics	Non-Hisp	11.6499	7.30645	-2.67105	25.9709	0.0211452	0.110887	26568	5707	5686
MH:F30-39	WHOLE	Strength	Baseline (constant, β1)	-1.09446	0.0249173	-1.1433	-1.04562	-0.582498	0	26568	5707	5686
MH:F30-39	WHOLE	Strength	Build-up (constant, β2)	-0.820639	0.0155557	-0.851129	-0.790149	-0.699616	0	26568	5707	5686
MH:F30-39	WHOLE	Non-Child	Time (Year)	0.866858	0.361031	0.159221	1.57449	0.031842	0.0163795	26568	5707	5686
MH:F30-39	WHOLE	Strength	Baseline (cascade, β3)	-0.0387769	0.0121918	-0.0626734	-0.0148805	-0.0421796	0.00147772	26568	5707	5686
MH:F30-39	WHOLE	Strength	Build-up (cascade, β4)	0.00863728	0.00994583	-0.010857	0.0281315	0.0115168	0.385195	26568	5707	5686
MH:F40-48	WHOLE	Non-Child	(Intercept)	56.715	4.92825	47.0554	66.3745	0.0953694	0	66445	14582	14561
MH:F40-48	WHOLE	Entry Age	06-10	4.18133	0.415002	3.36791	4.99475	0.0834966	0	66445	14582	14561
MH:F40-48	WHOLE	Entry Age	11-15	6.61795	0.410717	5.81293	7.42298	0.133532	0	66445	14582	14561
MH:F40-48	WHOLE	Entry Age	16-18	8.97115	0.46963	8.05066	9.89165	0.158306	0	66445	14582	14561
MH:F40-48	WHOLE	Demographics	Male	-4.68087	1.64019	-7.89571	-1.46603	-0.0236503	0.00432526	66445	14582	14561
MH:F40-48	WHOLE	Demographics	Female	-5.13133	1.63645	-8.33884	-1.92382	-0.0259856	0.00171815	66445	14582	14561
MH:F40-48	WHOLE	Demographics	Trans-Male	-0.757055	2.35134	-5.36578	3.85167	-0.00266819	0.747482	66445	14582	14561
MH:F40-48	WHOLE	Demographics	Trans-Female	-5.75514	3.55486	-12.7228	1.21254	-0.0134165	0.10548	66445	14582	14561
MH:F40-48	WHOLE	Demographics	White	1.46165	0.477306	0.526105	2.39718	0.0253776	0.00220056	66445	14582	14561
MH:F40-48	WHOLE	Demographics	Black	5.37687	0.960819	3.49363	7.26012	0.0463759	2.23139e-08	66445	14582	14561
MH:F40-48	WHOLE	Demographics	Native	7.04581	1.07102	4.94656	9.14506	0.0545176	4.9118e-11	66445	14582	14561
MH:F40-48	WHOLE	Demographics	Pacific	-2.09444	5.28715	-12.4575	8.2686	-0.00328284	0.692009	66445	14582	14561
MH:F40-48	WHOLE	Demographics	Asian	0.94878	1.81271	-2.60421	4.50177	0.00433752	0.600701	66445	14582	14561
MH:F40-48	WHOLE	Demographics	Other	0.211144	0.513833	-0.795992	1.21828	0.00340534	0.681138	66445	14582	14561
MH:F40-48	WHOLE	Demographics	Hispanic	-1.63001	4.64414	-10.7327	7.4727	-0.00290864	0.725606	66445	14582	14561
MH:F40-48	WHOLE	Demographics	Non-Hisp	-1.8125	4.63556	-10.8984	7.27341	-0.00324025	0.695805	66445	14582	14561
MH:F40-48	WHOLE	Strength	Baseline (constant, β1)	-0.936843	0.0141104	-0.964499	-0.909186	-0.550215	0	66445	14582	14561
MH:F40-48	WHOLE	Strength	Build-up (constant, β2)	-0.698058	0.00890689	-0.715516	-0.6806	-0.649486	0	66445	14582	14561
MH:F40-48	WHOLE	Non-Child	Time (Year)	1.03319	0.206605	0.628233	1.43814	0.0414422	5.77626e-07	66445	14582	14561
MH:F40-48	WHOLE	Strength	Baseline (cascade, β3)	-0.0374379	0.00648939	-0.0501574	-0.0247184	-0.0478092	8.13198e-09	66445	14582	14561
MH:F40-48	WHOLE	Strength	Build-up (cascade, β4)	0.0176911	0.00597066	0.0059883	0.0293938	0.0245548	0.00305152	66445	14582	14561
MH:F60-69	WHOLE	Non-Child	(Intercept)	40.1895	16.5177	7.81419	72.5649	0.138192	0.0155325	1556	330	310
MH:F60-69	WHOLE	Entry Age	06-10	0.694952	4.75394	-8.62297	10.0129	0.00830272	0.883871	1556	330	310
MH:F60-69	WHOLE	Entry Age	11-15	2.99312	4.81074	-6.43614	12.4224	0.0353371	0.534283	1556	330	310
MH:F60-69	WHOLE	Entry Age	16-18	9.94561	5.09248	-0.0358688	19.9271	0.110923	0.0517163	1556	330	310
MH:F60-69	WHOLE	Demographics	Male	21.0551	15.2173	-8.7715	50.8818	0.0785848	0.167465	1556	330	310
MH:F60-69	WHOLE	Demographics	Female	20.894	15.2427	-8.98226	50.7703	0.0778539	0.171439	1556	330	310
MH:F60-69	WHOLE	Demographics	Trans-Male	18.0752	15.632	-12.5642	48.7146	0.0656732	0.248448	1556	330	310
MH:F60-69	WHOLE	Demographics	Trans-Female	25.1142	16.005	-6.25625	56.4845	0.0891217	0.11763	1556	330	310
MH:F60-69	WHOLE	Demographics	White	1.80152	3.62483	-5.30331	8.90634	0.0282273	0.619545	1556	330	310
MH:F60-69	WHOLE	Demographics	Black	1.99053	7.31527	-12.3477	16.3288	0.0154546	0.785721	1556	330	310
MH:F60-69	WHOLE	Demographics	Native	10.1158	7.64851	-4.87558	25.1072	0.075118	0.186944	1556	330	310
MH:F60-69	WHOLE	Demographics	Pacific	-10.765	15.2811	-40.7167	19.1867	-0.0400109	0.481671	1556	330	310
MH:F60-69	WHOLE	Demographics	Asian	-2.00987	9.31178	-20.2614	16.2416	-0.012259	0.829252	1556	330	310
MH:F60-69	WHOLE	Demographics	Other	-1.10904	3.75602	-8.471	6.25292	-0.0167702	0.767984	1556	330	310
MH:F60-69	WHOLE	Demographics	Non-Hisp	-2.38876	2.40056	-7.09397	2.31644	-0.056517	0.320469	1556	330	310
MH:F60-69	WHOLE	Strength	Baseline (constant, β1)	-1.04964	0.109777	-1.26481	-0.834471	-0.54306	0	1556	330	310
MH:F60-69	WHOLE	Strength	Build-up (constant, β2)	-1.0296	0.0562049	-1.13976	-0.919434	-1.04043	0	1556	330	310
MH:F60-69	WHOLE	Non-Child	Time (Year)	-5.36998	1.83849	-8.97349	-1.76647	-0.165894	0.00374586	1556	330	310
MH:F60-69	WHOLE	Strength	Baseline (cascade, β3)	0.152283	0.0611952	0.032338	0.272228	0.141336	0.0133519	1556	330	310
MH:F60-69	WHOLE	Strength	Build-up (cascade, β4)	0.154763	0.0369008	0.0824361	0.22709	0.238205	3.57786e-05	1556	330	310
MH:F70-98	WHOLE	Non-Child	(Intercept)	52.4492	9.02531	34.7592	70.1392	0.060571	6.40319e-09	49474	9226	9205
MH:F70-98	WHOLE	Entry Age	06-10	3.6494	0.548105	2.57509	4.72371	0.0693979	2.93001e-11	49474	9226	9205
MH:F70-98	WHOLE	Entry Age	11-15	7.90185	0.552522	6.81888	8.98482	0.149062	0	49474	9226	9205
MH:F70-98	WHOLE	Entry Age	16-18	8.96686	0.686505	7.62128	10.3124	0.13614	0	49474	9226	9205
MH:F70-98	WHOLE	Demographics	Male	-1.75	3.20169	-8.02544	4.52544	-0.00569701	0.584676	49474	9226	9205
MH:F70-98	WHOLE	Demographics	Female	-2.08969	3.20803	-8.37757	4.1982	-0.00678938	0.51481	49474	9226	9205
MH:F70-98	WHOLE	Demographics	Trans-Male	0.519481	4.95595	-9.19439	10.2334	0.00109252	0.916521	49474	9226	9205
MH:F70-98	WHOLE	Demographics	Trans-Female	-4.20171	6.6801	-17.295	8.89157	-0.00655589	0.529372	49474	9226	9205
MH:F70-98	WHOLE	Demographics	White	0.893989	0.659566	-0.398789	2.18677	0.0141274	0.175317	49474	9226	9205
MH:F70-98	WHOLE	Demographics	Black	6.21704	1.20964	3.8461	8.58799	0.0535693	2.81004e-07	49474	9226	9205
MH:F70-98	WHOLE	Demographics	Native	5.40076	1.56249	2.33821	8.46331	0.0360268	0.000549698	49474	9226	9205
MH:F70-98	WHOLE	Demographics	Pacific	3.53016	3.93209	-4.17691	11.2372	0.00935748	0.369325	49474	9226	9205
MH:F70-98	WHOLE	Demographics	Asian	1.11599	2.34354	-3.47745	5.70943	0.00496337	0.633944	49474	9226	9205
MH:F70-98	WHOLE	Demographics	Other	-0.716121	0.730923	-2.14876	0.71652	-0.0102118	0.327236	49474	9226	9205
MH:F70-98	WHOLE	Demographics	Hispanic	5.97922	8.43389	-10.5516	22.51	0.00738933	0.478372	49474	9226	9205
MH:F70-98	WHOLE	Demographics	Non-Hisp	4.95342	8.42547	-11.5609	21.4677	0.00612772	0.556607	49474	9226	9205
MH:F70-98	WHOLE	Strength	Baseline (constant, β1)	-0.971589	0.0193497	-1.00952	-0.933663	-0.523356	0	49474	9226	9205
MH:F70-98	WHOLE	Strength	Build-up (constant, β2)	-0.751838	0.0105815	-0.772578	-0.731098	-0.740567	0	49474	9226	9205
MH:F70-98	WHOLE	Non-Child	Time (Year)	1.04314	0.218009	0.615832	1.47045	0.049872	1.73776e-06	49474	9226	9205
MH:F70-98	WHOLE	Strength	Baseline (cascade, β3)	-0.0417108	0.00743517	-0.056284	-0.0271375	-0.0584716	2.0827e-08	49474	9226	9205
MH:F70-98	WHOLE	Strength	Build-up (cascade, β4)	0.0169142	0.00652313	0.00412864	0.0296999	0.0270262	0.00953025	49474	9226	9205
MHD:F31	WHOLE	Non-Child	(Intercept)	67.5247	12.8414	42.355	92.6943	0.347482	3.31937e-07	1191	247	229
MHD:F31	WHOLE	Entry Age	11-15	5.02788	4.44243	-3.67947	13.7352	0.0747905	0.258903	1191	247	229
MHD:F31	WHOLE	Entry Age	16-18	4.7952	4.39993	-3.82884	13.4192	0.0720184	0.276926	1191	247	229
MHD:F31	WHOLE	Demographics	Male	3.84893	10.2695	-16.2797	23.9776	0.024767	0.70816	1191	247	229
MHD:F31	WHOLE	Demographics	Female	3.53554	10.2406	-16.5365	23.6076	0.0228146	0.730224	1191	247	229
MHD:F31	WHOLE	Demographics	Trans-Male	-11.3706	13.1578	-37.1604	14.4192	-0.0571063	0.388392	1191	247	229
MHD:F31	WHOLE	Demographics	Trans-Female	-9.93348	17.2021	-43.6503	23.7834	-0.0381595	0.564195	1191	247	229
MHD:F31	WHOLE	Demographics	White	3.53751	5.07245	-6.4047	13.4797	0.0460853	0.486259	1191	247	229
MHD:F31	WHOLE	Demographics	Black	16.5553	11.0416	-5.08666	38.1973	0.0990805	0.135151	1191	247	229
MHD:F31	WHOLE	Demographics	Native	6.70838	9.69262	-12.2896	25.7063	0.0457361	0.489565	1191	247	229
MHD:F31	WHOLE	Demographics	Asian	-0.672282	15.7083	-31.4612	30.1167	-0.00282816	0.9659	1191	247	229
MHD:F31	WHOLE	Demographics	Other	1.40509	5.59014	-9.55183	12.362	0.0166097	0.801767	1191	247	229
MHD:F31	WHOLE	Demographics	Non-Hisp	0.417722	2.62736	-4.73202	5.56746	0.0105063	0.873817	1191	247	229
MHD:F31	WHOLE	Strength	Baseline (constant, β1)	-1.19056	0.142971	-1.47079	-0.910327	-0.55028	7.54952e-15	1191	247	229
MHD:F31	WHOLE	Strength	Build-up (constant, β2)	-1.19659	0.093276	-1.37941	-1.01376	-0.847728	0	1191	247	229
MHD:F31	WHOLE	Non-Child	Time (Year)	3.05095	2.04555	-0.958427	7.06032	0.0985612	0.1372	1191	247	229
MHD:F31	WHOLE	Strength	Baseline (cascade, β3)	-0.120669	0.0704947	-0.258842	0.0175038	-0.113115	0.0882918	1191	247	229
MHD:F31	WHOLE	Strength	Build-up (cascade, β4)	0.0945737	0.0539094	-0.0110912	0.200238	0.115928	0.0807099	1191	247	229
MHD:F32	WHOLE	Non-Child	(Intercept)	24.5003	15.2509	-5.39212	54.3926	0.0397177	0.108361	7184	1657	1636
MHD:F32	WHOLE	Entry Age	06-10	3.39172	5.04668	-6.49998	13.2834	0.0166159	0.501634	7184	1657	1636
MHD:F32	WHOLE	Entry Age	11-15	6.88886	4.96621	-2.84513	16.6228	0.034295	0.165586	7184	1657	1636
MHD:F32	WHOLE	Entry Age	16-18	8.54183	4.98217	-1.22345	18.3071	0.0423877	0.0866303	7184	1657	1636
MHD:F32	WHOLE	Demographics	Male	3.94969	3.63121	-3.16763	11.067	0.0268918	0.276885	7184	1657	1636
MHD:F32	WHOLE	Demographics	Female	4.47743	3.60619	-2.59085	11.5457	0.0306965	0.214563	7184	1657	1636
MHD:F32	WHOLE	Demographics	Trans-Male	11.7185	5.33994	1.25203	22.1851	0.0542557	0.028339	7184	1657	1636
MHD:F32	WHOLE	Demographics	Trans-Female	-0.746411	8.67052	-17.741	16.2482	-0.00212834	0.931409	7184	1657	1636
MHD:F32	WHOLE	Demographics	White	1.27478	1.41396	-1.49664	4.0462	0.0222899	0.367418	7184	1657	1636
MHD:F32	WHOLE	Demographics	Black	4.59135	3.15457	-1.59175	10.7745	0.0359839	0.145734	7184	1657	1636
MHD:F32	WHOLE	Demographics	Native	7.28396	2.92081	1.55904	13.0089	0.0616556	0.0127359	7184	1657	1636
MHD:F32	WHOLE	Demographics	Pacific	0.994111	9.79377	-18.2021	20.1903	0.00250954	0.919162	7184	1657	1636
MHD:F32	WHOLE	Demographics	Asian	-6.46694	3.82207	-13.9584	1.02447	-0.0418321	0.0908359	7184	1657	1636
MHD:F32	WHOLE	Demographics	Other	-0.329672	1.49557	-3.26106	2.60172	-0.00544982	0.825562	7184	1657	1636
MHD:F32	WHOLE	Demographics	Hispanic	18.5742	13.9905	-8.84792	45.9962	0.0328233	0.184488	7184	1657	1636
MHD:F32	WHOLE	Demographics	Non-Hisp	17.0989	13.9707	-10.2843	44.4821	0.0302593	0.221162	7184	1657	1636
MHD:F32	WHOLE	Strength	Baseline (constant, β1)	-0.8443	0.0434892	-0.929541	-0.75906	-0.479981	0	7184	1657	1636
MHD:F32	WHOLE	Strength	Build-up (constant, β2)	-0.852166	0.0284018	-0.907835	-0.796498	-0.741801	0	7184	1657	1636
MHD:F32	WHOLE	Non-Child	Time (Year)	1.69042	0.739804	0.240371	3.14047	0.0564919	0.0224429	7184	1657	1636
MHD:F32	WHOLE	Strength	Baseline (cascade, β3)	-0.0635962	0.0241066	-0.110846	-0.0163462	-0.0652234	0.00841564	7184	1657	1636
MHD:F32	WHOLE	Strength	Build-up (cascade, β4)	0.0231834	0.0186332	-0.0133386	0.0597053	0.0307607	0.213606	7184	1657	1636
MHD:F33	WHOLE	Non-Child	(Intercept)	54.3194	11.1417	32.4812	76.1576	0.0948141	1.15055e-06	11893	2665	2644
MHD:F33	WHOLE	Entry Age	06-10	1.68459	7.33771	-12.6976	16.0668	0.0044648	0.818436	11893	2665	2644
MHD:F33	WHOLE	Entry Age	11-15	5.2252	7.24932	-8.98378	19.4342	0.0140176	0.471106	11893	2665	2644
MHD:F33	WHOLE	Entry Age	16-18	5.33237	7.25389	-8.88557	19.5503	0.0142961	0.462341	11893	2665	2644
MHD:F33	WHOLE	Demographics	Male	-3.12922	2.71341	-8.44763	2.18919	-0.0224279	0.248916	11893	2665	2644
MHD:F33	WHOLE	Demographics	Female	-3.2313	2.69224	-8.5082	2.0456	-0.0233417	0.230158	11893	2665	2644
MHD:F33	WHOLE	Demographics	Trans-Male	-0.475583	3.26864	-6.88227	5.9311	-0.00282962	0.884328	11893	2665	2644
MHD:F33	WHOLE	Demographics	Trans-Female	-2.08126	5.69154	-13.2369	9.07439	-0.00711159	0.714636	11893	2665	2644
MHD:F33	WHOLE	Demographics	White	2.78864	1.21587	0.405471	5.1718	0.0446039	0.0218959	11893	2665	2644
MHD:F33	WHOLE	Demographics	Black	5.00162	2.39535	0.306628	9.69661	0.0406079	0.0368885	11893	2665	2644
MHD:F33	WHOLE	Demographics	Native	5.81563	2.2649	1.37632	10.2549	0.0499363	0.0102915	11893	2665	2644
MHD:F33	WHOLE	Demographics	Pacific	-4.31003	8.40677	-20.7877	12.1676	-0.00997058	0.608214	11893	2665	2644
MHD:F33	WHOLE	Demographics	Asian	-0.407012	3.59762	-7.45851	6.64448	-0.0022002	0.909933	11893	2665	2644
MHD:F33	WHOLE	Demographics	Other	0.428334	1.27586	-2.07241	2.92908	0.00652902	0.737108	11893	2665	2644
MHD:F33	WHOLE	Demographics	Hispanic	7.5531	8.07259	-8.26952	23.3757	0.0181962	0.34954	11893	2665	2644
MHD:F33	WHOLE	Demographics	Non-Hisp	8.75219	8.04472	-7.01581	24.5202	0.021158	0.27672	11893	2665	2644
MHD:F33	WHOLE	Strength	Baseline (constant, β1)	-1.1093	0.0351932	-1.17828	-1.04032	-0.613001	0	11893	2665	2644
MHD:F33	WHOLE	Strength	Build-up (constant, β2)	-0.815872	0.0228198	-0.8606	-0.771144	-0.695311	0	11893	2665	2644
MHD:F33	WHOLE	Non-Child	Time (Year)	0.727052	0.548752	-0.348526	1.80263	0.0257667	0.185313	11893	2665	2644
MHD:F33	WHOLE	Strength	Baseline (cascade, β3)	-0.037801	0.0186601	-0.0743755	-0.00122647	-0.0393967	0.0428885	11893	2665	2644
MHD:F33	WHOLE	Strength	Build-up (cascade, β4)	0.0069313	0.0146615	-0.0218059	0.0356685	0.00919402	0.636427	11893	2665	2644
MHD:F34	WHOLE	Non-Child	(Intercept)	71.0732	8.48004	54.452	87.6945	0.266373	2.22045e-16	5659	1010	990
MHD:F34	WHOLE	Entry Age	06-10	7.41932	2.90139	1.73248	13.1062	0.081272	0.010701	5659	1010	990
MHD:F34	WHOLE	Entry Age	11-15	10.2977	2.84331	4.72467	15.8707	0.115106	0.000307482	5659	1010	990
MHD:F34	WHOLE	Entry Age	16-18	7.66972	3.00412	1.78152	13.5579	0.0811418	0.0108268	5659	1010	990
MHD:F34	WHOLE	Demographics	Male	1.23984	7.65346	-13.7613	16.241	0.00514862	0.871341	5659	1010	990
MHD:F34	WHOLE	Demographics	Female	-0.990132	7.65741	-15.999	14.0187	-0.00410954	0.897143	5659	1010	990
MHD:F34	WHOLE	Demographics	Trans-Male	-0.983005	8.67771	-17.9917	16.0257	-0.00360025	0.909832	5659	1010	990
MHD:F34	WHOLE	Demographics	Trans-Female	-15.2248	13.1616	-41.0221	10.5726	-0.0367641	0.247651	5659	1010	990
MHD:F34	WHOLE	Demographics	White	-4.11039	2.20035	-8.42318	0.202398	-0.0593708	0.0620488	5659	1010	990
MHD:F34	WHOLE	Demographics	Black	1.2214	5.72471	-9.99928	12.4421	0.00678091	0.831093	5659	1010	990
MHD:F34	WHOLE	Demographics	Native	0.0604673	5.62632	-10.9674	11.0883	0.000341569	0.991427	5659	1010	990
MHD:F34	WHOLE	Demographics	Pacific	-17.5135	10.9696	-39.0143	3.98742	-0.0507415	0.110686	5659	1010	990
MHD:F34	WHOLE	Demographics	Asian	0.439291	10.675	-20.4842	21.3628	0.00130788	0.967184	5659	1010	990
MHD:F34	WHOLE	Demographics	Other	-5.08894	2.38065	-9.75512	-0.422755	-0.0679381	0.0327916	5659	1010	990
MHD:F34	WHOLE	Demographics	Non-Hisp	-3.92173	1.26085	-6.39305	-1.45041	-0.0988547	0.00192181	5659	1010	990
MHD:F34	WHOLE	Strength	Baseline (constant, β1)	-1.29209	0.061991	-1.4136	-1.17059	-0.662441	0	5659	1010	990
MHD:F34	WHOLE	Strength	Build-up (constant, β2)	-0.677021	0.0351189	-0.745855	-0.608186	-0.612694	0	5659	1010	990
MHD:F34	WHOLE	Non-Child	Time (Year)	0.216708	0.723909	-1.20218	1.6356	0.00951424	0.764729	5659	1010	990
MHD:F34	WHOLE	Strength	Baseline (cascade, β3)	-0.0178659	0.0250956	-0.0670545	0.0313226	-0.0226261	0.476686	5659	1010	990
MHD:F34	WHOLE	Strength	Build-up (cascade, β4)	-0.0671454	0.0222695	-0.110795	-0.0234962	-0.095827	0.00263417	5659	1010	990
MHD:F40	WHOLE	Non-Child	(Intercept)	40.9402	5.71702	29.7346	52.1458	0.480623	1.14935e-11	1148	239	222
MHD:F40	WHOLE	Entry Age	06-10	5.40354	4.43884	-3.29677	14.1038	0.081702	0.224765	1148	239	222
MHD:F40	WHOLE	Entry Age	11-15	7.47498	4.25469	-0.864388	15.8143	0.117914	0.0803104	1148	239	222
MHD:F40	WHOLE	Entry Age	16-18	9.44834	4.36673	0.889364	18.0073	0.145219	0.0315493	1148	239	222
MHD:F40	WHOLE	Demographics	Female	0.192028	1.48176	-2.71229	3.09634	0.00869782	0.897004	1148	239	222
MHD:F40	WHOLE	Demographics	Trans-Male	4.36731	7.5493	-10.4297	19.1643	0.0388267	0.563507	1148	239	222
MHD:F40	WHOLE	Demographics	Trans-Female	5.32909	10.1219	-14.5103	25.1684	0.0353358	0.59907	1148	239	222
MHD:F40	WHOLE	Demographics	White	-3.97142	2.61013	-9.08738	1.14454	-0.102119	0.12954	1148	239	222
MHD:F40	WHOLE	Demographics	Black	-5.19688	6.54331	-18.022	7.62829	-0.0533051	0.427907	1148	239	222
MHD:F40	WHOLE	Demographics	Asian	-6.27295	7.9799	-21.9139	9.36799	-0.0527592	0.432647	1148	239	222
MHD:F40	WHOLE	Demographics	Other	1.81777	2.79077	-3.65227	7.28781	0.0437157	0.515492	1148	239	222
MHD:F40	WHOLE	Demographics	Non-Hisp	-4.80369	1.82398	-8.37877	-1.22862	-0.176758	0.00903909	1148	239	222
MHD:F40	WHOLE	Strength	Baseline (constant, β1)	-0.67185	0.098757	-0.865417	-0.478282	-0.456591	9.30676e-11	1148	239	222
MHD:F40	WHOLE	Strength	Build-up (constant, β2)	-0.637217	0.057905	-0.750714	-0.523721	-0.738575	0	1148	239	222
MHD:F40	WHOLE	Non-Child	Time (Year)	-1.09655	1.33064	-3.70465	1.51156	-0.0553086	0.410775	1148	239	222
MHD:F40	WHOLE	Strength	Baseline (cascade, β3)	0.00539444	0.0421305	-0.0771831	0.087972	0.00859357	0.898232	1148	239	222
MHD:F40	WHOLE	Strength	Build-up (cascade, β4)	0.10981	0.0321327	0.046829	0.172792	0.229361	0.00075134	1148	239	222
MHD:F41	WHOLE	Non-Child	(Intercept)	55.6116	6.48845	42.8939	68.3292	0.124215	0	23121	4782	4761
MHD:F41	WHOLE	Entry Age	06-10	1.77981	0.866815	0.0808202	3.47881	0.0297577	0.0400998	23121	4782	4761
MHD:F41	WHOLE	Entry Age	11-15	3.20998	0.845611	1.55255	4.86742	0.0550153	0.000148845	23121	4782	4761
MHD:F41	WHOLE	Entry Age	16-18	4.46966	0.895749	2.71395	6.22537	0.0723168	6.25763e-07	23121	4782	4761
MHD:F41	WHOLE	Demographics	Male	-1.74314	2.01366	-5.69001	2.20373	-0.0125457	0.386722	23121	4782	4761
MHD:F41	WHOLE	Demographics	Female	-3.66764	2.00526	-7.59804	0.262757	-0.0265074	0.0674607	23121	4782	4761
MHD:F41	WHOLE	Demographics	Trans-Male	1.18931	2.79533	-4.28965	6.66827	0.00616614	0.670518	23121	4782	4761
MHD:F41	WHOLE	Demographics	Trans-Female	-5.81534	4.32413	-14.2908	2.66014	-0.0194907	0.178735	23121	4782	4761
MHD:F41	WHOLE	Demographics	White	1.64591	0.775589	0.125719	3.16609	0.0307556	0.0338777	23121	4782	4761
MHD:F41	WHOLE	Demographics	Black	6.7516	1.8626	3.10082	10.4024	0.0525337	0.000292177	23121	4782	4761
MHD:F41	WHOLE	Demographics	Native	3.38746	1.82966	-0.198755	6.97367	0.0268321	0.0641719	23121	4782	4761
MHD:F41	WHOLE	Demographics	Pacific	-3.68975	7.17725	-17.7575	10.378	-0.00745059	0.607213	23121	4782	4761
MHD:F41	WHOLE	Demographics	Asian	-0.737973	2.87898	-6.3809	4.90496	-0.00371494	0.797706	23121	4782	4761
MHD:F41	WHOLE	Demographics	Other	-0.818758	0.823506	-2.43286	0.795349	-0.0144092	0.320159	23121	4782	4761
MHD:F41	WHOLE	Demographics	Hispanic	-4.59253	6.13327	-16.614	7.42895	-0.010852	0.454021	23121	4782	4761
MHD:F41	WHOLE	Demographics	Non-Hisp	-4.73995	6.11744	-16.7304	7.25049	-0.0112294	0.438481	23121	4782	4761
MHD:F41	WHOLE	Strength	Baseline (constant, β1)	-0.829647	0.0228698	-0.874473	-0.784821	-0.525754	0	23121	4782	4761
MHD:F41	WHOLE	Strength	Build-up (constant, β2)	-0.687074	0.0146478	-0.715785	-0.658364	-0.679801	0	23121	4782	4761
MHD:F41	WHOLE	Non-Child	Time (Year)	0.368131	0.338336	-0.295021	1.03128	0.0157691	0.276622	23121	4782	4761
MHD:F41	WHOLE	Strength	Baseline (cascade, β3)	-0.0167484	0.0105169	-0.0373619	0.00386521	-0.02308	0.111334	23121	4782	4761
MHD:F41	WHOLE	Strength	Build-up (cascade, β4)	0.0359449	0.00909886	0.0181107	0.053779	0.0572534	7.91211e-05	23121	4782	4761
MHD:F43	WHOLE	Non-Child	(Intercept)	59.3215	6.97144	45.6572	72.9858	0.0872982	0	42095	9522	9501
MHD:F43	WHOLE	Entry Age	06-10	5.03118	0.484003	4.08251	5.97984	0.106644	0	42095	9522	9501
MHD:F43	WHOLE	Entry Age	11-15	8.39936	0.488793	7.4413	9.35742	0.176294	0	42095	9522	9501
MHD:F43	WHOLE	Entry Age	16-18	12.3905	0.592756	11.2287	13.5524	0.214452	0	42095	9522	9501
MHD:F43	WHOLE	Demographics	Male	-8.89812	2.50456	-13.8072	-3.98907	-0.0364487	0.000383054	42095	9522	9501
MHD:F43	WHOLE	Demographics	Female	-8.58275	2.50125	-13.4853	-3.68019	-0.0352034	0.000603069	42095	9522	9501
MHD:F43	WHOLE	Demographics	Trans-Male	-1.641	3.7691	-9.0286	5.7466	-0.0044667	0.663295	42095	9522	9501
MHD:F43	WHOLE	Demographics	Trans-Female	-5.49388	5.67631	-16.6197	5.63194	-0.00992952	0.333138	42095	9522	9501
MHD:F43	WHOLE	Demographics	White	1.82065	0.605417	0.634008	3.00729	0.0308523	0.00264296	42095	9522	9501
MHD:F43	WHOLE	Demographics	Black	4.72639	1.13961	2.4927	6.96008	0.0425489	3.39246e-05	42095	9522	9501
MHD:F43	WHOLE	Demographics	Native	7.83655	1.31877	5.2517	10.4214	0.0609635	2.90931e-09	42095	9522	9501
MHD:F43	WHOLE	Demographics	Pacific	2.1908	6.46199	-10.475	14.8566	0.00347817	0.734596	42095	9522	9501
MHD:F43	WHOLE	Demographics	Asian	1.32704	2.30032	-3.18168	5.83577	0.00591851	0.564024	42095	9522	9501
MHD:F43	WHOLE	Demographics	Other	0.669951	0.656278	-0.616382	1.95628	0.010473	0.307359	42095	9522	9501
MHD:F43	WHOLE	Demographics	Hispanic	0.602082	6.50738	-12.1527	13.3568	0.000949214	0.926285	42095	9522	9501
MHD:F43	WHOLE	Demographics	Non-Hisp	0.559779	6.4974	-12.1754	13.295	0.000883879	0.931346	42095	9522	9501
MHD:F43	WHOLE	Strength	Baseline (constant, β1)	-0.99061	0.0177796	-1.02546	-0.955761	-0.571606	0	42095	9522	9501
MHD:F43	WHOLE	Strength	Build-up (constant, β2)	-0.728877	0.0114183	-0.751257	-0.706497	-0.654888	0	42095	9522	9501
MHD:F43	WHOLE	Non-Child	Time (Year)	1.39923	0.261678	0.886329	1.91213	0.0548576	9.14305e-08	42095	9522	9501
MHD:F43	WHOLE	Strength	Baseline (cascade, β3)	-0.0477852	0.00827441	-0.0640034	-0.031567	-0.0592477	7.93424e-09	42095	9522	9501
MHD:F43	WHOLE	Strength	Build-up (cascade, β4)	0.0107554	0.00796607	-0.00485842	0.0263692	0.0138515	0.176999	42095	9522	9501
MHD:F63	WHOLE	Non-Child	(Intercept)	64.0841	7.2502	49.8734	78.2948	0.565855	2.22045e-16	1241	262	244
MHD:F63	WHOLE	Entry Age	06-10	-0.717333	4.79824	-10.1221	8.68742	-0.00957071	0.881283	1241	262	244
MHD:F63	WHOLE	Entry Age	11-15	2.4011	4.90297	-7.20894	12.0111	0.0313513	0.624768	1241	262	244
MHD:F63	WHOLE	Entry Age	16-18	8.31556	5.87379	-3.19731	19.8284	0.0906314	0.158131	1241	262	244
MHD:F63	WHOLE	Demographics	Female	-0.47391	2.27568	-4.93434	3.98652	-0.0133318	0.835207	1241	262	244
MHD:F63	WHOLE	Demographics	Trans-Male	36.0765	15.3465	5.99676	66.1563	0.150495	0.0195265	1241	262	244
MHD:F63	WHOLE	Demographics	White	1.54678	4.16244	-6.61177	9.70534	0.0237896	0.710508	1241	262	244
MHD:F63	WHOLE	Demographics	Black	1.76105	7.27209	-12.4926	16.0147	0.015503	0.808855	1241	262	244
MHD:F63	WHOLE	Demographics	Native	12.5907	9.55139	-6.1304	31.3119	0.0843897	0.188665	1241	262	244
MHD:F63	WHOLE	Demographics	Pacific	-11.2725	15.5178	-41.6881	19.1431	-0.0465044	0.468273	1241	262	244
MHD:F63	WHOLE	Demographics	Asian	-3.11647	8.58183	-19.9372	13.7043	-0.0232481	0.716808	1241	262	244
MHD:F63	WHOLE	Demographics	Other	-2.58808	4.36943	-11.1524	5.97619	-0.0379191	0.554185	1241	262	244
MHD:F63	WHOLE	Demographics	Non-Hisp	-1.46452	2.74177	-6.83851	3.90947	-0.0341955	0.593722	1241	262	244
MHD:F63	WHOLE	Strength	Baseline (constant, β1)	-1.08073	0.124263	-1.32429	-0.837172	-0.556777	4.44089e-16	1241	262	244
MHD:F63	WHOLE	Strength	Build-up (constant, β2)	-0.930208	0.0651698	-1.05794	-0.802473	-0.913774	0	1241	262	244
MHD:F63	WHOLE	Non-Child	Time (Year)	-5.10088	2.19183	-9.39696	-0.804799	-0.148985	0.0207689	1241	262	244
MHD:F63	WHOLE	Strength	Baseline (cascade, β3)	0.137327	0.07291	-0.00558009	0.280233	0.120579	0.0608158	1241	262	244
MHD:F63	WHOLE	Strength	Build-up (cascade, β4)	0.112399	0.0412063	0.0316326	0.193165	0.174624	0.00683914	1241	262	244
MHD:F84	WHOLE	Non-Child	(Intercept)	32.8337	14.7876	3.84932	61.8181	0.0588598	0.026552	8491	1443	1423
MHD:F84	WHOLE	Entry Age	06-10	5.43109	1.34718	2.79056	8.07163	0.106871	5.83696e-05	8491	1443	1423
MHD:F84	WHOLE	Entry Age	11-15	8.4085	1.33064	5.80039	11.0166	0.167516	3.50966e-10	8491	1443	1423
MHD:F84	WHOLE	Entry Age	16-18	9.91976	1.56231	6.85757	12.9819	0.168319	2.89952e-10	8491	1443	1423
MHD:F84	WHOLE	Demographics	Male	13.6237	5.36344	3.1111	24.1362	0.0673362	0.0111876	8491	1443	1423
MHD:F84	WHOLE	Demographics	Female	12.0897	5.39501	1.51529	22.6642	0.0594049	0.0251853	8491	1443	1423
MHD:F84	WHOLE	Demographics	Trans-Male	10.1578	7.60167	-4.7418	25.0574	0.0354232	0.181678	8491	1443	1423
MHD:F84	WHOLE	Demographics	Trans-Female	9.31851	14.8222	-19.7337	38.3707	0.016666	0.529656	8491	1443	1423
MHD:F84	WHOLE	Demographics	White	1.77461	1.49831	-1.16214	4.71135	0.0313978	0.236449	8491	1443	1423
MHD:F84	WHOLE	Demographics	Black	7.49782	3.66711	0.310127	14.6855	0.0542012	0.0410766	8491	1443	1423
MHD:F84	WHOLE	Demographics	Native	2.2345	4.09817	-5.7981	10.2671	0.014454	0.585672	8491	1443	1423
MHD:F84	WHOLE	Demographics	Asian	-1.89297	7.10769	-15.8244	12.0384	-0.00706012	0.790026	8491	1443	1423
MHD:F84	WHOLE	Demographics	Other	0.0111583	1.67886	-3.27948	3.3018	0.00017619	0.994698	8491	1443	1423
MHD:F84	WHOLE	Demographics	Hispanic	3.6274	13.7578	-23.3384	30.5933	0.00698948	0.792079	8491	1443	1423
MHD:F84	WHOLE	Demographics	Non-Hisp	2.2627	13.7234	-24.6357	29.1612	0.00437083	0.869062	8491	1443	1423
MHD:F84	WHOLE	Strength	Baseline (constant, β1)	-0.90032	0.0472088	-0.992851	-0.807788	-0.505558	0	8491	1443	1423
MHD:F84	WHOLE	Strength	Build-up (constant, β2)	-0.860665	0.0245325	-0.90875	-0.812581	-0.930014	0	8491	1443	1423
MHD:F84	WHOLE	Non-Child	Time (Year)	1.18874	0.477909	0.252023	2.12547	0.0659388	0.0129822	8491	1443	1423
MHD:F84	WHOLE	Strength	Baseline (cascade, β3)	-0.0462468	0.0162629	-0.0781228	-0.0143708	-0.0753843	0.00452306	8491	1443	1423
MHD:F84	WHOLE	Strength	Build-up (cascade, β4)	0.0641113	0.0138433	0.0369778	0.0912449	0.12277	3.96718e-06	8491	1443	1423
MHD:F90	WHOLE	Non-Child	(Intercept)	66.1651	10.6386	45.3129	87.0172	0.0911557	5.43011e-10	25633	4676	4655
MHD:F90	WHOLE	Entry Age	06-10	1.19701	0.767416	-0.307154	2.70118	0.0228617	0.118876	25633	4676	4655
MHD:F90	WHOLE	Entry Age	11-15	4.50558	0.781082	2.97463	6.03653	0.0845463	8.52122e-09	25633	4676	4655
MHD:F90	WHOLE	Entry Age	16-18	6.30665	0.982177	4.38154	8.23176	0.0941129	1.48796e-10	25633	4676	4655
MHD:F90	WHOLE	Demographics	Male	-12.4571	4.28116	-20.8484	-4.06584	-0.0426477	0.00363434	25633	4676	4655
MHD:F90	WHOLE	Demographics	Female	-13.0968	4.28852	-21.5024	-4.69106	-0.0447606	0.00227158	25633	4676	4655
MHD:F90	WHOLE	Demographics	Trans-Male	-11.1718	7.32832	-25.5356	3.19208	-0.0223438	0.127461	25633	4676	4655
MHD:F90	WHOLE	Demographics	Trans-Female	-7.76063	8.87909	-25.164	9.64276	-0.0128106	0.382144	25633	4676	4655
MHD:F90	WHOLE	Demographics	White	0.906013	0.880084	-0.81899	2.63102	0.0150886	0.303316	25633	4676	4655
MHD:F90	WHOLE	Demographics	Black	3.29519	1.64042	0.0799033	6.51048	0.0294419	0.0446211	25633	4676	4655
MHD:F90	WHOLE	Demographics	Native	3.74781	2.23289	-0.628744	8.12437	0.0246009	0.0933245	25633	4676	4655
MHD:F90	WHOLE	Demographics	Pacific	4.58431	4.74419	-4.71451	13.8831	0.0141629	0.333944	25633	4676	4655
MHD:F90	WHOLE	Demographics	Asian	1.95762	3.38733	-4.68169	8.59693	0.00847053	0.563343	25633	4676	4655
MHD:F90	WHOLE	Demographics	Other	0.361823	0.985676	-1.57014	2.29379	0.00538024	0.713575	25633	4676	4655
MHD:F90	WHOLE	Demographics	Hispanic	3.27236	9.73382	-15.8063	22.3511	0.00492741	0.736747	25633	4676	4655
MHD:F90	WHOLE	Demographics	Non-Hisp	2.9253	9.72114	-16.1286	21.9792	0.00441055	0.763488	25633	4676	4655
MHD:F90	WHOLE	Strength	Baseline (constant, β1)	-0.917845	0.0259983	-0.968803	-0.866887	-0.517446	0	25633	4676	4655
MHD:F90	WHOLE	Strength	Build-up (constant, β2)	-0.676117	0.0146769	-0.704885	-0.64735	-0.675191	0	25633	4676	4655
MHD:F90	WHOLE	Non-Child	Time (Year)	1.57485	0.304864	0.977304	2.1724	0.0757136	2.49474e-07	25633	4676	4655
MHD:F90	WHOLE	Strength	Baseline (cascade, β3)	-0.0568991	0.0101846	-0.0768613	-0.0369368	-0.0818844	2.44496e-08	25633	4676	4655
MHD:F90	WHOLE	Strength	Build-up (cascade, β4)	-0.0103022	0.00890431	-0.027755	0.00715066	-0.0169578	0.247337	25633	4676	4655
MHD:F91	WHOLE	Non-Child	(Intercept)	61.108	7.91099	45.6021	76.6139	0.159786	1.64313e-14	11467	2357	2337
MHD:F91	WHOLE	Entry Age	06-10	4.64978	1.09632	2.50094	6.79862	0.0877334	2.30925e-05	11467	2357	2337
MHD:F91	WHOLE	Entry Age	11-15	10.8197	1.08751	8.68814	12.9513	0.205804	0	11467	2357	2337
MHD:F91	WHOLE	Entry Age	16-18	10.9363	1.32389	8.34145	13.5312	0.17088	2.22045e-16	11467	2357	2337
MHD:F91	WHOLE	Demographics	Male	-4.9088	7.67809	-19.9582	10.1406	-0.0132249	0.522673	11467	2357	2337
MHD:F91	WHOLE	Demographics	Female	-6.64284	7.69039	-21.7163	8.43066	-0.017868	0.387795	11467	2357	2337
MHD:F91	WHOLE	Demographics	Trans-Male	19.4896	16.4727	-12.7976	51.7768	0.0244742	0.236871	11467	2357	2337
MHD:F91	WHOLE	Demographics	Trans-Female	-14.8725	16.4569	-47.1287	17.3838	-0.0186941	0.366236	11467	2357	2337
MHD:F91	WHOLE	Demographics	White	2.3203	1.37377	-0.37235	5.01295	0.0349382	0.0913527	11467	2357	2337
MHD:F91	WHOLE	Demographics	Black	6.24863	2.33638	1.66921	10.828	0.0553237	0.0075365	11467	2357	2337
MHD:F91	WHOLE	Demographics	Native	8.29664	2.92661	2.56037	14.0329	0.058642	0.00462336	11467	2357	2337
MHD:F91	WHOLE	Demographics	Pacific	1.08313	6.40537	-11.4717	13.6379	0.0034979	0.865735	11467	2357	2337
MHD:F91	WHOLE	Demographics	Asian	-3.91632	4.72086	-13.1694	5.33677	-0.0171604	0.406863	11467	2357	2337
MHD:F91	WHOLE	Demographics	Other	-1.31601	1.48618	-4.22899	1.59698	-0.0183171	0.375982	11467	2357	2337
MHD:F91	WHOLE	Demographics	Non-Hisp	-0.968635	0.791533	-2.52008	0.582804	-0.0253141	0.221172	11467	2357	2337
MHD:F91	WHOLE	Strength	Baseline (constant, β1)	-0.962221	0.0389405	-1.03855	-0.885896	-0.511145	0	11467	2357	2337
MHD:F91	WHOLE	Strength	Build-up (constant, β2)	-0.793971	0.0219572	-0.837008	-0.750934	-0.747996	0	11467	2357	2337
MHD:F91	WHOLE	Non-Child	Time (Year)	0.182893	0.469305	-0.736964	1.10275	0.00806146	0.696786	11467	2357	2337
MHD:F91	WHOLE	Strength	Baseline (cascade, β3)	-0.0189124	0.0167231	-0.0516903	0.0138655	-0.0233938	0.258206	11467	2357	2337
MHD:F91	WHOLE	Strength	Build-up (cascade, β4)	0.0296066	0.0149212	0.000360402	0.0588529	0.0410445	0.0473507	11467	2357	2337
MHD:F93	WHOLE	Non-Child	(Intercept)	43.3351	4.55809	34.401	52.2691	0.587362	0	1305	279	262
MHD:F93	WHOLE	Entry Age	06-10	2.2161	1.7542	-1.2222	5.6544	0.0780479	0.207595	1305	279	262
MHD:F93	WHOLE	Entry Age	11-15	2.06924	2.27574	-2.39131	6.52979	0.0561742	0.364046	1305	279	262
MHD:F93	WHOLE	Entry Age	16-18	5.23208	4.59063	-3.76576	14.2299	0.0704127	0.255436	1305	279	262
MHD:F93	WHOLE	Demographics	Female	1.06967	1.48318	-1.83743	3.97676	0.0445558	0.471428	1305	279	262
MHD:F93	WHOLE	Demographics	Trans-Male	5.55949	12.0482	-18.0555	29.1744	0.0285077	0.644866	1305	279	262
MHD:F93	WHOLE	Demographics	White	-4.36104	3.47138	-11.1651	2.44301	-0.0776136	0.210127	1305	279	262
MHD:F93	WHOLE	Demographics	Black	4.35679	5.80959	-7.03026	15.7438	0.0463309	0.453967	1305	279	262
MHD:F93	WHOLE	Demographics	Native	8.88727	6.89179	-4.62093	22.3955	0.0796684	0.198341	1305	279	262
MHD:F93	WHOLE	Demographics	Asian	2.75403	7.65621	-12.2525	17.7605	0.0222231	0.719352	1305	279	262
MHD:F93	WHOLE	Demographics	Other	-0.974739	3.65424	-8.13721	6.18774	-0.0164794	0.789877	1305	279	262
MHD:F93	WHOLE	Demographics	Non-Hisp	-5.88765	1.87552	-9.56375	-2.21155	-0.193941	0.00188717	1305	279	262
MHD:F93	WHOLE	Strength	Baseline (constant, β1)	-0.514813	0.0913955	-0.693953	-0.335674	-0.347996	4.55032e-08	1305	279	262
MHD:F93	WHOLE	Strength	Build-up (constant, β2)	-0.315305	0.0463892	-0.40623	-0.22438	-0.419916	7.13609e-11	1305	279	262
MHD:F93	WHOLE	Non-Child	Time (Year)	4.25509	1.05049	2.19608	6.3141	0.250245	6.72892e-05	1305	279	262
MHD:F93	WHOLE	Strength	Baseline (cascade, β3)	-0.133683	0.0336061	-0.199552	-0.0678135	-0.245758	8.99306e-05	1305	279	262
MHD:F93	WHOLE	Strength	Build-up (cascade, β4)	-0.200212	0.035256	-0.269315	-0.131108	-0.350837	3.5841e-08	1305	279	262
MHD:F94	WHOLE	Non-Child	(Intercept)	72.7822	6.90012	59.2576	86.3067	0.663144	0	1524	270	253
MHD:F94	WHOLE	Entry Age	06-10	9.4922	3.82077	2.00332	16.9811	0.156191	0.0136233	1524	270	253
MHD:F94	WHOLE	Entry Age	11-15	15.7743	3.63472	8.65007	22.8985	0.272846	2.05946e-05	1524	270	253
MHD:F94	WHOLE	Entry Age	16-18	15.4362	5.01828	5.60019	25.2723	0.193387	0.00232735	1524	270	253
MHD:F94	WHOLE	Demographics	Female	-2.16196	2.20097	-6.47596	2.15205	-0.0617549	0.3269	1524	270	253
MHD:F94	WHOLE	Demographics	Trans-Male	30.8341	19.2527	-6.90213	68.5703	0.100688	0.1105	1524	270	253
MHD:F94	WHOLE	Demographics	White	-2.58169	4.31102	-11.0315	5.86809	-0.0376499	0.549801	1524	270	253
MHD:F94	WHOLE	Demographics	Black	5.21309	6.16149	-6.86371	17.2899	0.0531923	0.398307	1524	270	253
MHD:F94	WHOLE	Demographics	Native	4.07463	8.71026	-12.9979	21.1471	0.0294101	0.640331	1524	270	253
MHD:F94	WHOLE	Demographics	Asian	0.0389117	8.69015	-16.9942	17.072	0.000281509	0.996431	1524	270	253
MHD:F94	WHOLE	Demographics	Other	-3.046	5.11256	-13.0668	6.97484	-0.0374568	0.551848	1524	270	253
MHD:F94	WHOLE	Demographics	Non-Hisp	-2.28216	2.931	-8.02705	3.46272	-0.048952	0.436923	1524	270	253
MHD:F94	WHOLE	Strength	Baseline (constant, β1)	-1.07972	0.150899	-1.37549	-0.783955	-0.449848	8.92775e-12	1524	270	253
MHD:F94	WHOLE	Strength	Build-up (constant, β2)	-1.33039	0.0777297	-1.48274	-1.17804	-1.07605	0	1524	270	253
MHD:F94	WHOLE	Non-Child	Time (Year)	3.60899	1.39422	0.876252	6.34173	0.16274	0.0101941	1524	270	253
MHD:F94	WHOLE	Strength	Baseline (cascade, β3)	-0.112666	0.0526803	-0.215921	-0.00940998	-0.134457	0.0334167	1524	270	253
MHD:F94	WHOLE	Strength	Build-up (cascade, β4)	0.104877	0.045849	0.015011	0.194743	0.14381	0.0229925	1524	270	253
FULL_DATA	02-05	Non-Child	(Intercept)	46.8533	6.69308	33.7346	59.972	0.145997	3.33955e-12	11462	2316	2299
FULL_DATA	02-05	Entry Age	Exact	1.4672	0.362141	0.757388	2.17701	0.0844972	5.25868e-05	11462	2316	2299
FULL_DATA	02-05	Demographics	Male	-12.625	6.42016	-25.2088	-0.0412111	-0.0410125	0.0493653	11462	2316	2299
FULL_DATA	02-05	Demographics	Female	-13.601	6.42664	-26.1975	-1.00453	-0.0441386	0.0344221	11462	2316	2299
FULL_DATA	02-05	Demographics	Trans-Female	-15.1105	14.1115	-42.7697	12.5486	-0.0223325	0.284373	11462	2316	2299
FULL_DATA	02-05	Demographics	White	1.23899	1.07084	-0.859911	3.33788	0.0241308	0.247384	11462	2316	2299
FULL_DATA	02-05	Demographics	Black	5.53355	2.34741	0.932518	10.1346	0.0491637	0.0184919	11462	2316	2299
FULL_DATA	02-05	Demographics	Native	0.937427	2.74592	-4.4447	6.31955	0.00711999	0.732842	11462	2316	2299
FULL_DATA	02-05	Demographics	Pacific	8.78824	12.6829	-16.0709	33.6473	0.0144515	0.488431	11462	2316	2299
FULL_DATA	02-05	Demographics	Asian	-10.8144	4.65487	-19.9382	-1.69069	-0.0484537	0.0202524	11462	2316	2299
FULL_DATA	02-05	Demographics	Other	1.2097	1.20111	-1.14452	3.56393	0.0210052	0.313965	11462	2316	2299
FULL_DATA	02-05	Demographics	Non-Hisp	-1.079	0.682595	-2.41692	0.258916	-0.0329677	0.114077	11462	2316	2299
FULL_DATA	02-05	Strength	Baseline (constant, β1)	-0.541328	0.0305428	-0.601193	-0.481463	-0.369643	0	11462	2316	2299
FULL_DATA	02-05	Strength	Build-up (constant, β2)	-0.30286	0.0175238	-0.337207	-0.268513	-0.36045	0	11462	2316	2299
FULL_DATA	02-05	Non-Child	Time (Year)	2.16277	0.388525	1.40125	2.9243	0.116097	2.89943e-08	11462	2316	2299
FULL_DATA	02-05	Strength	Baseline (cascade, β3)	-0.0589068	0.0128479	-0.0840892	-0.0337245	-0.0956236	4.78436e-06	11462	2316	2299
FULL_DATA	02-05	Strength	Build-up (cascade, β4)	-0.0869611	0.0122566	-0.110984	-0.0629376	-0.147974	1.71463e-12	11462	2316	2299
LOS:0Y-1Y	02-05	Non-Child	(Intercept)	39.1575	9.52503	20.488	57.827	0.123952	4.23199e-05	3064	1116	1100
LOS:0Y-1Y	02-05	Entry Age	Exact	1.21845	0.517494	0.204134	2.23276	0.0709911	0.018722	3064	1116	1100
LOS:0Y-1Y	02-05	Demographics	Male	-7.95796	9.15275	-25.8977	9.98183	-0.0262152	0.384785	3064	1116	1100
LOS:0Y-1Y	02-05	Demographics	Female	-8.4015	9.15959	-26.3547	9.55168	-0.0276557	0.35922	3064	1116	1100
LOS:0Y-1Y	02-05	Demographics	White	1.15127	1.47336	-1.73658	4.03912	0.0235599	0.434739	3064	1116	1100
LOS:0Y-1Y	02-05	Demographics	Black	3.72636	3.43566	-3.00769	10.4604	0.0327022	0.278332	3064	1116	1100
LOS:0Y-1Y	02-05	Demographics	Native	2.20918	3.60059	-4.84814	9.2665	0.0184995	0.539633	3064	1116	1100
LOS:0Y-1Y	02-05	Demographics	Pacific	10.1986	12.9708	-15.2247	35.6219	0.023707	0.431876	3064	1116	1100
LOS:0Y-1Y	02-05	Demographics	Asian	-12.2704	5.98298	-23.9973	-0.543549	-0.0618367	0.0405137	3064	1116	1100
LOS:0Y-1Y	02-05	Demographics	Other	1.48394	1.69694	-1.84214	4.81002	0.0263665	0.382049	3064	1116	1100
LOS:0Y-1Y	02-05	Demographics	Non-Hisp	-1.57002	0.992594	-3.51555	0.375504	-0.0476912	0.113997	3064	1116	1100
LOS:0Y-1Y	02-05	Strength	Baseline (constant, β1)	-0.461972	0.0419153	-0.544128	-0.379816	-0.332313	0	3064	1116	1100
LOS:0Y-1Y	02-05	Strength	Build-up (constant, β2)	-0.384759	0.035226	-0.453803	-0.315714	-0.329328	0	3064	1116	1100
LOS:0Y-1Y	02-05	Non-Child	Time (Year)	1.6767	0.944618	-0.174791	3.52819	0.0535184	0.0761734	3064	1116	1100
LOS:0Y-1Y	02-05	Strength	Baseline (cascade, β3)	-0.0849378	0.0306726	-0.145057	-0.0248181	-0.0834937	0.0057143	3064	1116	1100
LOS:0Y-1Y	02-05	Strength	Build-up (cascade, β4)	0.0175272	0.062734	-0.105434	0.140489	0.00842392	0.779998	3064	1116	1100
LOS:1Y-2Y	02-05	Non-Child	(Intercept)	54.1949	9.66421	35.2527	73.1372	0.248806	3.36568e-08	2652	524	508
LOS:1Y-2Y	02-05	Entry Age	Exact	0.718436	0.739967	-0.731931	2.1688	0.0430768	0.332058	2652	524	508
LOS:1Y-2Y	02-05	Demographics	Male	-17.0182	8.84275	-34.3504	0.313972	-0.0853875	0.0548444	2652	524	508
LOS:1Y-2Y	02-05	Demographics	Female	-19.6495	8.8596	-37.0147	-2.28433	-0.0984025	0.0270037	2652	524	508
LOS:1Y-2Y	02-05	Demographics	Trans-Female	-20.1767	15.0463	-49.668	9.31469	-0.0594961	0.180527	2652	524	508
LOS:1Y-2Y	02-05	Demographics	White	3.44181	2.3524	-1.169	8.05262	0.0649147	0.144057	2652	524	508
LOS:1Y-2Y	02-05	Demographics	Black	10.5449	3.73557	3.22301	17.8667	0.125243	0.00494649	2652	524	508
LOS:1Y-2Y	02-05	Demographics	Native	2.24695	5.45837	-8.45169	12.9456	0.0182641	0.680768	2652	524	508
LOS:1Y-2Y	02-05	Demographics	Asian	-4.03033	7.35633	-18.4491	10.3884	-0.0243079	0.58402	2652	524	508
LOS:1Y-2Y	02-05	Demographics	Other	2.16858	2.55341	-2.83622	7.17338	0.037681	0.396121	2652	524	508
LOS:1Y-2Y	02-05	Demographics	Non-Hisp	2.11014	1.42325	-0.679479	4.89977	0.065781	0.138792	2652	524	508
LOS:1Y-2Y	02-05	Strength	Baseline (constant, β1)	-0.567783	0.0658914	-0.696933	-0.438633	-0.382315	0	2652	524	508
LOS:1Y-2Y	02-05	Strength	Build-up (constant, β2)	-0.244712	0.0352621	-0.313827	-0.175597	-0.307904	1.19971e-11	2652	524	508
LOS:1Y-2Y	02-05	Non-Child	Time (Year)	1.03947	0.920489	-0.764725	2.84367	0.0501029	0.259319	2652	524	508
LOS:1Y-2Y	02-05	Strength	Baseline (cascade, β3)	-0.0285692	0.0303716	-0.0880989	0.0309605	-0.0417348	0.347328	2652	524	508
LOS:1Y-2Y	02-05	Strength	Build-up (cascade, β4)	-0.0990656	0.0343261	-0.166346	-0.0317849	-0.128046	0.00406722	2652	524	508
LOS:2Y-3Y	02-05	Non-Child	(Intercept)	41.4337	5.76964	30.1249	52.7424	0.436234	6.61426e-12	2006	284	271
LOS:2Y-3Y	02-05	Entry Age	Exact	1.9254	1.0182	-0.0703116	3.9211	0.114869	0.0596886	2006	284	271
LOS:2Y-3Y	02-05	Demographics	Female	0.324879	1.46818	-2.55283	3.20258	0.0134417	0.825041	2006	284	271
LOS:2Y-3Y	02-05	Demographics	White	-1.38807	2.80776	-6.8914	4.11526	-0.0300308	0.621444	2006	284	271
LOS:2Y-3Y	02-05	Demographics	Black	3.7994	12.1673	-20.049	27.6478	0.0189687	0.755079	2006	284	271
LOS:2Y-3Y	02-05	Demographics	Native	8.0431	8.88196	-9.36593	25.4521	0.0550085	0.365973	2006	284	271
LOS:2Y-3Y	02-05	Demographics	Other	-2.22475	3.16719	-8.43258	3.98309	-0.0426699	0.483008	2006	284	271
LOS:2Y-3Y	02-05	Demographics	Non-Hisp	-3.44986	1.74999	-6.87992	-0.0197974	-0.119751	0.0496966	2006	284	271
LOS:2Y-3Y	02-05	Strength	Baseline (constant, β1)	-0.676428	0.0921606	-0.857067	-0.49579	-0.445853	2.48113e-12	2006	284	271
LOS:2Y-3Y	02-05	Strength	Build-up (constant, β2)	-0.352899	0.0469339	-0.444892	-0.260907	-0.45675	8.03801e-13	2006	284	271
LOS:2Y-3Y	02-05	Non-Child	Time (Year)	1.56516	0.834159	-0.0698326	3.20014	0.113979	0.0616811	2006	284	271
LOS:2Y-3Y	02-05	Strength	Baseline (cascade, β3)	-0.0411592	0.0276596	-0.0953733	0.0130549	-0.0903932	0.137893	2006	284	271
LOS:2Y-3Y	02-05	Strength	Build-up (cascade, β4)	-0.0597104	0.0314638	-0.121381	0.00196	-0.11528	0.0587879	2006	284	271
LOS:3Y-4Y	02-05	Non-Child	(Intercept)	43.1067	6.02835	31.2909	54.9225	0.439262	8.34888e-12	2350	278	265
LOS:3Y-4Y	02-05	Entry Age	Exact	0.39212	1.04867	-1.66332	2.44756	0.0229698	0.708761	2350	278	265
LOS:3Y-4Y	02-05	Demographics	Female	-0.469907	1.50353	-3.41688	2.47707	-0.019199	0.754878	2350	278	265
LOS:3Y-4Y	02-05	Demographics	White	-0.845987	3.31691	-7.34728	5.65531	-0.0156677	0.79888	2350	278	265
LOS:3Y-4Y	02-05	Demographics	Black	-1.48518	12.4848	-25.956	22.9856	-0.00730761	0.905397	2350	278	265
LOS:3Y-4Y	02-05	Demographics	Native	-5.74902	12.5536	-30.3545	18.8565	-0.0281322	0.647355	2350	278	265
LOS:3Y-4Y	02-05	Demographics	Other	-1.64682	3.8295	-9.1528	5.85916	-0.0264169	0.667518	2350	278	265
LOS:3Y-4Y	02-05	Demographics	Non-Hisp	-0.473527	1.87988	-4.15817	3.21111	-0.0154736	0.801319	2350	278	265
LOS:3Y-4Y	02-05	Strength	Baseline (constant, β1)	-0.562083	0.0871494	-0.7329	-0.391267	-0.396199	5.26241e-10	2350	278	265
LOS:3Y-4Y	02-05	Strength	Build-up (constant, β2)	-0.358589	0.0416235	-0.440173	-0.277005	-0.529219	6.66134e-16	2350	278	265
LOS:3Y-4Y	02-05	Non-Child	Time (Year)	2.80084	0.63231	1.56148	4.0402	0.272104	1.38077e-05	2350	278	265
LOS:3Y-4Y	02-05	Strength	Baseline (cascade, β3)	-0.0605666	0.0206429	-0.101028	-0.0201056	-0.180235	0.00363798	2350	278	265
LOS:3Y-4Y	02-05	Strength	Build-up (cascade, β4)	-0.0996553	0.0217573	-0.142301	-0.0570101	-0.281367	7.1399e-06	2350	278	265
NVS:02-03	02-05	Non-Child	(Intercept)	45.5484	9.86069	26.221	64.8758	0.14004	4.31208e-06	2664	1103	1088
NVS:02-03	02-05	Entry Age	Exact	1.07809	0.522352	0.0542605	2.10192	0.0625718	0.0392617	2664	1103	1088
NVS:02-03	02-05	Demographics	Male	-13.2203	9.51328	-31.8667	5.42613	-0.0421305	0.164913	2664	1103	1088
NVS:02-03	02-05	Demographics	Female	-14.1869	9.52865	-32.8635	4.48964	-0.045138	0.136811	2664	1103	1088
NVS:02-03	02-05	Demographics	White	2.73044	1.5638	-0.334687	5.79556	0.0529341	0.0810891	2664	1103	1088
NVS:02-03	02-05	Demographics	Black	5.84477	3.20643	-0.439977	12.1295	0.0552625	0.0686038	2664	1103	1088
NVS:02-03	02-05	Demographics	Native	2.67488	3.63654	-4.45289	9.80266	0.0222999	0.462158	2664	1103	1088
NVS:02-03	02-05	Demographics	Asian	-9.78809	6.1683	-21.8782	2.30205	-0.048108	0.11284	2664	1103	1088
NVS:02-03	02-05	Demographics	Other	1.99361	1.78883	-1.51258	5.4998	0.0337876	0.26532	2664	1103	1088
NVS:02-03	02-05	Demographics	Non-Hisp	-1.78175	1.01242	-3.76615	0.202638	-0.0533545	0.0787069	2664	1103	1088
NVS:02-03	02-05	Strength	Baseline (constant, β1)	-0.479187	0.0432169	-0.563894	-0.394479	-0.336152	0	2664	1103	1088
NVS:02-03	02-05	Strength	Build-up (constant, β2)	-0.334275	0.0390356	-0.410786	-0.257763	-0.259614	0	2664	1103	1088
NVS:02-03	02-05	Non-Child	Time (Year)	1.71822	0.870106	0.0127781	3.42367	0.0598678	0.0485512	2664	1103	1088
NVS:02-03	02-05	Strength	Baseline (cascade, β3)	-0.0662637	0.0286713	-0.122461	-0.0100667	-0.070067	0.0210106	2664	1103	1088
NVS:02-03	02-05	Strength	Build-up (cascade, β4)	0.0131946	0.0380116	-0.0613098	0.087699	0.0105236	0.728568	2664	1103	1088
NVS:04-05	02-05	Non-Child	(Intercept)	50.7812	9.5424	32.0777	69.4847	0.239918	1.56407e-07	2251	509	492
NVS:04-05	02-05	Entry Age	Exact	1.46142	0.746793	-0.00232848	2.92516	0.088225	0.0509203	2251	509	492
NVS:04-05	02-05	Demographics	Male	-15.086	8.61186	-31.9656	1.79362	-0.0789759	0.0804351	2251	509	492
NVS:04-05	02-05	Demographics	Female	-16.1573	8.62512	-33.0629	0.748285	-0.0844543	0.0616203	2251	509	492
NVS:04-05	02-05	Demographics	Trans-Female	-16.059	14.761	-44.9912	12.8732	-0.049048	0.277155	2251	509	492
NVS:04-05	02-05	Demographics	White	-1.04837	2.11226	-5.1885	3.09175	-0.0223762	0.619884	2251	509	492
NVS:04-05	02-05	Demographics	Black	13.0563	6.39966	0.512707	25.5999	0.0919774	0.041867	2251	509	492
NVS:04-05	02-05	Demographics	Native	-5.04108	7.23024	-19.2127	9.1305	-0.0314332	0.485993	2251	509	492
NVS:04-05	02-05	Demographics	Pacific	8.26545	12.2794	-15.8027	32.3336	0.0303464	0.501189	2251	509	492
NVS:04-05	02-05	Demographics	Asian	-11.3166	7.22229	-25.4726	2.8394	-0.0706413	0.11778	2251	509	492
NVS:04-05	02-05	Demographics	Other	0.701464	2.32318	-3.85207	5.255	0.0136126	0.762824	2251	509	492
NVS:04-05	02-05	Demographics	Non-Hisp	0.046776	1.44335	-2.78225	2.8758	0.00146106	0.97416	2251	509	492
NVS:04-05	02-05	Strength	Baseline (constant, β1)	-0.540155	0.066207	-0.669924	-0.410387	-0.367817	2.88658e-15	2251	509	492
NVS:04-05	02-05	Strength	Build-up (constant, β2)	-0.453995	0.0408673	-0.534097	-0.373894	-0.500833	0	2251	509	492
NVS:04-05	02-05	Non-Child	Time (Year)	1.02753	0.898132	-0.732846	2.78791	0.051579	0.253147	2251	509	492
NVS:04-05	02-05	Strength	Baseline (cascade, β3)	-0.0400823	0.0292451	-0.0974041	0.0172394	-0.0617898	0.171135	2251	509	492
NVS:04-05	02-05	Strength	Build-up (cascade, β4)	0.0024187	0.0308047	-0.0579599	0.0627973	0.00353982	0.937449	2251	509	492
NVS:06-08	02-05	Non-Child	(Intercept)	33.7044	5.04116	23.8235	43.5853	0.3514	8.68277e-11	2567	375	362
NVS:06-08	02-05	Entry Age	Exact	2.06154	0.936648	0.225666	3.89741	0.115681	0.028367	2567	375	362
NVS:06-08	02-05	Demographics	Female	-1.63504	1.32002	-4.22234	0.952268	-0.0651015	0.216279	2567	375	362
NVS:06-08	02-05	Demographics	White	1.0176	2.87318	-4.61397	6.64916	0.0186148	0.723417	2567	375	362
NVS:06-08	02-05	Demographics	Black	9.56542	5.38766	-0.994622	20.1255	0.0933146	0.0766644	2567	375	362
NVS:06-08	02-05	Demographics	Native	-1.52529	6.76843	-14.7917	11.7411	-0.0118443	0.821831	2567	375	362
NVS:06-08	02-05	Demographics	Other	-1.0677	3.21534	-7.36991	5.2345	-0.017453	0.740031	2567	375	362
NVS:06-08	02-05	Demographics	Non-Hisp	1.10753	1.70659	-2.23747	4.45252	0.0341091	0.516768	2567	375	362
NVS:06-08	02-05	Strength	Baseline (constant, β1)	-0.607526	0.07703	-0.758508	-0.456543	-0.414525	3.68594e-14	2567	375	362
NVS:06-08	02-05	Strength	Build-up (constant, β2)	-0.238138	0.0381615	-0.312936	-0.16334	-0.327981	1.2182e-09	2567	375	362
NVS:06-08	02-05	Non-Child	Time (Year)	3.41844	0.852582	1.74734	5.08953	0.210735	7.38806e-05	2567	375	362
NVS:06-08	02-05	Strength	Baseline (cascade, β3)	-0.0881434	0.027654	-0.142346	-0.0339404	-0.167524	0.00156033	2567	375	362
NVS:06-08	02-05	Strength	Build-up (cascade, β4)	-0.140807	0.0303759	-0.200345	-0.0812688	-0.243636	4.97431e-06	2567	375	362
NVS:09-11	02-05	Non-Child	(Intercept)	44.7121	9.1611	26.7559	62.6682	0.381114	2.47723e-06	1748	176	164
NVS:09-11	02-05	Entry Age	Exact	1.24476	1.43969	-1.5771	4.06662	0.0675141	0.388512	1748	176	164
NVS:09-11	02-05	Demographics	Female	-1.25082	1.9522	-5.07721	2.57557	-0.0500321	0.522591	1748	176	164
NVS:09-11	02-05	Demographics	White	-0.511437	5.01082	-10.3329	9.30998	-0.00797006	0.918828	1748	176	164
NVS:09-11	02-05	Demographics	Black	-16.4086	13.7314	-43.3227	10.5055	-0.0933114	0.233814	1748	176	164
NVS:09-11	02-05	Demographics	Other	-3.91986	5.34726	-14.4007	6.561	-0.0572423	0.464562	1748	176	164
NVS:09-11	02-05	Demographics	Non-Hisp	-1.6878	2.76888	-7.11493	3.73933	-0.0475986	0.542992	1748	176	164
NVS:09-11	02-05	Strength	Baseline (constant, β1)	-0.719072	0.124522	-0.963142	-0.475003	-0.450924	3.73763e-08	1748	176	164
NVS:09-11	02-05	Strength	Build-up (constant, β2)	-0.285638	0.046053	-0.375903	-0.195372	-0.484324	4.31478e-09	1748	176	164
NVS:09-11	02-05	Non-Child	Time (Year)	-0.196328	0.950504	-2.05936	1.6667	-0.016129	0.836615	1748	176	164
NVS:09-11	02-05	Strength	Baseline (cascade, β3)	0.0231927	0.0325179	-0.0405439	0.0869292	0.0556937	0.476713	1748	176	164
NVS:09-11	02-05	Strength	Build-up (cascade, β4)	-0.0772617	0.0290504	-0.134202	-0.0203216	-0.207678	0.00859535	1748	176	164
NVS:12-26	02-05	Non-Child	(Intercept)	41.9302	8.21099	25.8363	58.0241	0.431586	1.04484e-06	2232	153	140
NVS:12-26	02-05	Entry Age	Exact	1.24544	1.52555	-1.74469	4.23558	0.0689977	0.415653	2232	153	140
NVS:12-26	02-05	Demographics	Female	1.46604	1.94139	-2.33917	5.27125	0.0638217	0.451419	2232	153	140
NVS:12-26	02-05	Demographics	White	-1.34489	3.6405	-8.48043	5.79065	-0.031222	0.712366	2232	153	140
NVS:12-26	02-05	Demographics	Black	1.2235	8.61532	-15.6629	18.1099	0.0120025	0.887271	2232	153	140
NVS:12-26	02-05	Demographics	Native	11.4519	8.88226	-5.95773	28.8615	0.108966	0.199405	2232	153	140
NVS:12-26	02-05	Demographics	Other	3.19121	3.89099	-4.4353	10.8177	0.0693156	0.413513	2232	153	140
NVS:12-26	02-05	Demographics	Non-Hisp	-0.701981	2.27182	-5.15485	3.75088	-0.0261148	0.757781	2232	153	140
NVS:12-26	02-05	Strength	Baseline (constant, β1)	-0.638954	0.118988	-0.872174	-0.405733	-0.453841	3.16725e-07	2232	153	140
NVS:12-26	02-05	Strength	Build-up (constant, β2)	-0.260947	0.0358165	-0.331149	-0.190746	-0.615752	2.07723e-11	2232	153	140
NVS:12-26	02-05	Non-Child	Time (Year)	2.98671	0.841364	1.3376	4.63582	0.300017	0.000524262	2232	153	140
NVS:12-26	02-05	Strength	Baseline (cascade, β3)	-0.0780567	0.0279778	-0.132894	-0.023219	-0.235794	0.00600146	2232	153	140
NVS:12-26	02-05	Strength	Build-up (cascade, β4)	-0.122196	0.0188319	-0.159107	-0.0852848	-0.548403	1.36707e-09	2232	153	140
MH:F40-48	02-05	Non-Child	(Intercept)	38.4158	7.39733	23.9167	52.9149	0.138844	2.3722e-07	6656	1414	1399
MH:F40-48	02-05	Entry Age	Exact	0.819482	0.431841	-0.0269448	1.66591	0.0507349	0.057948	6656	1414	1399
MH:F40-48	02-05	Demographics	Male	-4.58767	7.05439	-18.4146	9.23923	-0.017387	0.515586	6656	1414	1399
MH:F40-48	02-05	Demographics	Female	-4.22394	7.05854	-18.059	9.61111	-0.015999	0.54966	6656	1414	1399
MH:F40-48	02-05	Demographics	White	0.4981	1.29193	-2.03414	3.03034	0.0103079	0.69989	6656	1414	1399
MH:F40-48	02-05	Demographics	Black	6.19827	2.91322	0.488224	11.9083	0.0568837	0.033542	6656	1414	1399
MH:F40-48	02-05	Demographics	Native	0.33378	3.26424	-6.06426	6.73182	0.00273382	0.91857	6656	1414	1399
MH:F40-48	02-05	Demographics	Asian	-8.4612	5.1443	-18.5443	1.62186	-0.043974	0.100242	6656	1414	1399
MH:F40-48	02-05	Demographics	Other	-0.310247	1.44535	-3.14319	2.5227	-0.00573887	0.83007	6656	1414	1399
MH:F40-48	02-05	Demographics	Non-Hisp	0.0514423	0.843901	-1.60264	1.70553	0.00162975	0.951402	6656	1414	1399
MH:F40-48	02-05	Strength	Baseline (constant, β1)	-0.494549	0.0363884	-0.565872	-0.423226	-0.36336	0	6656	1414	1399
MH:F40-48	02-05	Strength	Build-up (constant, β2)	-0.306268	0.0221204	-0.349625	-0.262911	-0.370168	0	6656	1414	1399
MH:F40-48	02-05	Non-Child	Time (Year)	1.60695	0.550059	0.528816	2.68509	0.0781062	0.00354022	6656	1414	1399
MH:F40-48	02-05	Strength	Baseline (cascade, β3)	-0.0512597	0.0177748	-0.0860991	-0.0164204	-0.0771016	0.00398858	6656	1414	1399
MH:F40-48	02-05	Strength	Build-up (cascade, β4)	-0.0745039	0.0152938	-0.10448	-0.0445274	-0.130243	1.2335e-06	6656	1414	1399
MH:F70-98	02-05	Non-Child	(Intercept)	77.6467	13.6944	50.8051	104.488	0.196689	1.96986e-08	4471	846	831
MH:F70-98	02-05	Entry Age	Exact	1.50913	0.649894	0.235312	2.78295	0.0805535	0.020467	4471	846	831
MH:F70-98	02-05	Demographics	Male	-39.8962	13.2789	-65.9234	-13.8691	-0.104225	0.00274003	4471	846	831
MH:F70-98	02-05	Demographics	Female	-41.3255	13.2915	-67.3774	-15.2736	-0.107856	0.00194003	4471	846	831
MH:F70-98	02-05	Demographics	White	1.28284	1.89566	-2.43274	4.99843	0.0234753	0.498769	4471	846	831
MH:F70-98	02-05	Demographics	Black	2.07827	3.97438	-5.71168	9.86823	0.0181398	0.601171	4471	846	831
MH:F70-98	02-05	Demographics	Native	-1.79878	5.0033	-11.6055	8.00791	-0.0124716	0.719298	4471	846	831
MH:F70-98	02-05	Demographics	Asian	-13.6239	9.57649	-32.3942	5.14644	-0.0493508	0.155215	4471	846	831
MH:F70-98	02-05	Demographics	Other	2.53079	2.11798	-1.62054	6.68212	0.0414509	0.232463	4471	846	831
MH:F70-98	02-05	Demographics	Non-Hisp	-3.12882	1.16146	-5.40533	-0.85231	-0.0934493	0.00720501	4471	846	831
MH:F70-98	02-05	Strength	Baseline (constant, β1)	-0.555555	0.055779	-0.664884	-0.446225	-0.345506	0	4471	846	831
MH:F70-98	02-05	Strength	Build-up (constant, β2)	-0.264358	0.0289074	-0.321018	-0.207698	-0.317236	0	4471	846	831
MH:F70-98	02-05	Non-Child	Time (Year)	2.7189	0.559812	1.62164	3.81616	0.168481	1.42516e-06	4471	846	831
MH:F70-98	02-05	Strength	Baseline (cascade, β3)	-0.0661784	0.0191598	-0.103732	-0.0286245	-0.119819	0.000580182	4471	846	831
MH:F70-98	02-05	Strength	Build-up (cascade, β4)	-0.127063	0.019915	-0.166097	-0.088029	-0.22133	2.93154e-10	4471	846	831
MHD:F41	02-05	Non-Child	(Intercept)	33.6269	5.94497	21.9745	45.2793	0.390326	4.99314e-08	1288	224	210
MHD:F41	02-05	Entry Age	Exact	2.11053	1.08531	-0.0167183	4.23777	0.134193	0.0531475	1288	224	210
MHD:F41	02-05	Demographics	Female	-2.74581	1.50725	-5.70008	0.208456	-0.125712	0.0699103	1288	224	210
MHD:F41	02-05	Demographics	White	1.21346	3.14446	-4.94981	7.37674	0.02663	0.699956	1288	224	210
MHD:F41	02-05	Demographics	Black	14.9384	5.35807	4.43639	25.4405	0.192392	0.00578746	1288	224	210
MHD:F41	02-05	Demographics	Native	1.83844	7.0853	-12.049	15.7259	0.0179053	0.795524	1288	224	210
MHD:F41	02-05	Demographics	Asian	-8.38447	7.28842	-22.6701	5.90115	-0.0793839	0.251289	1288	224	210
MHD:F41	02-05	Demographics	Other	1.51598	3.49283	-5.33011	8.36206	0.0299506	0.664713	1288	224	210
MHD:F41	02-05	Demographics	Non-Hisp	-2.34403	1.8529	-5.9758	1.28773	-0.0872975	0.207245	1288	224	210
MHD:F41	02-05	Strength	Baseline (constant, β1)	-0.612116	0.0944775	-0.797296	-0.426936	-0.447091	6.40291e-10	1288	224	210
MHD:F41	02-05	Strength	Build-up (constant, β2)	-0.415067	0.0557226	-0.524285	-0.305848	-0.514016	2.37677e-12	1288	224	210
MHD:F41	02-05	Non-Child	Time (Year)	0.601311	1.36441	-2.07299	3.27562	0.0304119	0.659874	1288	224	210
MHD:F41	02-05	Strength	Baseline (cascade, β3)	-0.0042605	0.0433562	-0.0892405	0.0807195	-0.0067811	0.921813	1288	224	210
MHD:F41	02-05	Strength	Build-up (cascade, β4)	-0.0649145	0.0336123	-0.130796	0.000967067	-0.13327	0.0547892	1288	224	210
MHD:F43	02-05	Non-Child	(Intercept)	39.3046	7.5883	24.4312	54.178	0.151752	2.61743e-07	5324	1180	1165
MHD:F43	02-05	Entry Age	Exact	0.743757	0.474576	-0.186433	1.67395	0.0459158	0.117339	5324	1180	1165
MHD:F43	02-05	Demographics	Male	-5.92912	7.18562	-20.0133	8.155	-0.0241748	0.409462	5324	1180	1165
MHD:F43	02-05	Demographics	Female	-5.07093	7.19341	-19.1703	9.02847	-0.0206533	0.480988	5324	1180	1165
MHD:F43	02-05	Demographics	White	0.530429	1.4283	-2.2691	3.32996	0.0108804	0.710429	5324	1180	1165
MHD:F43	02-05	Demographics	Black	3.07804	3.49015	-3.7628	9.91889	0.0258385	0.378	5324	1180	1165
MHD:F43	02-05	Demographics	Native	0.386306	3.66886	-6.80481	7.57742	0.00308488	0.916161	5324	1180	1165
MHD:F43	02-05	Demographics	Asian	-9.60127	7.23393	-23.7801	4.57754	-0.0388858	0.184684	5324	1180	1165
MHD:F43	02-05	Demographics	Other	-0.728826	1.59639	-3.85782	2.40017	-0.0133759	0.648082	5324	1180	1165
MHD:F43	02-05	Demographics	Non-Hisp	0.37179	0.954469	-1.49901	2.24259	0.0114123	0.696959	5324	1180	1165
MHD:F43	02-05	Strength	Baseline (constant, β1)	-0.478603	0.0398439	-0.556699	-0.400507	-0.351925	0	5324	1180	1165
MHD:F43	02-05	Strength	Build-up (constant, β2)	-0.283476	0.0245445	-0.331585	-0.235368	-0.338376	0	5324	1180	1165
MHD:F43	02-05	Non-Child	Time (Year)	1.5016	0.607724	0.310436	2.69277	0.0723911	0.0136209	5324	1180	1165
MHD:F43	02-05	Strength	Baseline (cascade, β3)	-0.0524487	0.0197266	-0.0911138	-0.0137837	-0.0778968	0.00794981	5324	1180	1165
MHD:F43	02-05	Strength	Build-up (cascade, β4)	-0.0648879	0.0178397	-0.0998545	-0.0299213	-0.106565	0.000287578	5324	1180	1165
MHD:F84	02-05	Non-Child	(Intercept)	29.3323	8.54698	12.5799	46.0848	0.303339	0.00080591	706	141	128
MHD:F84	02-05	Entry Age	Exact	3.0154	1.53629	0.00420876	6.02659	0.173487	0.0518234	706	141	128
MHD:F84	02-05	Demographics	Female	-0.290663	2.81539	-5.80894	5.22762	-0.00912528	0.917932	706	141	128
MHD:F84	02-05	Demographics	White	-0.25957	4.10825	-8.31192	7.79278	-0.0055846	0.949719	706	141	128
MHD:F84	02-05	Demographics	Black	-6.29852	8.07446	-22.1248	9.52776	-0.0689478	0.436787	706	141	128
MHD:F84	02-05	Demographics	Native	7.57835	14.9554	-21.7348	36.8915	0.0447892	0.613208	706	141	128
MHD:F84	02-05	Demographics	Other	-1.68334	5.24646	-11.9666	8.59995	-0.0283596	0.748841	706	141	128
MHD:F84	02-05	Demographics	Non-Hisp	-4.78361	2.98385	-10.6321	1.06485	-0.141702	0.111343	706	141	128
MHD:F84	02-05	Strength	Baseline (constant, β1)	-0.539821	0.133405	-0.801299	-0.278342	-0.357663	8.90281e-05	706	141	128
MHD:F84	02-05	Strength	Build-up (constant, β2)	-0.654227	0.0768022	-0.804763	-0.503692	-0.752922	3.64153e-14	706	141	128
MHD:F84	02-05	Non-Child	Time (Year)	4.15868	1.30322	1.60431	6.71305	0.282054	0.00178024	706	141	128
MHD:F84	02-05	Strength	Baseline (cascade, β3)	-0.110412	0.0440583	-0.196768	-0.024056	-0.221505	0.0134529	706	141	128
MHD:F84	02-05	Strength	Build-up (cascade, β4)	-0.0862395	0.0461045	-0.176606	0.00412727	-0.165332	0.0636772	706	141	128
MHD:F90	02-05	Non-Child	(Intercept)	81.2697	14.1568	53.5217	109.018	0.316494	2.13848e-08	1896	342	329
MHD:F90	02-05	Entry Age	Exact	-0.716804	1.04714	-2.76924	1.33564	-0.0377396	0.494118	1896	342	329
MHD:F90	02-05	Demographics	Male	-38.6468	13.0593	-64.2436	-13.0501	-0.163154	0.0033059	1896	342	329
MHD:F90	02-05	Demographics	Female	-41.9406	13.0766	-67.5713	-16.3098	-0.176824	0.00147117	1896	342	329
MHD:F90	02-05	Demographics	White	3.30454	3.01003	-2.59525	9.20433	0.060526	0.273074	1896	342	329
MHD:F90	02-05	Demographics	Black	-1.26347	6.47766	-13.96	11.433	-0.0107535	0.845473	1896	342	329
MHD:F90	02-05	Demographics	Other	4.95424	3.40911	-1.72777	11.6362	0.0801194	0.147109	1896	342	329
MHD:F90	02-05	Demographics	Non-Hisp	-0.530318	1.68399	-3.83101	2.77038	-0.0173619	0.753024	1896	342	329
MHD:F90	02-05	Strength	Baseline (constant, β1)	-0.402655	0.0944463	-0.587774	-0.217537	-0.235045	2.63236e-05	1896	342	329
MHD:F90	02-05	Strength	Build-up (constant, β2)	-0.15595	0.0466967	-0.247477	-0.0644221	-0.18412	0.000934915	1896	342	329
MHD:F90	02-05	Non-Child	Time (Year)	4.51588	0.902892	2.74617	6.28559	0.275746	9.25758e-07	1896	342	329
MHD:F90	02-05	Strength	Baseline (cascade, β3)	-0.125398	0.0304172	-0.185017	-0.0657787	-0.227286	4.74443e-05	1896	342	329
MHD:F90	02-05	Strength	Build-up (cascade, β4)	-0.155293	0.0308189	-0.215699	-0.0948863	-0.277802	7.72957e-07	1896	342	329
MHD:F91	02-05	Non-Child	(Intercept)	35.8595	7.33102	21.4904	50.2286	0.326826	1.90566e-06	1236	238	224
MHD:F91	02-05	Entry Age	Exact	2.42254	1.2786	-0.0835773	4.92865	0.126593	0.0594175	1236	238	224
MHD:F91	02-05	Demographics	Female	-0.483779	1.81639	-4.04397	3.07642	-0.0177957	0.79022	1236	238	224
MHD:F91	02-05	Demographics	White	1.09933	3.63268	-6.02087	8.21954	0.0202199	0.762456	1236	238	224
MHD:F91	02-05	Demographics	Black	9.5739	9.73844	-9.51387	28.6617	0.0656864	0.326612	1236	238	224
MHD:F91	02-05	Demographics	Native	-8.07003	6.75208	-21.3044	5.16434	-0.0798571	0.23327	1236	238	224
MHD:F91	02-05	Demographics	Asian	-9.10755	14.1748	-36.8908	18.6757	-0.0429299	0.521193	1236	238	224
MHD:F91	02-05	Demographics	Other	3.13106	3.83337	-4.3825	10.6446	0.0545742	0.414912	1236	238	224
MHD:F91	02-05	Demographics	Non-Hisp	-4.18206	2.31722	-8.72392	0.359798	-0.120586	0.0724474	1236	238	224
MHD:F91	02-05	Strength	Baseline (constant, β1)	-0.608699	0.0997178	-0.804151	-0.413248	-0.407855	4.47851e-09	1236	238	224
MHD:F91	02-05	Strength	Build-up (constant, β2)	-0.214884	0.0483039	-0.309562	-0.120206	-0.297233	1.35916e-05	1236	238	224
MHD:F91	02-05	Non-Child	Time (Year)	1.05718	1.06617	-1.03256	3.14693	0.0662519	0.322474	1236	238	224
MHD:F91	02-05	Strength	Baseline (cascade, β3)	-0.0147458	0.0378746	-0.0889816	0.05949	-0.0260134	0.697398	1236	238	224
MHD:F91	02-05	Strength	Build-up (cascade, β4)	-0.14069	0.0337344	-0.206811	-0.0745696	-0.278655	4.33939e-05	1236	238	224
FULL_DATA	06-10	Non-Child	(Intercept)	63.4464	10.9696	41.9455	84.9473	0.0584972	7.52578e-09	52076	9795	9776
FULL_DATA	06-10	Entry Age	Exact	0.442156	0.0963849	0.253237	0.631074	0.0463966	4.54388e-06	52076	9795	9776
FULL_DATA	06-10	Demographics	Male	-15.3541	5.05652	-25.2651	-5.44313	-0.0307109	0.00239972	52076	9795	9776
FULL_DATA	06-10	Demographics	Female	-17.2299	5.05766	-27.1431	-7.31663	-0.0344549	0.000660215	52076	9795	9776
FULL_DATA	06-10	Demographics	Trans-Male	-24.7591	14.2345	-52.6594	3.14116	-0.0175919	0.0820009	52076	9795	9776
FULL_DATA	06-10	Demographics	Trans-Female	-20.2041	7.78791	-35.4687	-4.93943	-0.0262384	0.00949287	52076	9795	9776
FULL_DATA	06-10	Demographics	White	0.833441	0.571851	-0.287412	1.95429	0.0147405	0.145026	52076	9795	9776
FULL_DATA	06-10	Demographics	Black	5.14309	1.18231	2.82572	7.46047	0.043996	1.3749e-05	52076	9795	9776
FULL_DATA	06-10	Demographics	Native	6.962	1.47024	4.08028	9.84373	0.0478924	2.21813e-06	52076	9795	9776
FULL_DATA	06-10	Demographics	Pacific	-1.08137	4.36294	-9.63292	7.47019	-0.00250676	0.804254	52076	9795	9776
FULL_DATA	06-10	Demographics	Asian	1.71227	2.31045	-2.81631	6.24084	0.00749539	0.458653	52076	9795	9776
FULL_DATA	06-10	Demographics	Other	-0.007506	0.629285	-1.24093	1.22592	-0.000120637	0.990483	52076	9795	9776
FULL_DATA	06-10	Demographics	Hispanic	4.86454	9.7067	-14.161	23.8901	0.00506862	0.616275	52076	9795	9776
FULL_DATA	06-10	Demographics	Non-Hisp	4.28481	9.70099	-14.7296	23.2992	0.00446719	0.658725	52076	9795	9776
FULL_DATA	06-10	Strength	Baseline (constant, β1)	-0.898707	0.016943	-0.931916	-0.865498	-0.536472	0	52076	9795	9776
FULL_DATA	06-10	Strength	Build-up (constant, β2)	-0.65956	0.00986234	-0.678891	-0.640229	-0.676385	0	52076	9795	9776
FULL_DATA	06-10	Non-Child	Time (Year)	0.764736	0.216479	0.340428	1.18904	0.0357285	0.000413376	52076	9795	9776
FULL_DATA	06-10	Strength	Baseline (cascade, β3)	-0.0322324	0.00692132	-0.0457985	-0.0186664	-0.0471003	3.25118e-06	52076	9795	9776
FULL_DATA	06-10	Strength	Build-up (cascade, β4)	0.00236308	0.00595243	-0.00930393	0.0140301	0.00401518	0.69138	52076	9795	9776
LOS:0Y-1Y	06-10	Non-Child	(Intercept)	62.96	12.1441	39.157	86.763	0.0800257	2.26906e-07	11689	4215	4197
LOS:0Y-1Y	06-10	Entry Age	Exact	0.424964	0.146068	0.138664	0.711264	0.0449083	0.00364083	11689	4215	4197
LOS:0Y-1Y	06-10	Demographics	Male	-16.9867	7.67352	-32.0271	-1.94625	-0.0341699	0.0269047	11689	4215	4197
LOS:0Y-1Y	06-10	Demographics	Female	-19.2276	7.67538	-34.2717	-4.18354	-0.0386684	0.0122792	11689	4215	4197
LOS:0Y-1Y	06-10	Demographics	Trans-Male	-25.0639	15.1413	-54.7414	4.61359	-0.0255516	0.0979303	11689	4215	4197
LOS:0Y-1Y	06-10	Demographics	Trans-Female	-19.2445	10.7704	-40.3549	1.86594	-0.0275807	0.0740426	11689	4215	4197
LOS:0Y-1Y	06-10	Demographics	White	0.0948668	0.815218	-1.503	1.69273	0.00179627	0.907365	11689	4215	4197
LOS:0Y-1Y	06-10	Demographics	Black	3.41573	1.819	-0.1496	6.98106	0.0289854	0.0604777	11689	4215	4197
LOS:0Y-1Y	06-10	Demographics	Native	5.73492	2.20748	1.40816	10.0617	0.0401015	0.00941102	11689	4215	4197
LOS:0Y-1Y	06-10	Demographics	Asian	1.86454	3.50204	-4.99962	8.72869	0.00821826	0.594467	11689	4215	4197
LOS:0Y-1Y	06-10	Demographics	Other	-0.618872	0.894847	-2.37281	1.13507	-0.0106754	0.489229	11689	4215	4197
LOS:0Y-1Y	06-10	Demographics	Hispanic	3.4314	9.36161	-14.9178	21.7805	0.00565784	0.713981	11689	4215	4197
LOS:0Y-1Y	06-10	Demographics	Non-Hisp	3.13633	9.34827	-15.1867	21.4593	0.0051787	0.737266	11689	4215	4197
LOS:0Y-1Y	06-10	Strength	Baseline (constant, β1)	-0.809645	0.0248049	-0.858263	-0.761026	-0.503834	0	11689	4215	4197
LOS:0Y-1Y	06-10	Strength	Build-up (constant, β2)	-0.772138	0.025319	-0.821765	-0.722512	-0.470739	0	11689	4215	4197
LOS:0Y-1Y	06-10	Non-Child	Time (Year)	0.16068	0.676231	-1.16476	1.48612	0.00366773	0.812194	11689	4215	4197
LOS:0Y-1Y	06-10	Strength	Baseline (cascade, β3)	-0.0489038	0.0206425	-0.089364	-0.00844372	-0.0365689	0.017877	11689	4215	4197
LOS:0Y-1Y	06-10	Strength	Build-up (cascade, β4)	0.0982674	0.0457671	0.00856193	0.187973	0.0331426	0.0318409	11689	4215	4197
LOS:1Y-2Y	06-10	Non-Child	(Intercept)	75.7674	7.77364	60.5307	91.004	0.20123	0	12208	2363	2346
LOS:1Y-2Y	06-10	Entry Age	Exact	0.571455	0.190355	0.198352	0.944559	0.0619804	0.00270994	12208	2363	2346
LOS:1Y-2Y	06-10	Demographics	Male	-23.7901	7.51582	-38.5214	-9.05877	-0.0653516	0.00156888	12208	2363	2346
LOS:1Y-2Y	06-10	Demographics	Female	-26.1875	7.51811	-40.9234	-11.4517	-0.0719154	0.000504413	12208	2363	2346
LOS:1Y-2Y	06-10	Demographics	Trans-Female	-30.7138	14.9385	-59.9939	-1.43378	-0.0424486	0.0398908	12208	2363	2346
LOS:1Y-2Y	06-10	Demographics	White	0.927091	1.12995	-1.28767	3.14185	0.0169394	0.412032	12208	2363	2346
LOS:1Y-2Y	06-10	Demographics	Black	8.18429	2.23645	3.80075	12.5678	0.075554	0.000258282	12208	2363	2346
LOS:1Y-2Y	06-10	Demographics	Native	6.6418	2.7244	1.30187	11.9817	0.0503329	0.0148467	12208	2363	2346
LOS:1Y-2Y	06-10	Demographics	Pacific	-1.26602	5.84962	-12.7315	10.1995	-0.00446838	0.828673	12208	2363	2346
LOS:1Y-2Y	06-10	Demographics	Asian	6.63055	4.44212	-2.0762	15.3373	0.0308173	0.135662	12208	2363	2346
LOS:1Y-2Y	06-10	Demographics	Other	-0.328439	1.26857	-2.81489	2.15802	-0.00534534	0.795732	12208	2363	2346
LOS:1Y-2Y	06-10	Demographics	Non-Hisp	-0.28945	0.70173	-1.66487	1.08597	-0.00851608	0.680025	12208	2363	2346
LOS:1Y-2Y	06-10	Strength	Baseline (constant, β1)	-0.886397	0.034967	-0.954933	-0.81786	-0.523367	0	12208	2363	2346
LOS:1Y-2Y	06-10	Strength	Build-up (constant, β2)	-0.666647	0.0222527	-0.710264	-0.623031	-0.618513	0	12208	2363	2346
LOS:1Y-2Y	06-10	Non-Child	Time (Year)	-0.916833	0.495502	-1.88804	0.0543729	-0.0382015	0.0643945	12208	2363	2346
LOS:1Y-2Y	06-10	Strength	Baseline (cascade, β3)	0.00876452	0.0155298	-0.0216745	0.0392036	0.0116519	0.572557	12208	2363	2346
LOS:1Y-2Y	06-10	Strength	Build-up (cascade, β4)	0.101444	0.0191022	0.0640031	0.138885	0.109643	1.19541e-07	12208	2363	2346
LOS:2Y-3Y	06-10	Non-Child	(Intercept)	54.9428	2.84062	49.3751	60.5106	0.5218	0	9870	1389	1374
LOS:2Y-3Y	06-10	Entry Age	Exact	0.15346	0.243915	-0.324624	0.631543	0.0169731	0.529354	9870	1389	1374
LOS:2Y-3Y	06-10	Demographics	Female	-1.20344	0.695293	-2.56625	0.159362	-0.0466943	0.0837043	9870	1389	1374
LOS:2Y-3Y	06-10	Demographics	White	0.810399	1.57529	-2.27723	3.89803	0.0138786	0.607024	9870	1389	1374
LOS:2Y-3Y	06-10	Demographics	Black	8.23306	3.47668	1.41862	15.0475	0.0638856	0.0180183	9870	1389	1374
LOS:2Y-3Y	06-10	Demographics	Native	6.25984	3.71317	-1.01813	13.5378	0.0454805	0.092052	9870	1389	1374
LOS:2Y-3Y	06-10	Demographics	Pacific	-1.4106	7.49654	-16.1041	13.2829	-0.00507632	0.850774	9870	1389	1374
LOS:2Y-3Y	06-10	Demographics	Asian	-2.4456	5.06194	-12.3672	7.47603	-0.0130339	0.629077	9870	1389	1374
LOS:2Y-3Y	06-10	Demographics	Other	0.892351	1.73169	-2.50183	4.28653	0.0139018	0.606422	9870	1389	1374
LOS:2Y-3Y	06-10	Demographics	Non-Hisp	-0.0353118	0.932085	-1.86224	1.79162	-0.00102205	0.969785	9870	1389	1374
LOS:2Y-3Y	06-10	Strength	Baseline (constant, β1)	-0.880614	0.0467751	-0.972295	-0.788932	-0.507899	0	9870	1389	1374
LOS:2Y-3Y	06-10	Strength	Build-up (constant, β2)	-0.582009	0.0233606	-0.627797	-0.536221	-0.672128	0	9870	1389	1374
LOS:2Y-3Y	06-10	Non-Child	Time (Year)	1.10412	0.4513	0.219548	1.98868	0.0660018	0.0145488	9870	1389	1374
LOS:2Y-3Y	06-10	Strength	Baseline (cascade, β3)	-0.0374922	0.0145272	-0.0659661	-0.00901832	-0.0696252	0.00995909	9870	1389	1374
LOS:2Y-3Y	06-10	Strength	Build-up (cascade, β4)	-0.0478202	0.0140961	-0.0754493	-0.0201912	-0.0915204	0.000712431	9870	1389	1374
LOS:3Y-4Y	06-10	Non-Child	(Intercept)	55.5654	3.07443	49.5394	61.5914	0.529513	0	10590	1181	1165
LOS:3Y-4Y	06-10	Entry Age	Exact	0.667818	0.272549	0.133611	1.20203	0.0717878	0.0144211	10590	1181	1165
LOS:3Y-4Y	06-10	Demographics	Female	-0.714273	0.749167	-2.18267	0.754126	-0.0279333	0.340573	10590	1181	1165
LOS:3Y-4Y	06-10	Demographics	Trans-Female	-7.16699	12.6025	-31.8685	17.5345	-0.0166616	0.569673	10590	1181	1165
LOS:3Y-4Y	06-10	Demographics	White	0.899373	1.64646	-2.32776	4.1265	0.0160039	0.585001	10590	1181	1165
LOS:3Y-4Y	06-10	Demographics	Black	5.57798	3.2495	-0.791174	11.9471	0.0502919	0.0863239	10590	1181	1165
LOS:3Y-4Y	06-10	Demographics	Native	11.1296	4.73363	1.85147	20.4077	0.0688845	0.0188801	10590	1181	1165
LOS:3Y-4Y	06-10	Demographics	Pacific	-4.43395	12.7137	-29.3533	20.4854	-0.0102178	0.727337	10590	1181	1165
LOS:3Y-4Y	06-10	Demographics	Asian	1.13759	6.49488	-11.5926	13.8678	0.0051316	0.86099	10590	1181	1165
LOS:3Y-4Y	06-10	Demographics	Other	-0.336402	1.7928	-3.85037	3.17756	-0.00549748	0.851191	10590	1181	1165
LOS:3Y-4Y	06-10	Demographics	Non-Hisp	-0.88513	0.94203	-2.73155	0.96129	-0.0275283	0.347618	10590	1181	1165
LOS:3Y-4Y	06-10	Strength	Baseline (constant, β1)	-0.997012	0.0509092	-1.0968	-0.897228	-0.573775	0	10590	1181	1165
LOS:3Y-4Y	06-10	Strength	Build-up (constant, β2)	-0.697566	0.0244047	-0.745401	-0.649732	-0.83743	0	10590	1181	1165
LOS:3Y-4Y	06-10	Non-Child	Time (Year)	0.772387	0.332041	0.121572	1.4232	0.0681522	0.0201797	10590	1181	1165
LOS:3Y-4Y	06-10	Strength	Baseline (cascade, β3)	-0.0211796	0.0108659	-0.0424772	0.000117947	-0.0571072	0.0515125	10590	1181	1165
LOS:3Y-4Y	06-10	Strength	Build-up (cascade, β4)	0.00126398	0.0106839	-0.019677	0.022205	0.00346614	0.905845	10590	1181	1165
LOS:4Y-6Y	06-10	Non-Child	(Intercept)	49.7064	13.414	23.4143	75.9984	0.147283	0.000229357	7719	647	633
LOS:4Y-6Y	06-10	Entry Age	Exact	0.4478	0.356549	-0.251052	1.14665	0.0499187	0.209605	7719	647	633
LOS:4Y-6Y	06-10	Demographics	Male	11.9603	12.8985	-13.3212	37.2418	0.0368555	0.354142	7719	647	633
LOS:4Y-6Y	06-10	Demographics	Female	10.3716	12.9117	-14.936	35.6792	0.0319271	0.42212	7719	647	633
LOS:4Y-6Y	06-10	Demographics	White	3.11261	2.73261	-2.24342	8.46864	0.0452736	0.255108	7719	647	633
LOS:4Y-6Y	06-10	Demographics	Black	-2.78488	4.17619	-10.9704	5.40063	-0.0265048	0.505113	7719	647	633
LOS:4Y-6Y	06-10	Demographics	Native	7.65605	6.18291	-4.46273	19.7748	0.0492164	0.216078	7719	647	633
LOS:4Y-6Y	06-10	Demographics	Other	1.1585	2.86234	-4.45181	6.76881	0.0160869	0.685806	7719	647	633
LOS:4Y-6Y	06-10	Demographics	Non-Hisp	-1.87945	1.47539	-4.77128	1.01238	-0.0506317	0.203177	7719	647	633
LOS:4Y-6Y	06-10	Strength	Baseline (constant, β1)	-1.06406	0.0719795	-1.20514	-0.922976	-0.587564	0	7719	647	633
LOS:4Y-6Y	06-10	Strength	Build-up (constant, β2)	-0.535129	0.0237186	-0.581618	-0.488639	-0.896743	0	7719	647	633
LOS:4Y-6Y	06-10	Non-Child	Time (Year)	1.4921	0.376548	0.754046	2.23015	0.157498	8.25739e-05	7719	647	633
LOS:4Y-6Y	06-10	Strength	Baseline (cascade, β3)	-0.0432838	0.0126985	-0.0681734	-0.0183941	-0.135478	0.000694435	7719	647	633
LOS:4Y-6Y	06-10	Strength	Build-up (cascade, β4)	-0.0607127	0.0102792	-0.0808603	-0.040565	-0.234757	5.7057e-09	7719	647	633
NVS:02-03	06-10	Non-Child	(Intercept)	64.973	12.0395	41.3751	88.5709	0.0837018	7.16748e-08	10135	4176	4157
NVS:02-03	06-10	Entry Age	Exact	0.45378	0.152822	0.154242	0.753318	0.0460542	0.0030015	10135	4176	4157
NVS:02-03	06-10	Demographics	Male	-19.3748	6.91836	-32.9351	-5.81456	-0.0434355	0.00512596	10135	4176	4157
NVS:02-03	06-10	Demographics	Female	-22.1633	6.92046	-35.7277	-8.59892	-0.0496718	0.00137231	10135	4176	4157
NVS:02-03	06-10	Demographics	Trans-Male	-28.5967	15.229	-58.4462	1.2528	-0.0291242	0.0604813	10135	4176	4157
NVS:02-03	06-10	Demographics	Trans-Female	-22.8488	10.49	-43.4096	-2.28806	-0.0337832	0.0294499	10135	4176	4157
NVS:02-03	06-10	Demographics	White	0.724121	0.877903	-0.996606	2.44485	0.0127931	0.409515	10135	4176	4157
NVS:02-03	06-10	Demographics	Black	3.64823	1.92866	-0.132028	7.42848	0.0293384	0.0586154	10135	4176	4157
NVS:02-03	06-10	Demographics	Native	8.3821	2.31419	3.84618	12.918	0.0561776	0.000295776	10135	4176	4157
NVS:02-03	06-10	Demographics	Pacific	6.18352	13.5728	-20.4198	32.7868	0.00706603	0.648715	10135	4176	4157
NVS:02-03	06-10	Demographics	Asian	-0.344555	3.67597	-7.54961	6.8605	-0.00145377	0.925327	10135	4176	4157
NVS:02-03	06-10	Demographics	Other	-0.423867	0.96506	-2.31543	1.46769	-0.00681216	0.66053	10135	4176	4157
NVS:02-03	06-10	Demographics	Hispanic	3.524	9.80296	-15.6902	22.7382	0.00557557	0.719251	10135	4176	4157
NVS:02-03	06-10	Demographics	Non-Hisp	3.34684	9.78846	-15.839	22.5326	0.00530312	0.73243	10135	4176	4157
NVS:02-03	06-10	Strength	Baseline (constant, β1)	-0.799362	0.0253918	-0.849131	-0.749593	-0.488271	0	10135	4176	4157
NVS:02-03	06-10	Strength	Build-up (constant, β2)	-0.688349	0.024288	-0.735954	-0.640743	-0.439569	0	10135	4176	4157
NVS:02-03	06-10	Non-Child	Time (Year)	0.968074	0.542769	-0.0957759	2.03192	0.0276633	0.074564	10135	4176	4157
NVS:02-03	06-10	Strength	Baseline (cascade, β3)	-0.0541989	0.0171428	-0.0877997	-0.0205982	-0.0490363	0.0015803	10135	4176	4157
NVS:02-03	06-10	Strength	Build-up (cascade, β4)	-0.0487933	0.0214578	-0.0908515	-0.00673517	-0.0352684	0.0230214	10135	4176	4157
NVS:04-05	06-10	Non-Child	(Intercept)	64.8642	12.9474	39.4867	90.2416	0.10616	5.87615e-07	9923	2244	2227
NVS:04-05	06-10	Entry Age	Exact	0.164842	0.191572	-0.210647	0.540332	0.0182338	0.389621	9923	2244	2227
NVS:04-05	06-10	Demographics	Male	-10.893	12.7546	-35.8925	14.1065	-0.0180976	0.393173	9923	2244	2227
NVS:04-05	06-10	Demographics	Female	-12.249	12.7559	-37.2511	12.7532	-0.0203483	0.337029	9923	2244	2227
NVS:04-05	06-10	Demographics	Trans-Female	-17.2646	18.0232	-52.5908	18.0616	-0.0202985	0.338212	9923	2244	2227
NVS:04-05	06-10	Demographics	White	1.40258	1.16077	-0.87258	3.67775	0.0256048	0.227053	9923	2244	2227
NVS:04-05	06-10	Demographics	Black	5.02446	2.31845	0.48019	9.56872	0.0459231	0.0303283	9923	2244	2227
NVS:04-05	06-10	Demographics	Native	9.6621	2.859	4.05834	15.2659	0.0716139	0.000738582	9923	2244	2227
NVS:04-05	06-10	Demographics	Pacific	-3.35374	9.04988	-21.0919	14.3844	-0.00785284	0.710983	9923	2244	2227
NVS:04-05	06-10	Demographics	Asian	3.04795	4.38705	-5.55086	11.6468	0.0147223	0.487277	9923	2244	2227
NVS:04-05	06-10	Demographics	Other	0.721075	1.25075	-1.73044	3.17259	0.0122166	0.564325	9923	2244	2227
NVS:04-05	06-10	Demographics	Non-Hisp	0.141313	0.7155	-1.2611	1.54372	0.00418517	0.843452	9923	2244	2227
NVS:04-05	06-10	Strength	Baseline (constant, β1)	-0.897511	0.0344801	-0.965093	-0.829928	-0.551583	0	9923	2244	2227
NVS:04-05	06-10	Strength	Build-up (constant, β2)	-0.71861	0.0236589	-0.764982	-0.672238	-0.643635	0	9923	2244	2227
NVS:04-05	06-10	Non-Child	Time (Year)	1.00132	0.527342	-0.0322927	2.03493	0.0402365	0.057719	9923	2244	2227
NVS:04-05	06-10	Strength	Baseline (cascade, β3)	-0.0513078	0.0166085	-0.0838611	-0.0187545	-0.0654627	0.00203136	9923	2244	2227
NVS:04-05	06-10	Strength	Build-up (cascade, β4)	0.0639449	0.0158081	0.0329603	0.0949295	0.0857168	5.40889e-05	9923	2244	2227
NVS:06-08	06-10	Non-Child	(Intercept)	66.4612	9.19771	48.4333	84.4891	0.174535	7.4607e-13	11846	1730	1714
NVS:06-08	06-10	Entry Age	Exact	0.724931	0.220375	0.292986	1.15688	0.0794564	0.00102387	11846	1730	1714
NVS:06-08	06-10	Demographics	Male	-9.63214	8.9108	-27.0977	7.83341	-0.0261096	0.279871	11846	1730	1714
NVS:06-08	06-10	Demographics	Female	-11.1147	8.91335	-28.5853	6.35583	-0.0301198	0.212577	11846	1730	1714
NVS:06-08	06-10	Demographics	White	-0.720021	1.33368	-3.33409	1.89404	-0.0130403	0.589352	11846	1730	1714
NVS:06-08	06-10	Demographics	Black	8.78344	2.5266	3.83121	13.7357	0.0839699	0.00052087	11846	1730	1714
NVS:06-08	06-10	Demographics	Native	-2.60519	3.00581	-8.49671	3.28632	-0.020935	0.386217	11846	1730	1714
NVS:06-08	06-10	Demographics	Pacific	-3.59703	6.34593	-16.0353	8.84127	-0.0136912	0.570908	11846	1730	1714
NVS:06-08	06-10	Demographics	Asian	7.23689	4.89508	-2.35768	16.8315	0.0357097	0.139484	11846	1730	1714
NVS:06-08	06-10	Demographics	Other	-1.44427	1.50766	-4.39935	1.51081	-0.0231387	0.338221	11846	1730	1714
NVS:06-08	06-10	Demographics	Non-Hisp	-0.462831	0.779784	-1.99124	1.06558	-0.0143365	0.5529	11846	1730	1714
NVS:06-08	06-10	Strength	Baseline (constant, β1)	-1.04322	0.0411068	-1.12379	-0.962649	-0.612995	0	11846	1730	1714
NVS:06-08	06-10	Strength	Build-up (constant, β2)	-0.617813	0.0208154	-0.658612	-0.577014	-0.716914	0	11846	1730	1714
NVS:06-08	06-10	Non-Child	Time (Year)	-0.559876	0.460177	-1.46184	0.342091	-0.0293874	0.223904	11846	1730	1714
NVS:06-08	06-10	Strength	Baseline (cascade, β3)	0.00715506	0.0145217	-0.0213082	0.0356183	0.0119012	0.622278	11846	1730	1714
NVS:06-08	06-10	Strength	Build-up (cascade, β4)	-0.00500161	0.0118756	-0.0282783	0.0182751	-0.010173	0.673686	11846	1730	1714
NVS:09-11	06-10	Non-Child	(Intercept)	56.639	3.56685	49.6479	63.6302	0.547236	0	8463	858	842
NVS:09-11	06-10	Entry Age	Exact	0.78092	0.303266	0.186505	1.37534	0.0887415	0.0101925	8463	858	842
NVS:09-11	06-10	Demographics	Female	-0.466257	0.879606	-2.19032	1.25781	-0.0182676	0.596199	8463	858	842
NVS:09-11	06-10	Demographics	Trans-Female	-7.25471	12.6371	-32.024	17.5146	-0.0197841	0.566067	8463	858	842
NVS:09-11	06-10	Demographics	White	1.45178	1.95647	-2.38298	5.28654	0.0255725	0.458268	8463	858	842
NVS:09-11	06-10	Demographics	Black	3.58712	4.20422	-4.65334	11.8276	0.0294039	0.39378	8463	858	842
NVS:09-11	06-10	Demographics	Native	20.88	5.90009	9.31562	32.4445	0.12196	0.000423714	8463	858	842
NVS:09-11	06-10	Demographics	Pacific	-3.71069	12.7925	-28.7846	21.3632	-0.00999638	0.771836	8463	858	842
NVS:09-11	06-10	Demographics	Asian	0.818043	9.11092	-17.0397	18.6758	0.00309427	0.928478	8463	858	842
NVS:09-11	06-10	Demographics	Other	0.403678	2.18829	-3.88546	4.69282	0.00635733	0.853687	8463	858	842
NVS:09-11	06-10	Demographics	Non-Hisp	-1.5841	1.1778	-3.89265	0.724444	-0.0463505	0.178999	8463	858	842
NVS:09-11	06-10	Strength	Baseline (constant, β1)	-1.07089	0.0610367	-1.19052	-0.951255	-0.604641	0	8463	858	842
NVS:09-11	06-10	Strength	Build-up (constant, β2)	-0.702854	0.025552	-0.752937	-0.652771	-0.947947	0	8463	858	842
NVS:09-11	06-10	Non-Child	Time (Year)	0.12488	0.512213	-0.879081	1.12884	0.00840205	0.807442	8463	858	842
NVS:09-11	06-10	Strength	Baseline (cascade, β3)	-0.00578928	0.0164798	-0.0380905	0.0265119	-0.0121064	0.725455	8463	858	842
NVS:09-11	06-10	Strength	Build-up (cascade, β4)	-0.00335051	0.0140328	-0.0308553	0.0241543	-0.00822832	0.811347	8463	858	842
NVS:12-26	06-10	Non-Child	(Intercept)	57.7669	4.05224	49.8243	65.7095	0.513068	0	11709	787	772
NVS:12-26	06-10	Entry Age	Exact	0.169746	0.348108	-0.512561	0.852052	0.01755	0.625955	11709	787	772
NVS:12-26	06-10	Demographics	Female	-1.34178	0.939657	-3.18355	0.499987	-0.051393	0.153711	11709	787	772
NVS:12-26	06-10	Demographics	White	1.64895	2.01535	-2.30123	5.59914	0.0294475	0.413497	11709	787	772
NVS:12-26	06-10	Demographics	Black	3.92732	4.04327	-3.99766	11.8523	0.0349587	0.331691	11709	787	772
NVS:12-26	06-10	Demographics	Native	11.2791	6.70487	-1.86272	24.421	0.0605447	0.0929287	11709	787	772
NVS:12-26	06-10	Demographics	Pacific	-1.52881	13.0573	-27.1217	24.0641	-0.00421396	0.906823	11709	787	772
NVS:12-26	06-10	Demographics	Asian	-2.05445	9.25351	-20.1917	16.0828	-0.0079906	0.824359	11709	787	772
NVS:12-26	06-10	Demographics	Other	1.22273	2.18308	-3.0562	5.50167	0.0201583	0.575577	11709	787	772
NVS:12-26	06-10	Demographics	Non-Hisp	-2.32436	1.26307	-4.80003	0.151305	-0.0662321	0.0661145	11709	787	772
NVS:12-26	06-10	Strength	Baseline (constant, β1)	-0.886317	0.0649627	-1.01365	-0.758988	-0.49104	0	11709	787	772
NVS:12-26	06-10	Strength	Build-up (constant, β2)	-0.575087	0.0189163	-0.612164	-0.53801	-1.09418	0	11709	787	772
NVS:12-26	06-10	Non-Child	Time (Year)	1.39335	0.391086	0.626803	2.15989	0.128227	0.000389464	11709	787	772
NVS:12-26	06-10	Strength	Baseline (cascade, β3)	-0.0442087	0.0129286	-0.0695494	-0.0188681	-0.123068	0.000660387	11709	787	772
NVS:12-26	06-10	Strength	Build-up (cascade, β4)	-0.0349705	0.0095774	-0.0537426	-0.0161984	-0.131415	0.00027843	11709	787	772
MH:F30-39	06-10	Non-Child	(Intercept)	54.6953	5.27029	44.3653	65.0252	0.419508	0	3974	627	612
MH:F30-39	06-10	Entry Age	Exact	0.876699	0.445926	0.0026644	1.75073	0.0794716	0.0497474	3974	627	612
MH:F30-39	06-10	Demographics	Female	-2.49072	1.16042	-4.76519	-0.216254	-0.0867632	0.0322327	3974	627	612
MH:F30-39	06-10	Demographics	White	-4.73964	3.05341	-10.7245	1.24518	-0.0627458	0.12112	3974	627	612
MH:F30-39	06-10	Demographics	Black	-4.06673	4.97985	-13.8275	5.694	-0.0330106	0.414454	3974	627	612
MH:F30-39	06-10	Demographics	Native	9.24909	7.74347	-5.92845	24.4266	0.0482823	0.232769	3974	627	612
MH:F30-39	06-10	Demographics	Pacific	4.03353	14.2962	-23.9877	32.0547	0.0114048	0.777932	3974	627	612
MH:F30-39	06-10	Demographics	Asian	-11.9863	10.4458	-32.4605	8.48801	-0.0463837	0.251636	3974	627	612
MH:F30-39	06-10	Demographics	Other	-3.08696	3.1181	-9.19857	3.02466	-0.0400189	0.322559	3974	627	612
MH:F30-39	06-10	Demographics	Non-Hisp	-2.99686	1.59255	-6.11833	0.124613	-0.0760671	0.0603373	3974	627	612
MH:F30-39	06-10	Strength	Baseline (constant, β1)	-0.826743	0.0705796	-0.965082	-0.688404	-0.473495	0	3974	627	612
MH:F30-39	06-10	Strength	Build-up (constant, β2)	-0.385121	0.0384781	-0.46054	-0.309702	-0.404583	0	3974	627	612
MH:F30-39	06-10	Non-Child	Time (Year)	-0.175617	0.834024	-1.81034	1.45911	-0.00851163	0.833296	3974	627	612
MH:F30-39	06-10	Strength	Baseline (cascade, β3)	0.000930321	0.0278402	-0.0536376	0.0554983	0.00135078	0.973353	3974	627	612
MH:F30-39	06-10	Strength	Build-up (cascade, β4)	-0.0865023	0.0203235	-0.126337	-0.0466673	-0.172049	2.40436e-05	3974	627	612
MH:F40-48	06-10	Non-Child	(Intercept)	68.5371	14.6003	39.9199	97.1543	0.065881	2.74657e-06	24811	5096	5077
MH:F40-48	06-10	Entry Age	Exact	0.250356	0.128312	-0.00114063	0.501852	0.0273834	0.0510937	24811	5096	5077
MH:F40-48	06-10	Demographics	Male	-14.2506	6.44899	-26.8909	-1.6103	-0.0310126	0.0271676	24811	5096	5077
MH:F40-48	06-10	Demographics	Female	-15.6792	6.44864	-28.3188	-3.03954	-0.0341233	0.0150754	24811	5096	5077
MH:F40-48	06-10	Demographics	Trans-Male	-21.5353	14.3564	-49.6745	6.60393	-0.0210524	0.133665	24811	5096	5077
MH:F40-48	06-10	Demographics	Trans-Female	-19.3893	11.035	-41.0183	2.2397	-0.0246597	0.0789646	24811	5096	5077
MH:F40-48	06-10	Demographics	White	1.32616	0.747249	-0.138483	2.7908	0.0249073	0.0760042	24811	5096	5077
MH:F40-48	06-10	Demographics	Black	5.88217	1.63869	2.67026	9.09407	0.0503775	0.000334374	24811	5096	5077
MH:F40-48	06-10	Demographics	Native	8.42949	1.82903	4.8445	12.0145	0.0646809	4.15099e-06	24811	5096	5077
MH:F40-48	06-10	Demographics	Pacific	-2.63682	8.95556	-20.1901	14.9165	-0.00413223	0.768438	24811	5096	5077
MH:F40-48	06-10	Demographics	Asian	5.98848	3.26717	-0.41532	12.3923	0.0257241	0.0668724	24811	5096	5077
MH:F40-48	06-10	Demographics	Other	1.47027	0.816247	-0.129612	3.07015	0.0252797	0.0717223	24811	5096	5077
MH:F40-48	06-10	Demographics	Hispanic	-2.81755	13.0551	-28.4061	22.771	-0.00302893	0.829136	24811	5096	5077
MH:F40-48	06-10	Demographics	Non-Hisp	-3.07925	13.0475	-28.6529	22.4945	-0.00331217	0.81344	24811	5096	5077
MH:F40-48	06-10	Strength	Baseline (constant, β1)	-0.886038	0.0229297	-0.930982	-0.841095	-0.542313	0	24811	5096	5077
MH:F40-48	06-10	Strength	Build-up (constant, β2)	-0.673088	0.0139081	-0.700348	-0.645827	-0.679206	0	24811	5096	5077
MH:F40-48	06-10	Non-Child	Time (Year)	0.169348	0.329271	-0.476037	0.814733	0.00721811	0.607056	24811	5096	5077
MH:F40-48	06-10	Strength	Baseline (cascade, β3)	-0.0143533	0.0100946	-0.0341391	0.00543255	-0.0199553	0.155123	24811	5096	5077
MH:F40-48	06-10	Strength	Build-up (cascade, β4)	0.0366682	0.00879998	0.0194199	0.0539166	0.0584797	3.13963e-05	24811	5096	5077
MH:F60-69	06-10	Non-Child	(Intercept)	32.4235	9.51298	13.7776	51.0693	0.293343	0.000860223	739	150	135
MH:F60-69	06-10	Entry Age	Exact	2.60524	0.843102	0.952723	4.25775	0.26595	0.00242738	739	150	135
MH:F60-69	06-10	Demographics	Female	-1.55019	2.85688	-7.1498	4.04943	-0.0467009	0.588283	739	150	135
MH:F60-69	06-10	Demographics	White	6.03338	4.44591	-2.6808	14.7476	0.116797	0.177009	739	150	135
MH:F60-69	06-10	Demographics	Black	32.848	14.854	3.73346	61.9625	0.190326	0.0286789	739	150	135
MH:F60-69	06-10	Demographics	Native	14.7192	8.95375	-2.83054	32.269	0.141486	0.102504	739	150	135
MH:F60-69	06-10	Demographics	Pacific	-9.27591	14.4154	-37.5308	18.979	-0.0553812	0.521002	739	150	135
MH:F60-69	06-10	Demographics	Asian	-7.07079	10.8772	-28.3905	14.2489	-0.055948	0.516752	739	150	135
MH:F60-69	06-10	Demographics	Other	0.124765	4.89854	-9.47658	9.72611	0.00219209	0.979718	739	150	135
MH:F60-69	06-10	Demographics	Non-Hisp	0.334274	3.33468	-6.20184	6.87039	0.00862742	0.9203	739	150	135
MH:F60-69	06-10	Strength	Baseline (constant, β1)	-0.909024	0.146511	-1.19619	-0.621856	-0.533996	6.18562e-09	739	150	135
MH:F60-69	06-10	Strength	Build-up (constant, β2)	-0.903247	0.0782656	-1.05665	-0.749843	-0.993272	0	739	150	135
MH:F60-69	06-10	Non-Child	Time (Year)	-5.35321	3.2868	-11.7955	1.08907	-0.140176	0.105692	739	150	135
MH:F60-69	06-10	Strength	Baseline (cascade, β3)	0.152582	0.108078	-0.059255	0.364419	0.121507	0.160299	739	150	135
MH:F60-69	06-10	Strength	Build-up (cascade, β4)	0.113942	0.0590138	-0.0017273	0.229612	0.166175	0.0555919	739	150	135
MH:F70-98	06-10	Non-Child	(Intercept)	58.4344	16.0815	26.914	89.9549	0.0584174	0.00028308	22423	3887	3869
MH:F70-98	06-10	Entry Age	Exact	0.50455	0.154602	0.201524	0.807577	0.0524675	0.00110984	22423	3887	3869
MH:F70-98	06-10	Demographics	Male	-17.893	7.79271	-33.167	-2.61893	-0.0369143	0.0217223	22423	3887	3869
MH:F70-98	06-10	Demographics	Female	-18.4517	7.79822	-33.7365	-3.16686	-0.0380401	0.0180235	22423	3887	3869
MH:F70-98	06-10	Demographics	Trans-Female	-23.291	10.984	-44.8201	-1.76189	-0.0340901	0.0340317	22423	3887	3869
MH:F70-98	06-10	Demographics	White	0.198319	0.917766	-1.60054	1.99718	0.00347402	0.82893	22423	3887	3869
MH:F70-98	06-10	Demographics	Black	3.84009	1.81249	0.287535	7.39264	0.0340617	0.0341807	22423	3887	3869
MH:F70-98	06-10	Demographics	Native	4.14488	2.60223	-0.955612	9.24536	0.0256074	0.111283	22423	3887	3869
MH:F70-98	06-10	Demographics	Pacific	-1.79937	5.85465	-13.2747	9.676	-0.00494105	0.758601	22423	3887	3869
MH:F70-98	06-10	Demographics	Asian	1.67505	3.69886	-5.57488	8.92499	0.00728049	0.650678	22423	3887	3869
MH:F70-98	06-10	Demographics	Other	-1.97268	1.03648	-4.00421	0.0588611	-0.0305983	0.0570816	22423	3887	3869
MH:F70-98	06-10	Demographics	Hispanic	12.7814	14.0262	-14.7104	40.2733	0.0146501	0.362217	22423	3887	3869
MH:F70-98	06-10	Demographics	Non-Hisp	12.2839	14.016	-15.1881	39.7559	0.01409	0.380857	22423	3887	3869
MH:F70-98	06-10	Strength	Baseline (constant, β1)	-0.850294	0.0275478	-0.904289	-0.796299	-0.496229	0	22423	3887	3869
MH:F70-98	06-10	Strength	Build-up (constant, β2)	-0.687928	0.0151266	-0.717577	-0.65828	-0.731144	0	22423	3887	3869
MH:F70-98	06-10	Non-Child	Time (Year)	1.67946	0.30866	1.07447	2.28444	0.0874762	5.62216e-08	22423	3887	3869
MH:F70-98	06-10	Strength	Baseline (cascade, β3)	-0.0636125	0.0102955	-0.0837923	-0.0434328	-0.0993331	7.13377e-10	22423	3887	3869
MH:F70-98	06-10	Strength	Build-up (cascade, β4)	-0.0126595	0.0089085	-0.0301205	0.00480155	-0.0228461	0.155381	22423	3887	3869
MHD:F32	06-10	Non-Child	(Intercept)	40.9808	8.30034	24.7118	57.2498	0.382055	1.89822e-06	1031	181	167
MHD:F32	06-10	Entry Age	Exact	-0.574882	0.69484	-1.9368	0.787033	-0.064023	0.409207	1031	181	167
MHD:F32	06-10	Demographics	Female	-0.133394	1.80065	-3.66274	3.39595	-0.00573256	0.941034	1031	181	167
MHD:F32	06-10	Demographics	White	2.96977	4.51321	-5.87632	11.8159	0.0509188	0.511428	1031	181	167
MHD:F32	06-10	Demographics	Black	-2.04703	7.64255	-17.0268	12.9327	-0.0207266	0.789146	1031	181	167
MHD:F32	06-10	Demographics	Native	22.5043	10.3182	2.28016	42.7284	0.168773	0.0305714	1031	181	167
MHD:F32	06-10	Demographics	Asian	-8.376	13.6145	-35.061	18.309	-0.0476077	0.539237	1031	181	167
MHD:F32	06-10	Demographics	Other	3.29616	4.58695	-5.69446	12.2868	0.0556065	0.473389	1031	181	167
MHD:F32	06-10	Demographics	Non-Hisp	0.720874	2.41285	-4.00841	5.45016	0.0231191	0.765489	1031	181	167
MHD:F32	06-10	Strength	Baseline (constant, β1)	-0.423838	0.109637	-0.638731	-0.208945	-0.299148	0.000157973	1031	181	167
MHD:F32	06-10	Strength	Build-up (constant, β2)	-0.692103	0.0682252	-0.825827	-0.558379	-0.784996	0	1031	181	167
MHD:F32	06-10	Non-Child	Time (Year)	1.13904	1.28684	-1.38322	3.66131	0.0684946	0.377343	1031	181	167
MHD:F32	06-10	Strength	Baseline (cascade, β3)	-0.0530181	0.0417755	-0.1349	0.0288637	-0.0982075	0.206154	1031	181	167
MHD:F32	06-10	Strength	Build-up (cascade, β4)	0.0155259	0.0331898	-0.0495275	0.0805794	0.0361988	0.64054	1031	181	167
MHD:F33	06-10	Non-Child	(Intercept)	30.6063	12.6388	5.83363	55.3789	0.219242	0.0169115	804	136	122
MHD:F33	06-10	Entry Age	Exact	1.55561	0.88921	-0.187281	3.2985	0.158386	0.0827113	804	136	122
MHD:F33	06-10	Demographics	Female	-1.54444	2.04037	-5.54364	2.45477	-0.0685301	0.450533	804	136	122
MHD:F33	06-10	Demographics	White	7.05543	8.54943	-9.70182	23.8127	0.0747148	0.410827	804	136	122
MHD:F33	06-10	Demographics	Black	14.1367	9.72492	-4.9246	33.1979	0.131608	0.148589	804	136	122
MHD:F33	06-10	Demographics	Native	36.4823	14.4046	8.2486	64.7159	0.229298	0.0125778	804	136	122
MHD:F33	06-10	Demographics	Asian	4.32302	14.0656	-23.2462	31.8922	0.0278259	0.759099	804	136	122
MHD:F33	06-10	Demographics	Other	4.07815	8.68984	-12.9543	21.1106	0.0424885	0.639685	804	136	122
MHD:F33	06-10	Demographics	Non-Hisp	0.578771	2.66545	-4.64562	5.80316	0.0196588	0.82846	804	136	122
MHD:F33	06-10	Strength	Baseline (constant, β1)	-0.701886	0.142979	-0.98213	-0.421641	-0.444442	2.84404e-06	804	136	122
MHD:F33	06-10	Strength	Build-up (constant, β2)	-0.127469	0.0699529	-0.264579	0.00964228	-0.164975	0.0708535	804	136	122
MHD:F33	06-10	Non-Child	Time (Year)	-2.42509	2.2547	-6.8444	1.99422	-0.0973775	0.284225	804	136	122
MHD:F33	06-10	Strength	Baseline (cascade, β3)	0.0658171	0.073932	-0.0790928	0.210727	0.0805984	0.375076	804	136	122
MHD:F33	06-10	Strength	Build-up (cascade, β4)	-0.0469275	0.0306534	-0.107009	0.0131544	-0.138602	0.12836	804	136	122
MHD:F34	06-10	Non-Child	(Intercept)	61.8435	7.52734	47.0896	76.5974	0.499077	8.65974e-15	1968	284	271
MHD:F34	06-10	Entry Age	Exact	2.48048	0.663139	1.18069	3.78026	0.227219	0.000223973	1968	284	271
MHD:F34	06-10	Demographics	Female	-0.437324	1.80314	-3.97156	3.09692	-0.0147329	0.808549	1968	284	271
MHD:F34	06-10	Demographics	White	-10.7645	4.07461	-18.7509	-2.77809	-0.160481	0.00872298	1968	284	271
MHD:F34	06-10	Demographics	Black	-12.3454	9.01277	-30.0108	5.32006	-0.0832072	0.171891	1968	284	271
MHD:F34	06-10	Demographics	Native	7.80672	14.1877	-20.0017	35.6152	0.0334251	0.582602	1968	284	271
MHD:F34	06-10	Demographics	Other	-6.17741	4.16039	-14.332	1.97714	-0.090196	0.138751	1968	284	271
MHD:F34	06-10	Demographics	Non-Hisp	-5.21689	2.45997	-10.0385	-0.39525	-0.128824	0.0348506	1968	284	271
MHD:F34	06-10	Strength	Baseline (constant, β1)	-1.22512	0.108026	-1.43685	-1.01338	-0.688915	0	1968	284	271
MHD:F34	06-10	Strength	Build-up (constant, β2)	-0.336595	0.0546118	-0.443637	-0.229554	-0.374401	2.5581e-09	1968	284	271
MHD:F34	06-10	Non-Child	Time (Year)	1.82269	1.25254	-0.632333	4.27772	0.0883972	0.146767	1968	284	271
MHD:F34	06-10	Strength	Baseline (cascade, β3)	-0.0611481	0.0426076	-0.144661	0.0223647	-0.0871788	0.152395	1968	284	271
MHD:F34	06-10	Strength	Build-up (cascade, β4)	-0.242221	0.0348793	-0.310586	-0.173856	-0.421851	2.79239e-11	1968	284	271
MHD:F41	06-10	Non-Child	(Intercept)	69.6668	7.0563	55.8362	83.4975	0.266255	0	7471	1393	1375
MHD:F41	06-10	Entry Age	Exact	0.1822	0.221216	-0.251393	0.615793	0.0222116	0.410294	7471	1393	1375
MHD:F41	06-10	Demographics	Male	-21.4555	6.7277	-34.6421	-8.26895	-0.0860045	0.00145916	7471	1393	1375
MHD:F41	06-10	Demographics	Female	-23.4602	6.72426	-36.64	-10.2804	-0.0940883	0.000500335	7471	1393	1375
MHD:F41	06-10	Demographics	Trans-Male	-29.3228	13.2373	-55.2685	-3.37703	-0.0597384	0.0269125	7471	1393	1375
MHD:F41	06-10	Demographics	Trans-Female	-26.3034	10.4266	-46.74	-5.86672	-0.0680324	0.0117574	7471	1393	1375
MHD:F41	06-10	Demographics	White	1.25289	1.35293	-1.39891	3.9047	0.0249739	0.354579	7471	1393	1375
MHD:F41	06-10	Demographics	Black	-1.22344	3.66481	-8.40663	5.95975	-0.00900282	0.738556	7471	1393	1375
MHD:F41	06-10	Demographics	Native	-2.20144	3.82467	-9.69796	5.29508	-0.0155225	0.564986	7471	1393	1375
MHD:F41	06-10	Demographics	Pacific	-6.3387	11.368	-28.6204	15.943	-0.0150372	0.577213	7471	1393	1375
MHD:F41	06-10	Demographics	Asian	-2.31861	6.55205	-15.1609	10.5237	-0.00954332	0.723486	7471	1393	1375
MHD:F41	06-10	Demographics	Other	-1.01507	1.4407	-3.8389	1.80876	-0.0190008	0.481197	7471	1393	1375
MHD:F41	06-10	Demographics	Non-Hisp	0.0378535	0.816706	-1.56293	1.63863	0.00124994	0.963039	7471	1393	1375
MHD:F41	06-10	Strength	Baseline (constant, β1)	-0.777427	0.0404713	-0.856753	-0.698102	-0.518038	0	7471	1393	1375
MHD:F41	06-10	Strength	Build-up (constant, β2)	-0.577463	0.0235936	-0.623707	-0.531218	-0.660052	0	7471	1393	1375
MHD:F41	06-10	Non-Child	Time (Year)	-0.0953744	0.5448	-1.16321	0.972456	-0.0047211	0.861056	7471	1393	1375
MHD:F41	06-10	Strength	Baseline (cascade, β3)	-0.00242063	0.0166061	-0.0349693	0.030128	-0.00393106	0.884126	7471	1393	1375
MHD:F41	06-10	Strength	Build-up (cascade, β4)	0.0260357	0.0138141	-0.00104054	0.0531118	0.0508271	0.0596785	7471	1393	1375
MHD:F43	06-10	Non-Child	(Intercept)	47.6626	18.9283	10.5624	84.7628	0.0417423	0.0118427	17151	3656	3639
MHD:F43	06-10	Entry Age	Exact	0.294957	0.157186	-0.0131351	0.603049	0.0311066	0.0606695	17151	3656	3639
MHD:F43	06-10	Demographics	Male	7.10845	13.1024	-18.5727	32.7896	0.00899362	0.587485	17151	3656	3639
MHD:F43	06-10	Demographics	Female	5.86709	13.1025	-19.8143	31.5485	0.00742298	0.654335	17151	3656	3639
MHD:F43	06-10	Demographics	White	1.57956	0.902274	-0.188939	3.34805	0.0290206	0.0800922	17151	3656	3639
MHD:F43	06-10	Demographics	Black	7.2087	1.84339	3.59558	10.8218	0.0648259	9.37581e-05	17151	3656	3639
MHD:F43	06-10	Demographics	Native	10.4272	2.10767	6.29612	14.5584	0.0820118	7.86602e-07	17151	3656	3639
MHD:F43	06-10	Demographics	Pacific	7.34845	9.2895	-10.8594	25.5563	0.0131133	0.428967	17151	3656	3639
MHD:F43	06-10	Demographics	Asian	8.6778	3.92776	0.979213	16.3764	0.0366246	0.0272125	17151	3656	3639
MHD:F43	06-10	Demographics	Other	2.41564	0.998271	0.458988	4.37229	0.0401137	0.0155766	17151	3656	3639
MHD:F43	06-10	Demographics	Hispanic	-2.17666	13.5798	-28.7937	24.4404	-0.00265709	0.872664	17151	3656	3639
MHD:F43	06-10	Demographics	Non-Hisp	-2.4122	13.569	-29.008	24.1836	-0.00294697	0.858911	17151	3656	3639
MHD:F43	06-10	Strength	Baseline (constant, β1)	-0.928256	0.0276986	-0.982546	-0.873965	-0.555544	0	17151	3656	3639
MHD:F43	06-10	Strength	Build-up (constant, β2)	-0.738391	0.017233	-0.772169	-0.704614	-0.710287	0	17151	3656	3639
MHD:F43	06-10	Non-Child	Time (Year)	0.506013	0.407316	-0.292343	1.30437	0.0205939	0.214202	17151	3656	3639
MHD:F43	06-10	Strength	Baseline (cascade, β3)	-0.0250753	0.0125352	-0.0496449	-0.000505795	-0.0331607	0.045532	17151	3656	3639
MHD:F43	06-10	Strength	Build-up (cascade, β4)	0.0305441	0.0112796	0.00843555	0.0526527	0.0448892	0.00680271	17151	3656	3639
MHD:F63	06-10	Non-Child	(Intercept)	33.94	9.87049	14.5934	53.2866	0.300426	0.000782992	725	146	131
MHD:F63	06-10	Entry Age	Exact	2.53611	0.870588	0.829719	4.2425	0.254519	0.00420387	725	146	131
MHD:F63	06-10	Demographics	Female	-1.11049	2.97549	-6.94257	4.7216	-0.0326076	0.70959	725	146	131
MHD:F63	06-10	Demographics	White	5.06528	4.61418	-3.97872	14.1093	0.0959121	0.274306	725	146	131
MHD:F63	06-10	Demographics	Black	31.6143	14.9913	2.23073	60.9979	0.184251	0.0368472	725	146	131
MHD:F63	06-10	Demographics	Native	13.7639	9.04015	-3.95518	31.483	0.133024	0.130268	725	146	131
MHD:F63	06-10	Demographics	Pacific	-10.1285	14.5162	-38.581	18.3239	-0.0609617	0.486568	725	146	131
MHD:F63	06-10	Demographics	Asian	-8.32291	11.0137	-29.9102	13.2644	-0.0660249	0.451182	725	146	131
MHD:F63	06-10	Demographics	Other	-0.0502614	5.17238	-10.1883	10.0878	-0.000849002	0.992262	725	146	131
MHD:F63	06-10	Demographics	Non-Hisp	0.118225	3.45299	-6.64978	6.88623	0.00299143	0.972739	725	146	131
MHD:F63	06-10	Strength	Baseline (constant, β1)	-0.9043	0.147133	-1.19269	-0.615913	-0.53699	8.76409e-09	725	146	131
MHD:F63	06-10	Strength	Build-up (constant, β2)	-0.900061	0.0788495	-1.05461	-0.745512	-0.997326	0	725	146	131
MHD:F63	06-10	Non-Child	Time (Year)	-5.08305	3.29368	-11.5388	1.3727	-0.134837	0.125158	725	146	131
MHD:F63	06-10	Strength	Baseline (cascade, β3)	0.141844	0.108435	-0.0706923	0.354381	0.11429	0.19311	725	146	131
MHD:F63	06-10	Strength	Build-up (cascade, β4)	0.110958	0.0594246	-0.00551658	0.227433	0.163139	0.0640903	725	146	131
MHD:F84	06-10	Non-Child	(Intercept)	50.5578	14.2905	22.5478	78.5679	0.160151	0.000441862	3127	503	488
MHD:F84	06-10	Entry Age	Exact	0.0579826	0.441505	-0.807386	0.923352	0.005945	0.895569	3127	503	488
MHD:F84	06-10	Demographics	Male	3.70932	13.4245	-22.6032	30.0218	0.012508	0.782426	3127	503	488
MHD:F84	06-10	Demographics	Female	1.26554	13.481	-25.1577	27.6888	0.00424958	0.925246	3127	503	488
MHD:F84	06-10	Demographics	White	2.81704	2.19683	-1.48884	7.12291	0.0580479	0.200338	3127	503	488
MHD:F84	06-10	Demographics	Black	9.84877	5.09255	-0.132844	19.8304	0.0875461	0.0536951	3127	503	488
MHD:F84	06-10	Demographics	Native	7.92481	7.89806	-7.55573	23.4053	0.0454212	0.316171	3127	503	488
MHD:F84	06-10	Demographics	Asian	-16.8185	13.8195	-43.9053	10.2683	-0.0550915	0.224187	3127	503	488
MHD:F84	06-10	Demographics	Other	-1.81511	2.61336	-6.9374	3.30718	-0.0314408	0.487667	3127	503	488
MHD:F84	06-10	Demographics	Non-Hisp	1.77266	1.56487	-1.29454	4.83987	0.0512789	0.257858	3127	503	488
MHD:F84	06-10	Strength	Baseline (constant, β1)	-0.920916	0.0799152	-1.07755	-0.764279	-0.521652	0	3127	503	488
MHD:F84	06-10	Strength	Build-up (constant, β2)	-0.994165	0.0367921	-1.06628	-0.922051	-1.22319	0	3127	503	488
MHD:F84	06-10	Non-Child	Time (Year)	0.999915	0.736011	-0.442697	2.44253	0.0614992	0.174912	3127	503	488
MHD:F84	06-10	Strength	Baseline (cascade, β3)	-0.0398629	0.0246307	-0.0881402	0.00841443	-0.0732624	0.106217	3127	503	488
MHD:F84	06-10	Strength	Build-up (cascade, β4)	0.0724588	0.0196702	0.0339044	0.111013	0.166753	0.000255536	3127	503	488
MHD:F90	06-10	Non-Child	(Intercept)	71.9445	15.8859	40.8074	103.082	0.0968858	6.2503e-06	12840	2203	2185
MHD:F90	06-10	Entry Age	Exact	0.232303	0.190836	-0.141744	0.606351	0.0260416	0.223625	12840	2203	2185
MHD:F90	06-10	Demographics	Male	-30.221	8.90214	-47.6695	-12.7724	-0.0726254	0.000699054	12840	2203	2185
MHD:F90	06-10	Demographics	Female	-30.4982	8.90887	-47.96	-13.0365	-0.0732363	0.000629927	12840	2203	2185
MHD:F90	06-10	Demographics	Trans-Female	-32.7111	12.667	-57.5391	-7.88321	-0.0552453	0.00987651	12840	2203	2185
MHD:F90	06-10	Demographics	White	-0.216056	1.16924	-2.50782	2.07571	-0.00395309	0.853416	12840	2203	2185
MHD:F90	06-10	Demographics	Black	0.34334	2.38217	-4.32582	5.0125	0.00308338	0.885412	12840	2203	2185
MHD:F90	06-10	Demographics	Native	1.73658	3.43983	-5.00563	8.47879	0.0108002	0.613719	12840	2203	2185
MHD:F90	06-10	Demographics	Pacific	-2.00239	5.46163	-12.7074	8.70264	-0.00784332	0.713932	12840	2203	2185
MHD:F90	06-10	Demographics	Asian	4.3356	5.20375	-5.86398	14.5352	0.0178241	0.404841	12840	2203	2185
MHD:F90	06-10	Demographics	Other	-1.65561	1.31031	-4.22386	0.91265	-0.0270308	0.206535	12840	2203	2185
MHD:F90	06-10	Demographics	Hispanic	12.6968	13.0896	-12.9594	38.353	0.0207511	0.332158	12840	2203	2185
MHD:F90	06-10	Demographics	Non-Hisp	12.9431	13.0712	-12.677	38.5632	0.0211835	0.322185	12840	2203	2185
MHD:F90	06-10	Strength	Baseline (constant, β1)	-0.8244	0.0347823	-0.892575	-0.756226	-0.507054	0	12840	2203	2185
MHD:F90	06-10	Strength	Build-up (constant, β2)	-0.626633	0.0198696	-0.665579	-0.587688	-0.67468	0	12840	2203	2185
MHD:F90	06-10	Non-Child	Time (Year)	2.00545	0.424906	1.17261	2.83828	0.10097	2.5108e-06	12840	2203	2185
MHD:F90	06-10	Strength	Baseline (cascade, β3)	-0.0726789	0.0139557	-0.100033	-0.0453251	-0.111412	2.08957e-07	12840	2203	2185
MHD:F90	06-10	Strength	Build-up (cascade, β4)	-0.0337977	0.0119457	-0.0572117	-0.0103836	-0.0605271	0.00470787	12840	2203	2185
MHD:F91	06-10	Non-Child	(Intercept)	45.7851	3.85071	38.2375	53.3326	0.406155	0	4768	871	857
MHD:F91	06-10	Entry Age	Exact	1.51461	0.336601	0.854855	2.17436	0.153707	7.74201e-06	4768	871	857
MHD:F91	06-10	Demographics	Female	-3.22697	0.98854	-5.16455	-1.28939	-0.111509	0.00114048	4768	871	857
MHD:F91	06-10	Demographics	White	1.29694	2.07393	-2.76806	5.36193	0.0213616	0.531907	4768	871	857
MHD:F91	06-10	Demographics	Black	0.743228	4.02837	-7.15254	8.639	0.00630235	0.853666	4768	871	857
MHD:F91	06-10	Demographics	Native	5.3446	5.5757	-5.58401	16.2732	0.0327435	0.338054	4768	871	857
MHD:F91	06-10	Demographics	Asian	-10.7112	7.21034	-24.8438	3.42141	-0.0507447	0.137771	4768	871	857
MHD:F91	06-10	Demographics	Other	-1.44903	2.32434	-6.00483	3.10676	-0.0212956	0.533175	4768	871	857
MHD:F91	06-10	Demographics	Non-Hisp	-1.3209	1.1874	-3.64826	1.00647	-0.0379997	0.266267	4768	871	857
MHD:F91	06-10	Strength	Baseline (constant, β1)	-0.806559	0.0594491	-0.923082	-0.690037	-0.463447	0	4768	871	857
MHD:F91	06-10	Strength	Build-up (constant, β2)	-0.697451	0.0347602	-0.765583	-0.62932	-0.685396	0	4768	871	857
MHD:F91	06-10	Non-Child	Time (Year)	0.683233	0.666914	-0.623946	1.99041	0.0349952	0.305902	4768	871	857
MHD:F91	06-10	Strength	Baseline (cascade, β3)	-0.0362737	0.0231693	-0.0816866	0.0091392	-0.0534796	0.117813	4768	871	857
MHD:F91	06-10	Strength	Build-up (cascade, β4)	0.0477111	0.0215806	0.00541225	0.09001	0.0755207	0.0273103	4768	871	857
MHD:F93	06-10	Non-Child	(Intercept)	40.5015	8.12533	24.5755	56.4275	0.425863	1.83089e-06	725	151	137
MHD:F93	06-10	Entry Age	Exact	-0.3888	0.709431	-1.77932	1.00172	-0.0468226	0.584547	725	151	137
MHD:F93	06-10	Demographics	Female	-0.921068	1.94162	-4.72673	2.8846	-0.040529	0.635979	725	151	137
MHD:F93	06-10	Demographics	White	-1.94121	4.94184	-11.6274	7.74501	-0.0335601	0.695065	725	151	137
MHD:F93	06-10	Demographics	Black	10.111	7.17841	-3.95896	24.181	0.120339	0.161222	725	151	137
MHD:F93	06-10	Demographics	Native	13.5175	8.22238	-2.59869	29.6337	0.140456	0.102454	725	151	137
MHD:F93	06-10	Demographics	Asian	12.2721	9.45341	-6.25698	30.8012	0.11091	0.196395	725	151	137
MHD:F93	06-10	Demographics	Other	-3.55086	5.04447	-13.4382	6.33652	-0.0601392	0.482674	725	151	137
MHD:F93	06-10	Demographics	Non-Hisp	-1.3334	2.49181	-6.21745	3.55064	-0.045718	0.593431	725	151	137
MHD:F93	06-10	Strength	Baseline (constant, β1)	-0.311062	0.114088	-0.534679	-0.0874453	-0.232942	0.00723168	725	151	137
MHD:F93	06-10	Strength	Build-up (constant, β2)	-0.324561	0.0630681	-0.448177	-0.200945	-0.439669	8.95657e-07	725	151	137
MHD:F93	06-10	Non-Child	Time (Year)	4.8136	1.51919	1.83592	7.79127	0.270706	0.00188698	725	151	137
MHD:F93	06-10	Strength	Baseline (cascade, β3)	-0.163104	0.0479327	-0.257054	-0.0691536	-0.290718	0.000873256	725	151	137
MHD:F93	06-10	Strength	Build-up (cascade, β4)	-0.250119	0.0496142	-0.347365	-0.152873	-0.430706	1.42704e-06	725	151	137
FULL_DATA	11-15	Non-Child	(Intercept)	49.2646	5.38742	38.7051	59.8242	0.0811082	0	62372	12730	12711
FULL_DATA	11-15	Entry Age	Exact	0.947981	0.093928	0.763879	1.13208	0.089519	0	62372	12730	12711
FULL_DATA	11-15	Demographics	Male	0.0209797	1.65236	-3.21772	3.25968	0.000112617	0.98987	62372	12730	12711
FULL_DATA	11-15	Demographics	Female	-1.73327	1.65087	-4.96905	1.50252	-0.00931241	0.29378	62372	12730	12711
FULL_DATA	11-15	Demographics	Trans-Male	0.61345	2.1275	-3.55653	4.78343	0.00255753	0.773088	62372	12730	12711
FULL_DATA	11-15	Demographics	Trans-Female	0.228539	3.72281	-7.06833	7.52541	0.000544502	0.951051	62372	12730	12711
FULL_DATA	11-15	Demographics	White	2.45291	0.574922	1.32603	3.57978	0.0378427	1.99999e-05	62372	12730	12711
FULL_DATA	11-15	Demographics	Black	7.56486	1.07283	5.46207	9.66765	0.0625433	1.86384e-12	62372	12730	12711
FULL_DATA	11-15	Demographics	Native	7.83784	1.17668	5.5315	10.1442	0.0590812	2.83187e-11	62372	12730	12711
FULL_DATA	11-15	Demographics	Pacific	3.05922	4.39152	-5.54836	11.6668	0.00617882	0.486054	62372	12730	12711
FULL_DATA	11-15	Demographics	Asian	0.0232145	1.89309	-3.68732	3.73375	0.000108768	0.990216	62372	12730	12711
FULL_DATA	11-15	Demographics	Other	0.0179908	0.613261	-1.18403	1.22001	0.000260204	0.976597	62372	12730	12711
FULL_DATA	11-15	Demographics	Hispanic	3.16171	4.99539	-6.62947	12.9529	0.00561388	0.526794	62372	12730	12711
FULL_DATA	11-15	Demographics	Non-Hisp	2.60983	4.98488	-7.16075	12.3804	0.00464374	0.600601	62372	12730	12711
FULL_DATA	11-15	Strength	Baseline (constant, β1)	-1.11943	0.0165787	-1.15193	-1.08694	-0.598906	0	62372	12730	12711
FULL_DATA	11-15	Strength	Build-up (constant, β2)	-0.846649	0.0100259	-0.8663	-0.826998	-0.749018	0	62372	12730	12711
FULL_DATA	11-15	Non-Child	Time (Year)	1.15793	0.210393	0.745555	1.57031	0.0488161	3.79159e-08	62372	12730	12711
FULL_DATA	11-15	Strength	Baseline (cascade, β3)	-0.0366715	0.00701076	-0.0504129	-0.0229301	-0.0463953	1.71506e-07	62372	12730	12711
FULL_DATA	11-15	Strength	Build-up (cascade, β4)	0.0392767	0.00624118	0.0270437	0.0515097	0.0558185	3.21314e-10	62372	12730	12711
LOS:0Y-1Y	11-15	Non-Child	(Intercept)	48.2754	7.16124	34.2391	62.3118	0.0896124	1.72671e-11	15271	5678	5659
LOS:0Y-1Y	11-15	Entry Age	Exact	1.31599	0.139544	1.04248	1.58951	0.125364	0	15271	5678	5659
LOS:0Y-1Y	11-15	Demographics	Male	-3.42766	2.15193	-7.64554	0.790213	-0.0211739	0.111254	15271	5678	5659
LOS:0Y-1Y	11-15	Demographics	Female	-4.51439	2.14995	-8.72839	-0.300394	-0.0279126	0.0357937	15271	5678	5659
LOS:0Y-1Y	11-15	Demographics	Trans-Male	0.929267	2.90267	-4.76009	6.61863	0.00425572	0.748872	15271	5678	5659
LOS:0Y-1Y	11-15	Demographics	Trans-Female	-6.81472	4.92336	-16.4647	2.83528	-0.0183999	0.166364	15271	5678	5659
LOS:0Y-1Y	11-15	Demographics	White	1.80816	0.795583	0.24878	3.36753	0.0302121	0.0230789	15271	5678	5659
LOS:0Y-1Y	11-15	Demographics	Black	7.17767	1.55727	4.12535	10.23	0.0612701	4.13245e-06	15271	5678	5659
LOS:0Y-1Y	11-15	Demographics	Native	6.97302	1.69394	3.65283	10.2932	0.054721	3.90204e-05	15271	5678	5659
LOS:0Y-1Y	11-15	Demographics	Pacific	4.83187	4.7031	-4.38642	14.0502	0.0136572	0.304286	15271	5678	5659
LOS:0Y-1Y	11-15	Demographics	Asian	3.87084	2.84073	-1.69711	9.43879	0.0181136	0.173056	15271	5678	5659
LOS:0Y-1Y	11-15	Demographics	Other	-0.284042	0.847194	-1.94458	1.3765	-0.00445687	0.737431	15271	5678	5659
LOS:0Y-1Y	11-15	Demographics	Hispanic	-1.44165	6.62747	-14.4318	11.5485	-0.00289163	0.827806	15271	5678	5659
LOS:0Y-1Y	11-15	Demographics	Non-Hisp	-1.38384	6.61024	-14.3402	11.5725	-0.00278291	0.834184	15271	5678	5659
LOS:0Y-1Y	11-15	Strength	Baseline (constant, β1)	-1.03018	0.0239816	-1.07718	-0.983173	-0.571037	0	15271	5678	5659
LOS:0Y-1Y	11-15	Strength	Build-up (constant, β2)	-0.842806	0.0237597	-0.889376	-0.796236	-0.471539	0	15271	5678	5659
LOS:0Y-1Y	11-15	Non-Child	Time (Year)	1.60507	0.628791	0.372613	2.83753	0.0339326	0.0107174	15271	5678	5659
LOS:0Y-1Y	11-15	Strength	Baseline (cascade, β3)	-0.100178	0.0202407	-0.13985	-0.0605049	-0.0657923	7.66338e-07	15271	5678	5659
LOS:0Y-1Y	11-15	Strength	Build-up (cascade, β4)	0.0766085	0.0448562	-0.0113116	0.164529	0.0227031	0.0877156	15271	5678	5659
LOS:1Y-2Y	11-15	Non-Child	(Intercept)	22.2079	15.2319	-7.6473	52.0632	0.0262711	0.144946	15008	3099	3080
LOS:1Y-2Y	11-15	Entry Age	Exact	0.970413	0.188257	0.601421	1.3394	0.0928816	2.70039e-07	15008	3099	3080
LOS:1Y-2Y	11-15	Demographics	Male	1.60741	3.07987	-4.42927	7.64408	0.00940412	0.601772	15008	3099	3080
LOS:1Y-2Y	11-15	Demographics	Female	-0.3691	3.07502	-6.39627	5.65807	-0.00216282	0.904466	15008	3099	3080
LOS:1Y-2Y	11-15	Demographics	Trans-Male	2.52178	3.96044	-5.24086	10.2844	0.0114733	0.524341	15008	3099	3080
LOS:1Y-2Y	11-15	Demographics	Trans-Female	7.26556	6.34164	-5.16433	19.6954	0.0206439	0.252012	15008	3099	3080
LOS:1Y-2Y	11-15	Demographics	White	2.28123	1.16081	0.00599541	4.55647	0.0354106	0.0494799	15008	3099	3080
LOS:1Y-2Y	11-15	Demographics	Black	4.78984	2.19317	0.491128	9.08856	0.0393525	0.029039	15008	3099	3080
LOS:1Y-2Y	11-15	Demographics	Native	6.80039	2.14571	2.59471	11.0061	0.0571068	0.00154304	15008	3099	3080
LOS:1Y-2Y	11-15	Demographics	Pacific	0.631086	14.6882	-28.1585	29.4207	0.000774183	0.965732	15008	3099	3080
LOS:1Y-2Y	11-15	Demographics	Asian	-1.62079	3.83424	-9.13605	5.89448	-0.00761679	0.672533	15008	3099	3080
LOS:1Y-2Y	11-15	Demographics	Other	-0.529354	1.22436	-2.92915	1.87044	-0.00779045	0.665516	15008	3099	3080
LOS:1Y-2Y	11-15	Demographics	Hispanic	30.075	14.7468	1.17075	58.9793	0.036748	0.041492	15008	3099	3080
LOS:1Y-2Y	11-15	Demographics	Non-Hisp	29.0849	14.7329	0.207752	57.9621	0.0355716	0.0484545	15008	3099	3080
LOS:1Y-2Y	11-15	Strength	Baseline (constant, β1)	-1.13978	0.0343035	-1.20701	-1.07254	-0.598696	0	15008	3099	3080
LOS:1Y-2Y	11-15	Strength	Build-up (constant, β2)	-0.814205	0.023167	-0.859613	-0.768797	-0.63327	0	15008	3099	3080
LOS:1Y-2Y	11-15	Non-Child	Time (Year)	1.12519	0.468322	0.207264	2.04312	0.043292	0.0163373	15008	3099	3080
LOS:1Y-2Y	11-15	Strength	Baseline (cascade, β3)	-0.0352088	0.0154044	-0.0654021	-0.00501547	-0.0411842	0.0223436	15008	3099	3080
LOS:1Y-2Y	11-15	Strength	Build-up (cascade, β4)	-0.00305666	0.0204893	-0.0432166	0.0371033	-0.00268809	0.881419	15008	3099	3080
LOS:2Y-3Y	11-15	Non-Child	(Intercept)	62.9686	15.5016	32.5847	93.3525	0.0923196	5.05805e-05	13177	1954	1936
LOS:2Y-3Y	11-15	Entry Age	Exact	1.1133	0.229563	0.663347	1.56326	0.110219	1.33548e-06	13177	1954	1936
LOS:2Y-3Y	11-15	Demographics	Male	-1.47381	5.10165	-11.4733	8.52565	-0.00656564	0.772698	13177	1954	1936
LOS:2Y-3Y	11-15	Demographics	Female	-4.03258	5.09877	-14.0264	5.96124	-0.0179748	0.429104	13177	1954	1936
LOS:2Y-3Y	11-15	Demographics	Trans-Male	-6.85287	6.04547	-18.7023	4.99651	-0.0257626	0.257122	13177	1954	1936
LOS:2Y-3Y	11-15	Demographics	White	2.70991	1.5173	-0.264068	5.68388	0.040591	0.0742548	13177	1954	1936
LOS:2Y-3Y	11-15	Demographics	Black	9.47816	2.83618	3.91912	15.0372	0.0759516	0.000847982	13177	1954	1936
LOS:2Y-3Y	11-15	Demographics	Native	12.8876	3.06817	6.87386	18.9013	0.0954641	2.78509e-05	13177	1954	1936
LOS:2Y-3Y	11-15	Demographics	Pacific	-5.86212	14.555	-34.3906	22.6663	-0.00915355	0.687172	13177	1954	1936
LOS:2Y-3Y	11-15	Demographics	Asian	-4.70119	5.25712	-15.0054	5.60299	-0.0203239	0.371298	13177	1954	1936
LOS:2Y-3Y	11-15	Demographics	Other	0.72214	1.63711	-2.48667	3.93095	0.0100251	0.659186	13177	1954	1936
LOS:2Y-3Y	11-15	Demographics	Hispanic	-9.80645	14.3557	-37.9443	18.3314	-0.0155251	0.494623	13177	1954	1936
LOS:2Y-3Y	11-15	Demographics	Non-Hisp	-11.2799	14.3325	-39.3721	16.8123	-0.0178868	0.431367	13177	1954	1936
LOS:2Y-3Y	11-15	Strength	Baseline (constant, β1)	-1.12783	0.0440624	-1.21419	-1.04146	-0.581729	0	13177	1954	1936
LOS:2Y-3Y	11-15	Strength	Build-up (constant, β2)	-0.899019	0.0238728	-0.94581	-0.852227	-0.855881	0	13177	1954	1936
LOS:2Y-3Y	11-15	Non-Child	Time (Year)	0.919918	0.383961	0.167338	1.6725	0.0544514	0.0166756	13177	1954	1936
LOS:2Y-3Y	11-15	Strength	Baseline (cascade, β3)	-0.0204657	0.0128535	-0.0456591	0.00472777	-0.0361869	0.111498	13177	1954	1936
LOS:2Y-3Y	11-15	Strength	Build-up (cascade, β4)	0.0611485	0.0138313	0.0340385	0.0882584	0.100478	1.03675e-05	13177	1954	1936
LOS:3Y-4Y	11-15	Non-Child	(Intercept)	49.5643	16.9644	16.3133	82.8154	0.0770461	0.00353602	12545	1456	1438
LOS:3Y-4Y	11-15	Entry Age	Exact	0.682435	0.284217	0.125357	1.23951	0.0633186	0.016472	12545	1456	1438
LOS:3Y-4Y	11-15	Demographics	Male	8.62123	7.33682	-5.75925	23.0017	0.0309872	0.240164	12545	1456	1438
LOS:3Y-4Y	11-15	Demographics	Female	6.46719	7.33159	-7.90305	20.8374	0.0232615	0.377871	12545	1456	1438
LOS:3Y-4Y	11-15	Demographics	Trans-Male	4.93203	8.53938	-11.8055	21.6696	0.0152307	0.56365	12545	1456	1438
LOS:3Y-4Y	11-15	Demographics	Trans-Female	12.8057	16.5469	-19.6269	45.2383	0.0204084	0.439113	12545	1456	1438
LOS:3Y-4Y	11-15	Demographics	White	2.39934	2.16125	-1.8368	6.63548	0.0292757	0.267114	12545	1456	1438
LOS:3Y-4Y	11-15	Demographics	Black	9.93153	3.25775	3.54619	16.3169	0.080393	0.00234117	12545	1456	1438
LOS:3Y-4Y	11-15	Demographics	Native	7.59309	4.84588	-1.90504	17.0912	0.0413206	0.117354	12545	1456	1438
LOS:3Y-4Y	11-15	Demographics	Asian	-7.00438	5.32625	-17.444	3.4353	-0.0346792	0.188697	12545	1456	1438
LOS:3Y-4Y	11-15	Demographics	Other	-0.446816	2.3005	-4.9559	4.06227	-0.00512184	0.846027	12545	1456	1438
LOS:3Y-4Y	11-15	Demographics	Hispanic	2.19051	14.7735	-26.7662	31.1472	0.00391005	0.882148	12545	1456	1438
LOS:3Y-4Y	11-15	Demographics	Non-Hisp	1.95455	14.7434	-26.9431	30.8522	0.00349599	0.894551	12545	1456	1438
LOS:3Y-4Y	11-15	Strength	Baseline (constant, β1)	-1.19229	0.0520839	-1.29438	-1.0902	-0.60367	0	12545	1456	1438
LOS:3Y-4Y	11-15	Strength	Build-up (constant, β2)	-0.841172	0.0234563	-0.887148	-0.795197	-0.945683	0	12545	1456	1438
LOS:3Y-4Y	11-15	Non-Child	Time (Year)	0.0494351	0.341831	-0.620568	0.719438	0.00381368	0.885032	12545	1456	1438
LOS:3Y-4Y	11-15	Strength	Baseline (cascade, β3)	0.0104836	0.0116241	-0.0123001	0.0332673	0.0237832	0.36727	12545	1456	1438
LOS:3Y-4Y	11-15	Strength	Build-up (cascade, β4)	0.019488	0.0108374	-0.00175367	0.0407297	0.0474204	0.0723508	12545	1456	1438
LOS:4Y-6Y	11-15	Non-Child	(Intercept)	71.2251	15.9311	39.9995	102.451	0.194752	9.54323e-06	6371	543	527
LOS:4Y-6Y	11-15	Entry Age	Exact	-0.652628	0.555035	-1.74052	0.435263	-0.0512201	0.240191	6371	543	527
LOS:4Y-6Y	11-15	Demographics	Female	-1.38177	1.22078	-3.77456	1.01101	-0.0493053	0.258201	6371	543	527
LOS:4Y-6Y	11-15	Demographics	Trans-Female	0.122916	14.0261	-27.3688	27.6147	0.00038174	0.993011	6371	543	527
LOS:4Y-6Y	11-15	Demographics	White	1.8745	2.91809	-3.84508	7.59407	0.0279822	0.52091	6371	543	527
LOS:4Y-6Y	11-15	Demographics	Black	8.88689	4.93337	-0.782735	18.5565	0.0784694	0.0722131	6371	543	527
LOS:4Y-6Y	11-15	Demographics	Native	3.57705	6.32722	-8.82458	15.9787	0.0246267	0.572081	6371	543	527
LOS:4Y-6Y	11-15	Demographics	Asian	0.73905	6.94931	-12.8819	14.36	0.00463262	0.915346	6371	543	527
LOS:4Y-6Y	11-15	Demographics	Other	-0.0601378	3.1123	-6.16039	6.04011	-0.000841705	0.984591	6371	543	527
LOS:4Y-6Y	11-15	Demographics	Hispanic	8.57696	14.2732	-19.3992	36.5531	0.0261761	0.548156	6371	543	527
LOS:4Y-6Y	11-15	Demographics	Non-Hisp	10.2407	14.1681	-17.5293	38.0108	0.0314858	0.47012	6371	543	527
LOS:4Y-6Y	11-15	Strength	Baseline (constant, β1)	-1.20699	0.0840282	-1.37169	-1.04229	-0.625709	0	6371	543	527
LOS:4Y-6Y	11-15	Strength	Build-up (constant, β2)	-0.779966	0.0294516	-0.837693	-0.72224	-1.15362	0	6371	543	527
LOS:4Y-6Y	11-15	Non-Child	Time (Year)	0.239455	0.41559	-0.575118	1.05403	0.0250989	0.564738	6371	543	527
LOS:4Y-6Y	11-15	Strength	Baseline (cascade, β3)	-0.00685979	0.0145362	-0.0353514	0.0216318	-0.0205567	0.637186	6371	543	527
LOS:4Y-6Y	11-15	Strength	Build-up (cascade, β4)	0.0141962	0.0117275	-0.00879021	0.0371827	0.0527305	0.226626	6371	543	527
NVS:02-03	11-15	Non-Child	(Intercept)	48.6757	7.3504	34.2685	63.0828	0.0856347	3.84823e-11	14396	5999	5980
NVS:02-03	11-15	Entry Age	Exact	1.36647	0.138862	1.09429	1.63864	0.127252	0	14396	5999	5980
NVS:02-03	11-15	Demographics	Male	-4.48049	2.21116	-8.81446	-0.146512	-0.0262032	0.042778	14396	5999	5980
NVS:02-03	11-15	Demographics	Female	-5.71664	2.20968	-10.0477	-1.38557	-0.0334549	0.00970253	14396	5999	5980
NVS:02-03	11-15	Demographics	Trans-Male	-4.11337	2.93264	-9.86147	1.63473	-0.018138	0.160783	14396	5999	5980
NVS:02-03	11-15	Demographics	Trans-Female	-3.84003	4.35053	-12.3673	4.6872	-0.0114141	0.377457	14396	5999	5980
NVS:02-03	11-15	Demographics	White	3.54817	0.83002	1.9213	5.17505	0.0552797	1.9428e-05	14396	5999	5980
NVS:02-03	11-15	Demographics	Black	7.70456	1.64596	4.47841	10.9307	0.0605312	2.91914e-06	14396	5999	5980
NVS:02-03	11-15	Demographics	Native	8.59852	1.67975	5.30614	11.8909	0.0661955	3.16882e-07	14396	5999	5980
NVS:02-03	11-15	Demographics	Pacific	5.19123	4.6119	-3.8483	14.2308	0.0145559	0.260373	14396	5999	5980
NVS:02-03	11-15	Demographics	Asian	2.7749	2.87545	-2.86111	8.41091	0.0124793	0.334568	14396	5999	5980
NVS:02-03	11-15	Demographics	Other	0.88308	0.874863	-0.831689	2.59785	0.013053	0.312827	14396	5999	5980
NVS:02-03	11-15	Demographics	Hispanic	-2.22779	6.81597	-15.5874	11.1318	-0.00422665	0.743794	14396	5999	5980
NVS:02-03	11-15	Demographics	Non-Hisp	-2.09962	6.79897	-15.4259	11.2266	-0.00399344	0.757473	14396	5999	5980
NVS:02-03	11-15	Strength	Baseline (constant, β1)	-1.03733	0.0238718	-1.08412	-0.990543	-0.56193	0	14396	5999	5980
NVS:02-03	11-15	Strength	Build-up (constant, β2)	-0.881377	0.0225642	-0.925604	-0.83715	-0.505116	0	14396	5999	5980
NVS:02-03	11-15	Non-Child	Time (Year)	1.8989	0.489255	0.939943	2.85786	0.05019	0.000105054	14396	5999	5980
NVS:02-03	11-15	Strength	Baseline (cascade, β3)	-0.0802373	0.0161553	-0.111902	-0.0485723	-0.0642261	7.00158e-07	14396	5999	5980
NVS:02-03	11-15	Strength	Build-up (cascade, β4)	0.0599987	0.0218909	0.0170915	0.102906	0.0354427	0.00614719	14396	5999	5980
NVS:04-05	11-15	Non-Child	(Intercept)	19.0147	15.6395	-11.6394	49.6689	0.0227106	0.224157	12768	2885	2866
NVS:04-05	11-15	Entry Age	Exact	1.05157	0.199429	0.660682	1.44246	0.0984946	1.44262e-07	12768	2885	2866
NVS:04-05	11-15	Demographics	Male	4.63203	4.00813	-3.22408	12.4881	0.021587	0.247917	12768	2885	2866
NVS:04-05	11-15	Demographics	Female	2.70445	4.00507	-5.14566	10.5546	0.0126134	0.499567	12768	2885	2866
NVS:04-05	11-15	Demographics	Trans-Male	11.6723	4.94946	1.97118	21.3735	0.0440516	0.0184254	12768	2885	2866
NVS:04-05	11-15	Demographics	Trans-Female	9.67802	11.3186	-12.5069	31.8629	0.0159719	0.392592	12768	2885	2866
NVS:04-05	11-15	Demographics	White	2.08849	1.19151	-0.246929	4.42391	0.0327412	0.0797426	12768	2885	2866
NVS:04-05	11-15	Demographics	Black	10.033	2.13837	5.84171	14.2243	0.0876416	2.8337e-06	12768	2885	2866
NVS:04-05	11-15	Demographics	Native	8.63863	2.4574	3.82202	13.4552	0.0656646	0.000445971	12768	2885	2866
NVS:04-05	11-15	Demographics	Pacific	-0.0535965	14.8994	-29.257	29.1498	-6.71941e-05	0.99713	12768	2885	2866
NVS:04-05	11-15	Demographics	Asian	1.53535	4.28751	-6.86835	9.93904	0.00668903	0.720297	12768	2885	2866
NVS:04-05	11-15	Demographics	Other	-0.391576	1.28555	-2.91131	2.12816	-0.0056897	0.760694	12768	2885	2866
NVS:04-05	11-15	Demographics	Hispanic	29.2438	14.9421	-0.0434182	58.5311	0.0365581	0.0504282	12768	2885	2866
NVS:04-05	11-15	Demographics	Non-Hisp	28.5427	14.9264	-0.713747	57.7991	0.0357191	0.0559469	12768	2885	2866
NVS:04-05	11-15	Strength	Baseline (constant, β1)	-1.15018	0.0347057	-1.2182	-1.08215	-0.619049	0	12768	2885	2866
NVS:04-05	11-15	Strength	Build-up (constant, β2)	-0.755548	0.0228625	-0.80036	-0.710737	-0.617305	0	12768	2885	2866
NVS:04-05	11-15	Non-Child	Time (Year)	0.872404	0.470803	-0.0503897	1.7952	0.0346131	0.0639831	12768	2885	2866
NVS:04-05	11-15	Strength	Baseline (cascade, β3)	-0.0378759	0.0155143	-0.0682846	-0.00746723	-0.045603	0.0146923	12768	2885	2866
NVS:04-05	11-15	Strength	Build-up (cascade, β4)	0.013866	0.0158399	-0.0171808	0.0449129	0.0163517	0.381436	12768	2885	2866
NVS:06-08	11-15	Non-Child	(Intercept)	63.708	5.38024	53.1625	74.2535	0.260574	0	14260	2082	2065
NVS:06-08	11-15	Entry Age	Exact	0.520463	0.228281	0.0730211	0.967904	0.0501717	0.0227142	14260	2082	2065
NVS:06-08	11-15	Demographics	Male	1.66908	4.03164	-6.2331	9.57127	0.00911039	0.678919	14260	2082	2065
NVS:06-08	11-15	Demographics	Female	-1.24927	4.02353	-9.13556	6.63701	-0.00683267	0.756218	14260	2082	2065
NVS:06-08	11-15	Demographics	Trans-Male	2.97173	5.13487	-7.09284	13.0363	0.0127356	0.562831	14260	2082	2065
NVS:06-08	11-15	Demographics	Trans-Female	1.88048	15.0905	-27.6976	31.4585	0.00274223	0.900842	14260	2082	2065
NVS:06-08	11-15	Demographics	White	-0.123967	1.45469	-2.97522	2.72728	-0.00187533	0.932095	14260	2082	2065
NVS:06-08	11-15	Demographics	Black	0.940354	2.52691	-4.0125	5.89321	0.00818919	0.70983	14260	2082	2065
NVS:06-08	11-15	Demographics	Native	5.1176	2.67684	-0.129134	10.3643	0.042071	0.0560398	14260	2082	2065
NVS:06-08	11-15	Demographics	Asian	-3.9925	4.38961	-12.5963	4.61133	-0.0200152	0.363174	14260	2082	2065
NVS:06-08	11-15	Demographics	Other	-2.16376	1.55011	-5.20205	0.874525	-0.0307175	0.162902	14260	2082	2065
NVS:06-08	11-15	Demographics	Non-Hisp	-1.46952	0.811673	-3.06043	0.121394	-0.0398414	0.0703662	14260	2082	2065
NVS:06-08	11-15	Strength	Baseline (constant, β1)	-1.21954	0.0426622	-1.30316	-1.13592	-0.629061	0	14260	2082	2065
NVS:06-08	11-15	Strength	Build-up (constant, β2)	-0.847911	0.0223419	-0.891702	-0.80412	-0.835162	0	14260	2082	2065
NVS:06-08	11-15	Non-Child	Time (Year)	1.10667	0.430708	0.262462	1.95088	0.0565424	0.0102566	14260	2082	2065
NVS:06-08	11-15	Strength	Baseline (cascade, β3)	-0.0300887	0.0143268	-0.0581698	-0.00200766	-0.0462164	0.0358343	14260	2082	2065
NVS:06-08	11-15	Strength	Build-up (cascade, β4)	0.00240587	0.0130731	-0.0232179	0.0280297	0.0040498	0.854006	14260	2082	2065
NVS:09-11	11-15	Non-Child	(Intercept)	54.6215	15.2479	24.7349	84.508	0.113621	0.000357168	9979	1012	994
NVS:09-11	11-15	Entry Age	Exact	0.825335	0.306598	0.22439	1.42628	0.0853823	0.00722359	9979	1012	994
NVS:09-11	11-15	Demographics	Male	10.1622	5.56638	-0.748101	21.0726	0.057906	0.0682031	9979	1012	994
NVS:09-11	11-15	Demographics	Female	8.04469	5.56567	-2.86425	18.9536	0.0458457	0.148657	9979	1012	994
NVS:09-11	11-15	Demographics	Trans-Male	1.40517	6.86436	-12.0493	14.8596	0.00649286	0.837844	9979	1012	994
NVS:09-11	11-15	Demographics	Trans-Female	14.5382	14.5846	-14.0483	43.1248	0.0316171	0.319096	9979	1012	994
NVS:09-11	11-15	Demographics	White	2.83025	2.0103	-1.11003	6.77053	0.0446551	0.159481	9979	1012	994
NVS:09-11	11-15	Demographics	Black	12.7762	3.41386	6.08487	19.4675	0.118703	0.000192669	9979	1012	994
NVS:09-11	11-15	Demographics	Native	11.2338	4.8702	1.68803	20.7796	0.0731624	0.0212792	9979	1012	994
NVS:09-11	11-15	Demographics	Asian	2.03842	6.35274	-10.4132	14.4901	0.0101775	0.748374	9979	1012	994
NVS:09-11	11-15	Demographics	Other	1.20751	2.15048	-3.00753	5.42255	0.0178099	0.574579	9979	1012	994
NVS:09-11	11-15	Demographics	Hispanic	-9.4689	13.668	-36.2587	17.3209	-0.0219737	0.488609	9979	1012	994
NVS:09-11	11-15	Demographics	Non-Hisp	-10.829	13.626	-37.5365	15.8786	-0.0252073	0.42696	9979	1012	994
NVS:09-11	11-15	Strength	Baseline (constant, β1)	-1.13777	0.0584169	-1.25227	-1.02327	-0.617763	0	9979	1012	994
NVS:09-11	11-15	Strength	Build-up (constant, β2)	-0.84101	0.0244348	-0.888903	-0.793116	-1.09169	0	9979	1012	994
NVS:09-11	11-15	Non-Child	Time (Year)	0.91406	0.485919	-0.0383635	1.86648	0.0596646	0.0602511	9979	1012	994
NVS:09-11	11-15	Strength	Baseline (cascade, β3)	-0.0197691	0.0162977	-0.0517133	0.0121751	-0.038474	0.225418	9979	1012	994
NVS:09-11	11-15	Strength	Build-up (cascade, β4)	0.0354992	0.0133613	0.00931055	0.0616879	0.0842709	0.00801318	9979	1012	994
NVS:12-26	11-15	Non-Child	(Intercept)	58.9905	15.6021	28.4097	89.5712	0.139462	0.000168901	10969	752	735
NVS:12-26	11-15	Entry Age	Exact	0.037695	0.395297	-0.737105	0.812495	0.00351735	0.924056	10969	752	735
NVS:12-26	11-15	Demographics	Male	6.02795	10.1571	-13.8804	25.9363	0.0218906	0.553048	10969	752	735
NVS:12-26	11-15	Demographics	Female	4.2506	10.1423	-15.6288	24.13	0.0154585	0.67527	10969	752	735
NVS:12-26	11-15	Demographics	Trans-Male	-3.24745	13.052	-28.8299	22.335	-0.00917746	0.803578	10969	752	735
NVS:12-26	11-15	Demographics	White	0.384213	2.44732	-4.41265	5.18107	0.00579078	0.875293	10969	752	735
NVS:12-26	11-15	Demographics	Black	2.59625	4.95488	-7.11553	12.308	0.0193272	0.600451	10969	752	735
NVS:12-26	11-15	Demographics	Native	0.72237	7.47408	-13.9271	15.3719	0.00356499	0.923031	10969	752	735
NVS:12-26	11-15	Demographics	Asian	-10.9177	5.95701	-22.5937	0.758264	-0.0676021	0.067243	10969	752	735
NVS:12-26	11-15	Demographics	Other	-1.64321	2.76636	-7.06539	3.77897	-0.0219099	0.552696	10969	752	735
NVS:12-26	11-15	Demographics	Hispanic	6.69142	10.4178	-13.728	27.1108	0.0236918	0.520876	10969	752	735
NVS:12-26	11-15	Demographics	Non-Hisp	7.15213	10.3365	-13.1078	27.4121	0.0255223	0.489199	10969	752	735
NVS:12-26	11-15	Strength	Baseline (constant, β1)	-1.21305	0.0717989	-1.35378	-1.07232	-0.623187	0	10969	752	735
NVS:12-26	11-15	Strength	Build-up (constant, β2)	-0.91359	0.0220581	-0.956825	-0.870355	-1.52771	0	10969	752	735
NVS:12-26	11-15	Non-Child	Time (Year)	-0.772554	0.44775	-1.65016	0.105055	-0.0636428	0.0848727	10969	752	735
NVS:12-26	11-15	Strength	Baseline (cascade, β3)	0.0292272	0.0152928	-0.000747391	0.0592017	0.0704946	0.0563708	10969	752	735
NVS:12-26	11-15	Strength	Build-up (cascade, β4)	0.071874	0.0107144	0.0508733	0.0928746	0.247435	3.93059e-11	10969	752	735
MH:F30-39	11-15	Non-Child	(Intercept)	34.5734	10.9099	13.1895	55.9572	0.0561611	0.00154415	15582	3203	3184
MH:F30-39	11-15	Entry Age	Exact	1.05102	0.199338	0.660311	1.44173	0.0934405	1.4351e-07	15582	3203	3184
MH:F30-39	11-15	Demographics	Male	0.499559	2.68477	-4.76271	5.76183	0.00329756	0.852401	15582	3203	3184
MH:F30-39	11-15	Demographics	Female	-1.51358	2.67006	-6.74702	3.71985	-0.0100461	0.570841	15582	3203	3184
MH:F30-39	11-15	Demographics	Trans-Male	0.900417	3.26648	-5.50203	7.30287	0.00488513	0.782832	15582	3203	3184
MH:F30-39	11-15	Demographics	Trans-Female	-5.25233	5.92849	-16.8724	6.36777	-0.0157008	0.375713	15582	3203	3184
MH:F30-39	11-15	Demographics	White	2.00112	1.1331	-0.219811	4.22206	0.031298	0.0774827	15582	3203	3184
MH:F30-39	11-15	Demographics	Black	3.56726	2.59445	-1.51798	8.6525	0.024367	0.169242	15582	3203	3184
MH:F30-39	11-15	Demographics	Native	5.43872	2.23122	1.06542	9.81201	0.0431983	0.0148415	15582	3203	3184
MH:F30-39	11-15	Demographics	Pacific	-4.01081	8.59378	-20.855	12.8334	-0.00827107	0.640739	15582	3203	3184
MH:F30-39	11-15	Demographics	Asian	-5.47991	3.32395	-11.995	1.03517	-0.0292168	0.0993253	15582	3203	3184
MH:F30-39	11-15	Demographics	Other	-0.763334	1.20707	-3.12924	1.60257	-0.0112072	0.527179	15582	3203	3184
MH:F30-39	11-15	Demographics	Hispanic	17.6453	10.2623	-2.46925	37.7599	0.0304718	0.0856332	15582	3203	3184
MH:F30-39	11-15	Demographics	Non-Hisp	17.0431	10.2438	-3.03516	37.1213	0.029485	0.0962608	15582	3203	3184
MH:F30-39	11-15	Strength	Baseline (constant, β1)	-1.13345	0.0337308	-1.19956	-1.06734	-0.595511	0	15582	3203	3184
MH:F30-39	11-15	Strength	Build-up (constant, β2)	-0.865444	0.020505	-0.905635	-0.825253	-0.747985	0	15582	3203	3184
MH:F30-39	11-15	Non-Child	Time (Year)	1.6193	0.457423	0.722728	2.51587	0.0627367	0.000405791	15582	3203	3184
MH:F30-39	11-15	Strength	Baseline (cascade, β3)	-0.0496653	0.0156024	-0.0802466	-0.0190839	-0.0564124	0.00147069	15582	3203	3184
MH:F30-39	11-15	Strength	Build-up (cascade, β4)	0.0184694	0.0126364	-0.00629847	0.0432373	0.0259026	0.143948	15582	3203	3184
MH:F40-48	11-15	Non-Child	(Intercept)	52.8251	7.03404	39.0381	66.6122	0.0989863	6.81677e-14	26848	5775	5756
MH:F40-48	11-15	Entry Age	Exact	0.881311	0.13256	0.621487	1.14113	0.0876306	3.23643e-11	26848	5775	5756
MH:F40-48	11-15	Demographics	Male	-2.69162	2.25523	-7.11196	1.72873	-0.0157312	0.232723	26848	5775	5756
MH:F40-48	11-15	Demographics	Female	-2.97052	2.24654	-7.37383	1.43279	-0.0174285	0.186132	26848	5775	5756
MH:F40-48	11-15	Demographics	Trans-Male	0.636184	3.09088	-5.42206	6.69443	0.00271295	0.836934	26848	5775	5756
MH:F40-48	11-15	Demographics	Trans-Female	0.995827	6.22199	-11.1995	13.1912	0.00210957	0.872848	26848	5775	5756
MH:F40-48	11-15	Demographics	White	2.06292	0.794196	0.506259	3.61958	0.0342368	0.00941466	26848	5775	5756
MH:F40-48	11-15	Demographics	Black	6.06907	1.47771	3.17269	8.96545	0.0541342	4.06258e-05	26848	5775	5756
MH:F40-48	11-15	Demographics	Native	8.37786	1.63138	5.18029	11.5754	0.067689	2.90726e-07	26848	5775	5756
MH:F40-48	11-15	Demographics	Pacific	-1.57608	7.28719	-15.8593	12.7071	-0.00285074	0.828776	26848	5775	5756
MH:F40-48	11-15	Demographics	Asian	3.44723	2.93709	-2.30959	9.20406	0.0154701	0.240568	26848	5775	5756
MH:F40-48	11-15	Demographics	Other	0.285544	0.840415	-1.36171	1.93279	0.00447836	0.734046	26848	5775	5756
MH:F40-48	11-15	Demographics	Hispanic	-2.5656	6.47868	-15.2641	10.1329	-0.00521966	0.692115	26848	5775	5756
MH:F40-48	11-15	Demographics	Non-Hisp	-2.78055	6.4624	-15.4471	9.88603	-0.00567123	0.667018	26848	5775	5756
MH:F40-48	11-15	Strength	Baseline (constant, β1)	-1.02588	0.023343	-1.07163	-0.980123	-0.579266	0	26848	5775	5756
MH:F40-48	11-15	Strength	Build-up (constant, β2)	-0.778166	0.0149985	-0.807564	-0.748768	-0.683855	0	26848	5775	5756
MH:F40-48	11-15	Non-Child	Time (Year)	1.71136	0.320627	1.08292	2.3398	0.0703527	9.78222e-08	26848	5775	5756
MH:F40-48	11-15	Strength	Baseline (cascade, β3)	-0.0509783	0.010218	-0.0710059	-0.0309506	-0.0657598	6.24472e-07	26848	5775	5756
MH:F40-48	11-15	Strength	Build-up (cascade, β4)	0.0240135	0.00974885	0.00490534	0.0431217	0.032467	0.0137988	26848	5775	5756
MH:F70-98	11-15	Non-Child	(Intercept)	55.2627	12.1041	31.5381	78.9872	0.0769755	5.15052e-06	18932	3537	3518
MH:F70-98	11-15	Entry Age	Exact	0.949861	0.183514	0.590167	1.30956	0.0872657	2.39423e-07	18932	3537	3518
MH:F70-98	11-15	Demographics	Male	-1.99209	4.91393	-11.6236	7.63942	-0.00683489	0.685211	18932	3537	3518
MH:F70-98	11-15	Demographics	Female	-2.14587	4.92549	-11.8	7.50831	-0.00734522	0.663106	18932	3537	3518
MH:F70-98	11-15	Demographics	Trans-Male	4.0597	7.60584	-10.8481	18.9675	0.00899909	0.593541	18932	3537	3518
MH:F70-98	11-15	Demographics	Trans-Female	-0.00307767	11.7819	-23.0962	23.09	-4.40411e-06	0.999792	18932	3537	3518
MH:F70-98	11-15	Demographics	White	2.89897	1.17911	0.587858	5.21008	0.0414515	0.0139957	18932	3537	3518
MH:F70-98	11-15	Demographics	Black	11.0411	2.015	7.09157	14.9906	0.0923819	4.5668e-08	18932	3537	3518
MH:F70-98	11-15	Demographics	Native	9.24694	2.50422	4.33856	14.1553	0.0622555	0.00022539	18932	3537	3518
MH:F70-98	11-15	Demographics	Pacific	9.19333	7.0852	-4.69397	23.0806	0.0218762	0.194531	18932	3537	3518
MH:F70-98	11-15	Demographics	Asian	1.36983	3.76833	-6.01625	8.75592	0.00612873	0.716245	18932	3537	3518
MH:F70-98	11-15	Demographics	Other	0.917707	1.28293	-1.59688	3.4323	0.0120602	0.474457	18932	3537	3518
MH:F70-98	11-15	Demographics	Hispanic	1.8518	10.8105	-19.3373	23.0409	0.00288802	0.864001	18932	3537	3518
MH:F70-98	11-15	Demographics	Non-Hisp	0.823675	10.7904	-20.326	21.9734	0.00128697	0.939158	18932	3537	3518
MH:F70-98	11-15	Strength	Baseline (constant, β1)	-1.14455	0.0333568	-1.20993	-1.07917	-0.5785	0	18932	3537	3518
MH:F70-98	11-15	Strength	Build-up (constant, β2)	-0.908394	0.0184445	-0.944546	-0.872242	-0.830348	0	18932	3537	3518
MH:F70-98	11-15	Non-Child	Time (Year)	0.36196	0.362164	-0.347897	1.07182	0.0168503	0.317652	18932	3537	3518
MH:F70-98	11-15	Strength	Baseline (cascade, β3)	-0.0174049	0.0126658	-0.0422304	0.00742069	-0.023168	0.16948	18932	3537	3518
MH:F70-98	11-15	Strength	Build-up (cascade, β4)	0.074132	0.010987	0.052597	0.0956671	0.113757	1.75491e-11	18932	3537	3518
MHD:F32	11-15	Non-Child	(Intercept)	33.1066	6.8013	19.7758	46.4375	0.158598	1.32314e-06	4363	960	942
MHD:F32	11-15	Entry Age	Exact	1.39094	0.337587	0.729254	2.05262	0.134245	4.11741e-05	4363	960	942
MHD:F32	11-15	Demographics	Male	3.01375	4.32175	-5.45707	11.4846	0.0227207	0.485759	4363	960	942
MHD:F32	11-15	Demographics	Female	3.0862	4.27466	-5.2923	11.4647	0.0235233	0.470487	4363	960	942
MHD:F32	11-15	Demographics	Trans-Male	6.68431	6.11959	-5.31036	18.679	0.0355884	0.274989	4363	960	942
MHD:F32	11-15	Demographics	Trans-Female	-0.38971	14.6645	-29.1327	28.3533	-0.000865865	0.978804	4363	960	942
MHD:F32	11-15	Demographics	White	0.711731	1.81892	-2.85342	4.27688	0.012749	0.695668	4363	960	942
MHD:F32	11-15	Demographics	Black	7.3917	4.79293	-2.00265	16.786	0.0502479	0.123358	4363	960	942
MHD:F32	11-15	Demographics	Native	6.80241	3.59947	-0.252714	13.8575	0.0615741	0.0590866	4363	960	942
MHD:F32	11-15	Demographics	Pacific	-0.485059	10.0034	-20.0921	19.122	-0.00157987	0.961336	4363	960	942
MHD:F32	11-15	Demographics	Asian	-10.3835	4.81568	-19.8224	-0.944518	-0.070252	0.0313221	4363	960	942
MHD:F32	11-15	Demographics	Other	-1.29764	1.92916	-5.07888	2.48361	-0.0219159	0.50134	4363	960	942
MHD:F32	11-15	Demographics	Non-Hisp	-1.59933	1.11772	-3.79011	0.591455	-0.0466206	0.152795	4363	960	942
MHD:F32	11-15	Strength	Baseline (constant, β1)	-0.853894	0.0585511	-0.968656	-0.739131	-0.475164	0	4363	960	942
MHD:F32	11-15	Strength	Build-up (constant, β2)	-0.818479	0.0382177	-0.893387	-0.74357	-0.697778	0	4363	960	942
MHD:F32	11-15	Non-Child	Time (Year)	3.46682	0.964501	1.57635	5.35728	0.117112	0.000341961	4363	960	942
MHD:F32	11-15	Strength	Baseline (cascade, β3)	-0.104239	0.031713	-0.166398	-0.0420802	-0.107095	0.00105018	4363	960	942
MHD:F32	11-15	Strength	Build-up (cascade, β4)	-0.0184044	0.0254643	-0.0683156	0.0315067	-0.0235486	0.47001	4363	960	942
MHD:F33	11-15	Non-Child	(Intercept)	39.6991	11.0544	18.0319	61.3663	0.0924484	0.000339657	7355	1528	1509
MHD:F33	11-15	Entry Age	Exact	1.05266	0.289973	0.484297	1.62102	0.0934511	0.000292667	7355	1528	1509
MHD:F33	11-15	Demographics	Male	-6.20864	3.45108	-12.9729	0.555623	-0.0463124	0.0722114	7355	1528	1509
MHD:F33	11-15	Demographics	Female	-6.53021	3.42148	-13.2365	0.176046	-0.0491324	0.0565045	7355	1528	1509
MHD:F33	11-15	Demographics	Trans-Male	-2.94113	4.07249	-10.9234	5.04113	-0.0185913	0.470287	7355	1528	1509
MHD:F33	11-15	Demographics	Trans-Female	-3.81793	8.05845	-19.6128	11.977	-0.0121964	0.635725	7355	1528	1509
MHD:F33	11-15	Demographics	White	2.75692	1.5681	-0.31662	5.83046	0.0452591	0.078928	7355	1528	1509
MHD:F33	11-15	Demographics	Black	0.59966	3.28656	-5.84214	7.04146	0.00469698	0.855248	7355	1528	1509
MHD:F33	11-15	Demographics	Native	6.92918	2.92768	1.19079	12.6676	0.0609275	0.0180692	7355	1528	1509
MHD:F33	11-15	Demographics	Pacific	-13.664	14.2331	-41.5616	14.2335	-0.0247135	0.337201	7355	1528	1509
MHD:F33	11-15	Demographics	Asian	-1.45428	4.89386	-11.0464	8.13789	-0.00764982	0.766382	7355	1528	1509
MHD:F33	11-15	Demographics	Other	0.482342	1.65592	-2.76334	3.72802	0.00749843	0.770875	7355	1528	1509
MHD:F33	11-15	Demographics	Hispanic	16.625	9.8337	-2.64952	35.8994	0.043521	0.0911177	7355	1528	1509
MHD:F33	11-15	Demographics	Non-Hisp	18.276	9.79622	-0.925001	37.477	0.0480262	0.0622885	7355	1528	1509
MHD:F33	11-15	Strength	Baseline (constant, β1)	-1.14409	0.0465554	-1.23534	-1.05284	-0.632623	0	7355	1528	1509
MHD:F33	11-15	Strength	Build-up (constant, β2)	-0.808126	0.0289713	-0.864911	-0.751341	-0.718069	0	7355	1528	1509
MHD:F33	11-15	Non-Child	Time (Year)	1.55152	0.659621	0.258635	2.84441	0.0605506	0.0187936	7355	1528	1509
MHD:F33	11-15	Strength	Baseline (cascade, β3)	-0.0464304	0.0227202	-0.090963	-0.00189783	-0.0526073	0.0411689	7355	1528	1509
MHD:F33	11-15	Strength	Build-up (cascade, β4)	-0.00758695	0.0182176	-0.0432943	0.0281204	-0.0107209	0.677131	7355	1528	1509
MHD:F34	11-15	Non-Child	(Intercept)	67.554	11.6601	44.6997	90.4084	0.255544	1.20071e-08	2829	531	514
MHD:F34	11-15	Entry Age	Exact	0.448616	0.491565	-0.514874	1.41211	0.0402542	0.361866	2829	531	514
MHD:F34	11-15	Demographics	Male	10.2697	9.12189	-7.60954	28.149	0.0496585	0.260759	2829	531	514
MHD:F34	11-15	Demographics	Female	6.99722	9.12547	-10.8891	24.8835	0.0338212	0.443564	2829	531	514
MHD:F34	11-15	Demographics	Trans-Male	3.13271	10.6096	-17.6625	23.9279	0.0130239	0.767905	2829	531	514
MHD:F34	11-15	Demographics	Trans-Female	-5.8988	14.2608	-33.8505	22.0529	-0.0182448	0.679311	2829	531	514
MHD:F34	11-15	Demographics	White	-1.55523	3.10007	-7.6315	4.52103	-0.022128	0.616109	2829	531	514
MHD:F34	11-15	Demographics	Black	5.80908	8.34418	-10.5459	22.164	0.0307073	0.486628	2829	531	514
MHD:F34	11-15	Demographics	Native	-0.383688	6.47423	-13.0735	12.3061	-0.00261402	0.952765	2829	531	514
MHD:F34	11-15	Demographics	Asian	1.99577	11.2332	-20.0217	24.0132	0.0078366	0.859054	2829	531	514
MHD:F34	11-15	Demographics	Other	-4.45869	3.48903	-11.2973	2.37996	-0.0563665	0.201855	2829	531	514
MHD:F34	11-15	Demographics	Non-Hisp	-3.23079	1.73221	-6.626	0.164413	-0.0822673	0.0627319	2829	531	514
MHD:F34	11-15	Strength	Baseline (constant, β1)	-1.392	0.089509	-1.56744	-1.21656	-0.685946	0	2829	531	514
MHD:F34	11-15	Strength	Build-up (constant, β2)	-1.0218	0.0537579	-1.12716	-0.916427	-0.838378	0	2829	531	514
MHD:F34	11-15	Non-Child	Time (Year)	-0.382373	1.02702	-2.39537	1.63062	-0.0164221	0.709812	2829	531	514
MHD:F34	11-15	Strength	Baseline (cascade, β3)	0.00026014	0.036173	-0.0706404	0.0711607	0.000317206	0.994265	2829	531	514
MHD:F34	11-15	Strength	Build-up (cascade, β4)	0.0675485	0.0315606	0.00568839	0.129409	0.0944037	0.0328012	2829	531	514
MHD:F41	11-15	Non-Child	(Intercept)	45.396	8.08819	29.5428	61.2492	0.120792	2.24891e-08	10740	2178	2159
MHD:F41	11-15	Entry Age	Exact	0.790476	0.186443	0.425039	1.15591	0.0912463	2.33181e-05	10740	2178	2159
MHD:F41	11-15	Demographics	Male	3.19139	2.86863	-2.43124	8.81402	0.0239431	0.26604	10740	2178	2159
MHD:F41	11-15	Demographics	Female	0.942563	2.85585	-4.65503	6.54015	0.00710311	0.741397	10740	2178	2159
MHD:F41	11-15	Demographics	Trans-Male	4.82508	3.7666	-2.55762	12.2078	0.0275695	0.200325	10740	2178	2159
MHD:F41	11-15	Demographics	Trans-Female	-9.06214	9.28625	-27.2636	9.13931	-0.0210022	0.32924	10740	2178	2159
MHD:F41	11-15	Demographics	White	1.57446	1.1537	-0.686832	3.83576	0.0293707	0.172486	10740	2178	2159
MHD:F41	11-15	Demographics	Black	9.88525	2.78398	4.42852	15.342	0.0764178	0.000392342	10740	2178	2159
MHD:F41	11-15	Demographics	Native	5.91641	2.92409	0.185064	11.6477	0.0435453	0.0431618	10740	2178	2159
MHD:F41	11-15	Demographics	Pacific	-5.44543	12.828	-30.5889	19.698	-0.00913582	0.671246	10740	2178	2159
MHD:F41	11-15	Demographics	Asian	2.70057	4.18455	-5.50133	10.9025	0.0138893	0.518758	10740	2178	2159
MHD:F41	11-15	Demographics	Other	0.105871	1.21689	-2.27928	2.49103	0.0018724	0.930679	10740	2178	2159
MHD:F41	11-15	Demographics	Hispanic	-5.40878	7.24699	-19.6132	8.79564	-0.0160626	0.455538	10740	2178	2159
MHD:F41	11-15	Demographics	Non-Hisp	-6.09347	7.21544	-20.236	8.04911	-0.018175	0.398481	10740	2178	2159
MHD:F41	11-15	Strength	Baseline (constant, β1)	-0.85501	0.0346458	-0.922918	-0.787103	-0.531122	0	10740	2178	2159
MHD:F41	11-15	Strength	Build-up (constant, β2)	-0.789247	0.0227477	-0.833833	-0.74466	-0.746705	0	10740	2178	2159
MHD:F41	11-15	Non-Child	Time (Year)	0.564247	0.508139	-0.431728	1.56022	0.0238979	0.266943	10740	2178	2159
MHD:F41	11-15	Strength	Baseline (cascade, β3)	-0.0168193	0.0159904	-0.0481612	0.0145225	-0.0226372	0.292991	10740	2178	2159
MHD:F41	11-15	Strength	Build-up (cascade, β4)	0.0649726	0.0137646	0.0379934	0.0919519	0.101587	2.5063e-06	10740	2178	2159
MHD:F43	11-15	Non-Child	(Intercept)	56.0902	11.5577	33.4366	78.7439	0.0827319	1.26975e-06	15433	3460	3441
MHD:F43	11-15	Entry Age	Exact	1.03106	0.18199	0.67435	1.38777	0.0965813	1.58673e-08	15433	3460	3441
MHD:F43	11-15	Demographics	Male	-7.96003	3.34281	-14.5121	-1.40798	-0.0405939	0.0173086	15433	3460	3441
MHD:F43	11-15	Demographics	Female	-7.03599	3.33271	-13.5682	-0.503741	-0.0359903	0.0348276	15433	3460	3441
MHD:F43	11-15	Demographics	Trans-Male	-1.71558	4.80014	-11.1241	7.69291	-0.00609275	0.720814	15433	3460	3441
MHD:F43	11-15	Demographics	Trans-Female	1.17671	8.22422	-14.9431	17.2965	0.00243912	0.886236	15433	3460	3441
MHD:F43	11-15	Demographics	White	2.4383	1.07533	0.330611	4.54599	0.0386548	0.0234218	15433	3460	3441
MHD:F43	11-15	Demographics	Black	4.18849	1.82525	0.610913	7.76607	0.0391194	0.0218078	15433	3460	3441
MHD:F43	11-15	Demographics	Native	7.5634	2.02589	3.59258	11.5342	0.0636444	0.000191983	15433	3460	3441
MHD:F43	11-15	Demographics	Pacific	-2.45986	8.90642	-19.9168	14.9971	-0.0047083	0.782419	15433	3460	3441
MHD:F43	11-15	Demographics	Asian	3.5081	3.91546	-4.16638	11.1826	0.0152738	0.370337	15433	3460	3441
MHD:F43	11-15	Demographics	Other	0.0538802	1.13751	-2.17569	2.28345	0.00080748	0.962224	15433	3460	3441
MHD:F43	11-15	Demographics	Hispanic	0.873442	10.8661	-20.4246	22.1715	0.00137031	0.935938	15433	3460	3441
MHD:F43	11-15	Demographics	Non-Hisp	0.853256	10.8485	-20.4103	22.1168	0.00134081	0.937314	15433	3460	3441
MHD:F43	11-15	Strength	Baseline (constant, β1)	-1.11671	0.0310509	-1.17757	-1.05585	-0.613091	0	15433	3460	3441
MHD:F43	11-15	Strength	Build-up (constant, β2)	-0.812723	0.0203853	-0.852679	-0.772767	-0.679647	0	15433	3460	3441
MHD:F43	11-15	Non-Child	Time (Year)	2.36173	0.415251	1.54782	3.17564	0.0969564	1.39697e-08	15433	3460	3441
MHD:F43	11-15	Strength	Baseline (cascade, β3)	-0.0688335	0.0133775	-0.0950539	-0.0426131	-0.087717	2.81759e-07	15433	3460	3441
MHD:F43	11-15	Strength	Build-up (cascade, β4)	0.0146387	0.0138275	-0.0124639	0.0417412	0.0180474	0.289828	15433	3460	3441
MHD:F84	11-15	Non-Child	(Intercept)	30.7826	18.2181	-4.92562	66.4907	0.070403	0.0916307	3758	594	576
MHD:F84	11-15	Entry Age	Exact	0.380679	0.429193	-0.460558	1.22192	0.0369568	0.375468	3758	594	576
MHD:F84	11-15	Demographics	Male	19.8543	10.1228	0.0132169	39.6954	0.0817229	0.0503188	3758	594	576
MHD:F84	11-15	Demographics	Female	19.0645	10.1611	-0.85176	38.9807	0.0781757	0.0611299	3758	594	576
MHD:F84	11-15	Demographics	Trans-Male	14.2012	14.317	-13.8608	42.2631	0.0413296	0.321657	3758	594	576
MHD:F84	11-15	Demographics	Trans-Female	14.5266	17.4157	-19.6089	48.6622	0.0347546	0.404563	3758	594	576
MHD:F84	11-15	Demographics	White	-0.118772	2.76217	-5.53274	5.29519	-0.00179165	0.965717	3758	594	576
MHD:F84	11-15	Demographics	Black	22.83	8.66191	5.85224	39.8077	0.10982	0.0086229	3758	594	576
MHD:F84	11-15	Demographics	Native	-0.22174	6.77084	-13.4929	13.0494	-0.00136455	0.973886	3758	594	576
MHD:F84	11-15	Demographics	Asian	0.777235	8.63154	-16.1409	17.6954	0.00375191	0.928282	3758	594	576
MHD:F84	11-15	Demographics	Other	-0.333969	2.87615	-5.97135	5.30341	-0.00483819	0.907601	3758	594	576
MHD:F84	11-15	Demographics	Hispanic	5.9975	14.3222	-22.0747	34.0697	0.0174481	0.675551	3758	594	576
MHD:F84	11-15	Demographics	Non-Hisp	2.54414	14.229	-25.3453	30.4336	0.00744999	0.858158	3758	594	576
MHD:F84	11-15	Strength	Baseline (constant, β1)	-0.945998	0.0753474	-1.09368	-0.798314	-0.523131	0	3758	594	576
MHD:F84	11-15	Strength	Build-up (constant, β2)	-0.825377	0.0389315	-0.901684	-0.749069	-0.883364	0	3758	594	576
MHD:F84	11-15	Non-Child	Time (Year)	1.02711	0.721404	-0.386873	2.44109	0.0593235	0.155055	3758	594	576
MHD:F84	11-15	Strength	Baseline (cascade, β3)	-0.0389733	0.0249136	-0.0878051	0.00985853	-0.0651806	0.118287	3758	594	576
MHD:F84	11-15	Strength	Build-up (cascade, β4)	0.0736407	0.0218217	0.0308692	0.116412	0.140611	0.000788717	3758	594	576
MHD:F90	11-15	Non-Child	(Intercept)	67.2689	15.9118	36.081	98.4567	0.102085	2.48624e-05	9389	1734	1715
MHD:F90	11-15	Entry Age	Exact	1.00966	0.240736	0.537803	1.48151	0.101275	2.88017e-05	9389	1734	1715
MHD:F90	11-15	Demographics	Male	-10.7671	6.43678	-23.3835	1.84925	-0.0403923	0.0945589	9389	1734	1715
MHD:F90	11-15	Demographics	Female	-11.1287	6.4499	-23.7708	1.51339	-0.0416638	0.0846344	9389	1734	1715
MHD:F90	11-15	Demographics	Trans-Male	-15.7423	11.7946	-38.8602	7.3755	-0.0322296	0.182148	9389	1734	1715
MHD:F90	11-15	Demographics	Trans-Female	4.26442	15.1976	-25.5234	34.0523	0.0067757	0.779052	9389	1734	1715
MHD:F90	11-15	Demographics	White	3.61832	1.58723	0.50728	6.72936	0.0550472	0.0227511	9389	1734	1715
MHD:F90	11-15	Demographics	Black	8.28497	2.7409	2.91269	13.6572	0.0729905	0.00254222	9389	1734	1715
MHD:F90	11-15	Demographics	Native	8.5364	3.47175	1.73162	15.3412	0.0593737	0.0140376	9389	1734	1715
MHD:F90	11-15	Demographics	Pacific	17.0459	8.50802	0.369837	33.722	0.0483793	0.0452793	9389	1734	1715
MHD:F90	11-15	Demographics	Asian	4.79616	5.05611	-5.11404	14.7064	0.0229058	0.342965	9389	1734	1715
MHD:F90	11-15	Demographics	Other	3.748	1.79379	0.232099	7.2639	0.0504541	0.0368157	9389	1734	1715
MHD:F90	11-15	Demographics	Hispanic	-5.17291	14.2232	-33.051	22.7052	-0.00878225	0.71613	9389	1734	1715
MHD:F90	11-15	Demographics	Non-Hisp	-6.48134	14.1987	-34.3114	21.3487	-0.0110226	0.648106	9389	1734	1715
MHD:F90	11-15	Strength	Baseline (constant, β1)	-1.10482	0.0459792	-1.19494	-1.01469	-0.580226	0	9389	1734	1715
MHD:F90	11-15	Strength	Build-up (constant, β2)	-0.820073	0.0265224	-0.872058	-0.768088	-0.746633	0	9389	1734	1715
MHD:F90	11-15	Non-Child	Time (Year)	0.630364	0.51539	-0.379822	1.64055	0.0295341	0.221467	9389	1734	1715
MHD:F90	11-15	Strength	Baseline (cascade, β3)	-0.0237654	0.0175848	-0.0582324	0.0107015	-0.0326345	0.176721	9389	1734	1715
MHD:F90	11-15	Strength	Build-up (cascade, β4)	0.0428622	0.0151345	0.013198	0.0725264	0.0683872	0.00467846	9389	1734	1715
MHD:F91	11-15	Non-Child	(Intercept)	55.1561	10.7613	34.0635	76.2487	0.16753	3.60575e-07	4434	953	936
MHD:F91	11-15	Entry Age	Exact	1.15903	0.355976	0.461305	1.85676	0.106423	0.00117075	4434	953	936
MHD:F91	11-15	Demographics	Male	-5.08854	9.17572	-23.0733	12.8963	-0.0181265	0.579324	4434	953	936
MHD:F91	11-15	Demographics	Female	-7.81071	9.2024	-25.8478	10.2264	-0.0277429	0.396227	4434	953	936
MHD:F91	11-15	Demographics	Trans-Male	18.8929	17.9001	-16.192	53.9778	0.034499	0.291484	4434	953	936
MHD:F91	11-15	Demographics	White	5.91293	2.29245	1.41963	10.4062	0.0843073	0.0100513	4434	953	936
MHD:F91	11-15	Demographics	Black	12.0609	3.42138	5.35489	18.767	0.115224	0.000443695	4434	953	936
MHD:F91	11-15	Demographics	Native	15.9556	4.71988	6.70441	25.2068	0.110495	0.000753413	4434	953	936
MHD:F91	11-15	Demographics	Pacific	-1.79809	11.4399	-24.2208	20.6247	-0.00513747	0.87514	4434	953	936
MHD:F91	11-15	Demographics	Asian	-8.66101	11.1551	-30.5254	13.2034	-0.0253781	0.437697	4434	953	936
MHD:F91	11-15	Demographics	Other	-0.815413	2.42052	-5.55973	3.9289	-0.0110111	0.736286	4434	953	936
MHD:F91	11-15	Demographics	Non-Hisp	1.23114	1.32268	-1.36136	3.82365	0.0304241	0.352198	4434	953	936
MHD:F91	11-15	Strength	Baseline (constant, β1)	-1.0312	0.0647786	-1.15817	-0.904229	-0.520322	0	4434	953	936
MHD:F91	11-15	Strength	Build-up (constant, β2)	-0.986337	0.0370967	-1.05905	-0.913625	-0.869064	0	4434	953	936
MHD:F91	11-15	Non-Child	Time (Year)	0.307515	0.761191	-1.18445	1.79948	0.0132049	0.686311	4434	953	936
MHD:F91	11-15	Strength	Baseline (cascade, β3)	-0.0176039	0.0278168	-0.072126	0.0369182	-0.0206854	0.526984	4434	953	936
MHD:F91	11-15	Strength	Build-up (cascade, β4)	0.0662276	0.0246789	0.017856	0.114599	0.0877155	0.00741234	4434	953	936
FULL_DATA	16-18	Non-Child	(Intercept)	85.2139	8.41404	68.722	101.706	0.139867	0	19153	5262	5243
FULL_DATA	16-18	Entry Age	Exact	-1.11316	0.290979	-1.6835	-0.542834	-0.0528333	0.000131977	19153	5262	5243
FULL_DATA	16-18	Demographics	Male	0.11021	2.14906	-4.10205	4.32247	0.000708244	0.959102	19153	5262	5243
FULL_DATA	16-18	Demographics	Female	-0.0439105	2.14383	-4.2459	4.15808	-0.000282872	0.983659	19153	5262	5243
FULL_DATA	16-18	Demographics	Trans-Male	2.01161	2.86309	-3.60017	7.6234	0.0097033	0.482335	19153	5262	5243
FULL_DATA	16-18	Demographics	Trans-Female	-1.4369	3.7932	-8.87174	5.99794	-0.00523155	0.704845	19153	5262	5243
FULL_DATA	16-18	Demographics	White	0.2506	0.882687	-1.47951	1.98071	0.00392089	0.776494	19153	5262	5243
FULL_DATA	16-18	Demographics	Black	2.01253	1.70606	-1.33142	5.35647	0.0162914	0.238198	19153	5262	5243
FULL_DATA	16-18	Demographics	Native	1.87411	1.83805	-1.72855	5.47678	0.0140814	0.307957	19153	5262	5243
FULL_DATA	16-18	Demographics	Pacific	-1.54808	5.12502	-11.5933	8.49718	-0.00417164	0.762616	19153	5262	5243
FULL_DATA	16-18	Demographics	Asian	-1.61067	2.69899	-6.9008	3.67946	-0.00824169	0.550688	19153	5262	5243
FULL_DATA	16-18	Demographics	Other	-1.90522	0.94114	-3.7499	-0.0605478	-0.0279577	0.0429819	19153	5262	5243
FULL_DATA	16-18	Demographics	Hispanic	3.0748	6.6547	-9.96869	16.1183	0.00638115	0.644065	19153	5262	5243
FULL_DATA	16-18	Demographics	Non-Hisp	2.27967	6.63519	-10.7256	15.2849	0.00474492	0.731181	19153	5262	5243
FULL_DATA	16-18	Strength	Baseline (constant, β1)	-1.16839	0.025979	-1.21931	-1.11747	-0.621119	0	19153	5262	5243
FULL_DATA	16-18	Strength	Build-up (constant, β2)	-0.959946	0.0183545	-0.995922	-0.923971	-0.722294	0	19153	5262	5243
FULL_DATA	16-18	Non-Child	Time (Year)	0.230704	0.47104	-0.692556	1.15396	0.00676405	0.624314	19153	5262	5243
FULL_DATA	16-18	Strength	Baseline (cascade, β3)	-0.0432481	0.0153216	-0.073279	-0.0132171	-0.0389828	0.00478023	19153	5262	5243
FULL_DATA	16-18	Strength	Build-up (cascade, β4)	0.00422752	0.0182301	-0.0315042	0.0399592	0.00320264	0.816626	19153	5262	5243
LOS:0Y-1Y	16-18	Non-Child	(Intercept)	77.7224	12.3071	53.5999	101.845	0.107611	3.04204e-10	9140	3463	3444
LOS:0Y-1Y	16-18	Entry Age	Exact	-0.652117	0.348044	-1.3343	0.0300636	-0.0319272	0.0610613	9140	3463	3444
LOS:0Y-1Y	16-18	Demographics	Male	3.22746	2.50874	-1.68978	8.14469	0.0219217	0.19836	9140	3463	3444
LOS:0Y-1Y	16-18	Demographics	Female	2.724	2.50279	-2.18158	7.62957	0.018546	0.276501	9140	3463	3444
LOS:0Y-1Y	16-18	Demographics	Trans-Male	5.66045	3.43669	-1.07561	12.3965	0.0280659	0.0996357	9140	3463	3444
LOS:0Y-1Y	16-18	Demographics	Trans-Female	1.0612	5.56858	-9.85345	11.9759	0.00324731	0.848874	9140	3463	3444
LOS:0Y-1Y	16-18	Demographics	White	0.0174844	1.06189	-2.06386	2.09883	0.000280571	0.986864	9140	3463	3444
LOS:0Y-1Y	16-18	Demographics	Black	1.00084	2.09485	-3.10516	5.10684	0.00814103	0.632851	9140	3463	3444
LOS:0Y-1Y	16-18	Demographics	Native	1.07404	2.20291	-3.24376	5.39184	0.00830793	0.625895	9140	3463	3444
LOS:0Y-1Y	16-18	Demographics	Pacific	-2.41452	5.40712	-13.0127	8.18367	-0.0076091	0.655232	9140	3463	3444
LOS:0Y-1Y	16-18	Demographics	Asian	-3.86203	3.43278	-10.5904	2.86638	-0.0191707	0.260649	9140	3463	3444
LOS:0Y-1Y	16-18	Demographics	Other	-3.34867	1.12286	-5.54952	-1.14783	-0.050818	0.00288113	9140	3463	3444
LOS:0Y-1Y	16-18	Demographics	Hispanic	0.43276	10.5621	-20.2693	21.1349	0.000698179	0.96732	9140	3463	3444
LOS:0Y-1Y	16-18	Demographics	Non-Hisp	-0.413871	10.5426	-21.0778	20.25	-0.00066894	0.968688	9140	3463	3444
LOS:0Y-1Y	16-18	Strength	Baseline (constant, β1)	-1.17214	0.0314831	-1.23385	-1.11043	-0.63441	0	9140	3463	3444
LOS:0Y-1Y	16-18	Strength	Build-up (constant, β2)	-1.00251	0.0319297	-1.06509	-0.939922	-0.535009	0	9140	3463	3444
LOS:0Y-1Y	16-18	Non-Child	Time (Year)	-0.515933	0.837079	-2.15664	1.12478	-0.0105026	0.537705	9140	3463	3444
LOS:0Y-1Y	16-18	Strength	Baseline (cascade, β3)	-0.0438342	0.0265547	-0.0958826	0.0082143	-0.028128	0.0988892	9140	3463	3444
LOS:0Y-1Y	16-18	Strength	Build-up (cascade, β4)	0.0792486	0.0646583	-0.0474845	0.205982	0.020885	0.220414	9140	3463	3444
LOS:1Y-2Y	16-18	Non-Child	(Intercept)	92.5757	16.3504	60.5283	124.623	0.156854	1.83829e-08	6489	1322	1303
LOS:1Y-2Y	16-18	Entry Age	Exact	-1.57766	0.696334	-2.94251	-0.212818	-0.062766	0.0236351	6489	1322	1303
LOS:1Y-2Y	16-18	Demographics	Male	-5.60406	5.06719	-15.536	4.32786	-0.0306382	0.268952	6489	1322	1303
LOS:1Y-2Y	16-18	Demographics	Female	-4.97158	5.05858	-14.8866	4.94345	-0.0272266	0.325887	6489	1322	1303
LOS:1Y-2Y	16-18	Demographics	Trans-Male	-3.78096	6.27419	-16.0786	8.51672	-0.0166945	0.546865	6489	1322	1303
LOS:1Y-2Y	16-18	Demographics	Trans-Female	-5.95726	6.94574	-19.5712	7.65669	-0.0237605	0.391224	6489	1322	1303
LOS:1Y-2Y	16-18	Demographics	White	0.654407	1.9054	-3.08025	4.38906	0.0095146	0.731316	6489	1322	1303
LOS:1Y-2Y	16-18	Demographics	Black	3.8871	3.4931	-2.95953	10.7337	0.0308278	0.266002	6489	1322	1303
LOS:1Y-2Y	16-18	Demographics	Native	2.24569	4.07547	-5.74241	10.2338	0.0152651	0.58171	6489	1322	1303
LOS:1Y-2Y	16-18	Demographics	Pacific	6.44393	15.2791	-23.5039	36.3917	0.0116837	0.67328	6489	1322	1303
LOS:1Y-2Y	16-18	Demographics	Asian	6.28855	5.97203	-5.41689	17.994	0.0291713	0.292536	6489	1322	1303
LOS:1Y-2Y	16-18	Demographics	Other	0.320526	2.05594	-3.70921	4.35026	0.00431897	0.876134	6489	1322	1303
LOS:1Y-2Y	16-18	Demographics	Hispanic	8.15743	10.8918	-13.1909	29.5058	0.0207483	0.454021	6489	1322	1303
LOS:1Y-2Y	16-18	Demographics	Non-Hisp	7.29608	10.8455	-13.9617	28.5538	0.0186366	0.501241	6489	1322	1303
LOS:1Y-2Y	16-18	Strength	Baseline (constant, β1)	-1.15669	0.0544548	-1.26342	-1.04996	-0.588448	0	6489	1322	1303
LOS:1Y-2Y	16-18	Strength	Build-up (constant, β2)	-0.960179	0.0342563	-1.02732	-0.893036	-0.776497	0	6489	1322	1303
LOS:1Y-2Y	16-18	Non-Child	Time (Year)	0.015196	0.71982	-1.39568	1.42607	0.000584835	0.98316	6489	1322	1303
LOS:1Y-2Y	16-18	Strength	Baseline (cascade, β3)	-0.0276261	0.023614	-0.0739105	0.0186583	-0.03241	0.242253	6489	1322	1303
LOS:1Y-2Y	16-18	Strength	Build-up (cascade, β4)	0.019206	0.0334687	-0.0463941	0.0848061	0.0158974	0.566169	6489	1322	1303
LOS:2Y-3Y	16-18	Non-Child	(Intercept)	119.699	25.1091	70.4844	168.914	0.243273	2.65377e-06	2818	402	384
LOS:2Y-3Y	16-18	Entry Age	Exact	-2.51389	1.26985	-5.00284	-0.0249315	-0.101025	0.0484517	2818	402	384
LOS:2Y-3Y	16-18	Demographics	Male	-11.9724	6.79519	-25.2912	1.34652	-0.0899109	0.0788821	2818	402	384
LOS:2Y-3Y	16-18	Demographics	Female	-12.3726	6.76286	-25.6281	0.882945	-0.0933605	0.0681002	2818	402	384
LOS:2Y-3Y	16-18	Demographics	Trans-Male	-13.192	9.37734	-31.572	5.188	-0.0717902	0.160295	2818	402	384
LOS:2Y-3Y	16-18	Demographics	Trans-Female	-12.7282	10.2533	-32.8252	7.36875	-0.0633486	0.215223	2818	402	384
LOS:2Y-3Y	16-18	Demographics	White	-0.235421	3.02953	-6.17343	5.70259	-0.00396556	0.9381	2818	402	384
LOS:2Y-3Y	16-18	Demographics	Black	2.9635	5.52614	-7.86797	13.795	0.0273664	0.592082	2818	402	384
LOS:2Y-3Y	16-18	Demographics	Native	12.936	5.75211	1.66165	24.2104	0.114765	0.0250823	2818	402	384
LOS:2Y-3Y	16-18	Demographics	Asian	-5.61415	6.66884	-18.6854	7.45706	-0.0429604	0.400396	2818	402	384
LOS:2Y-3Y	16-18	Demographics	Other	1.97877	3.24226	-4.37621	8.33374	0.0311445	0.54202	2818	402	384
LOS:2Y-3Y	16-18	Demographics	Hispanic	3.64479	13.5806	-22.9739	30.2634	0.0136958	0.78855	2818	402	384
LOS:2Y-3Y	16-18	Demographics	Non-Hisp	1.2465	13.5039	-25.2217	27.7147	0.0047105	0.926502	2818	402	384
LOS:2Y-3Y	16-18	Strength	Baseline (constant, β1)	-1.20849	0.0980989	-1.40076	-1.01621	-0.628654	0	2818	402	384
LOS:2Y-3Y	16-18	Strength	Build-up (constant, β2)	-0.842823	0.0480072	-0.936919	-0.748726	-0.89591	0	2818	402	384
LOS:2Y-3Y	16-18	Non-Child	Time (Year)	0.255697	0.89544	-1.4994	2.0108	0.0145721	0.775373	2818	402	384
LOS:2Y-3Y	16-18	Strength	Baseline (cascade, β3)	-0.0189768	0.030096	-0.0779664	0.0400127	-0.0321772	0.528714	2818	402	384
LOS:2Y-3Y	16-18	Strength	Build-up (cascade, β4)	0.00841181	0.0285737	-0.0475938	0.0644174	0.015023	0.768618	2818	402	384
NVS:02-03	16-18	Non-Child	(Intercept)	74.6388	10.8064	53.4579	95.8198	0.120527	5.92104e-12	7824	3303	3284
NVS:02-03	16-18	Entry Age	Exact	-0.933771	0.358552	-1.63655	-0.230994	-0.0454451	0.00924811	7824	3303	3284
NVS:02-03	16-18	Demographics	Male	1.6375	2.73098	-3.71534	6.99033	0.0104631	0.548814	7824	3303	3284
NVS:02-03	16-18	Demographics	Female	1.07328	2.72492	-4.26769	6.41425	0.00687317	0.693699	7824	3303	3284
NVS:02-03	16-18	Demographics	Trans-Male	3.27118	3.71201	-4.00453	10.5469	0.0153778	0.378252	7824	3303	3284
NVS:02-03	16-18	Demographics	Trans-Female	-0.808598	5.70543	-11.9915	10.3743	-0.00247311	0.887306	7824	3303	3284
NVS:02-03	16-18	Demographics	White	0.838729	1.11439	-1.34553	3.02298	0.0131336	0.451724	7824	3303	3284
NVS:02-03	16-18	Demographics	Black	2.96228	2.16515	-1.28151	7.20606	0.0238746	0.171355	7824	3303	3284
NVS:02-03	16-18	Demographics	Native	1.61502	2.24757	-2.79032	6.02036	0.012539	0.472462	7824	3303	3284
NVS:02-03	16-18	Demographics	Pacific	2.5711	5.47592	-8.16194	13.3041	0.00819332	0.638724	7824	3303	3284
NVS:02-03	16-18	Demographics	Asian	0.378227	3.33745	-6.16332	6.91977	0.00197759	0.909777	7824	3303	3284
NVS:02-03	16-18	Demographics	Other	-2.43771	1.17399	-4.73879	-0.136635	-0.0362339	0.0379319	7824	3303	3284
NVS:02-03	16-18	Demographics	Hispanic	8.45955	8.68684	-8.56702	25.4861	0.0169935	0.33021	7824	3303	3284
NVS:02-03	16-18	Demographics	Non-Hisp	7.77898	8.66198	-9.19888	24.7568	0.0156712	0.36922	7824	3303	3284
NVS:02-03	16-18	Strength	Baseline (constant, β1)	-1.15387	0.0325572	-1.21769	-1.09006	-0.618457	0	7824	3303	3284
NVS:02-03	16-18	Strength	Build-up (constant, β2)	-1.03224	0.0338173	-1.09853	-0.965961	-0.53265	0	7824	3303	3284
NVS:02-03	16-18	Non-Child	Time (Year)	-0.0329997	0.805883	-1.61256	1.54656	-0.000714557	0.967339	7824	3303	3284
NVS:02-03	16-18	Strength	Baseline (cascade, β3)	-0.0514429	0.0257607	-0.101935	-0.000950878	-0.0348471	0.0459124	7824	3303	3284
NVS:02-03	16-18	Strength	Build-up (cascade, β4)	-0.00419557	0.0564188	-0.114779	0.106388	-0.00129767	0.940725	7824	3303	3284
NVS:04-05	16-18	Non-Child	(Intercept)	97.3334	16.1943	65.5919	129.075	0.180401	2.50691e-09	4936	1129	1110
NVS:04-05	16-18	Entry Age	Exact	-1.43173	0.677316	-2.7593	-0.10416	-0.0634465	0.0347525	4936	1129	1110
NVS:04-05	16-18	Demographics	Male	3.3658	5.1387	-6.70626	13.4379	0.0196596	0.512609	4936	1129	1110
NVS:04-05	16-18	Demographics	Female	5.24837	5.12852	-4.80375	15.3005	0.0307164	0.306356	4936	1129	1110
NVS:04-05	16-18	Demographics	Trans-Male	12.9172	6.70569	-0.2262	26.0607	0.0578182	0.0543205	4936	1129	1110
NVS:04-05	16-18	Demographics	Trans-Female	3.97747	7.38684	-10.5011	18.456	0.0161617	0.590372	4936	1129	1110
NVS:04-05	16-18	Demographics	White	-0.822997	1.96093	-4.6665	3.02051	-0.0125972	0.674788	4936	1129	1110
NVS:04-05	16-18	Demographics	Black	0.702674	3.58742	-6.32882	7.73417	0.00587909	0.844746	4936	1129	1110
NVS:04-05	16-18	Demographics	Native	5.95166	4.31065	-2.49739	14.4007	0.0414414	0.167652	4936	1129	1110
NVS:04-05	16-18	Demographics	Pacific	-28.3075	15.4127	-58.5171	1.90216	-0.0551264	0.0665318	4936	1129	1110
NVS:04-05	16-18	Demographics	Asian	2.17207	6.41469	-10.401	14.7451	0.0101634	0.734968	4936	1129	1110
NVS:04-05	16-18	Demographics	Other	-1.08009	2.12998	-5.25494	3.09476	-0.0152203	0.612193	4936	1129	1110
NVS:04-05	16-18	Demographics	Hispanic	-7.31264	10.9344	-28.7445	14.1192	-0.0200733	0.503777	4936	1129	1110
NVS:04-05	16-18	Demographics	Non-Hisp	-9.06607	10.881	-30.3933	12.2611	-0.0250086	0.404909	4936	1129	1110
NVS:04-05	16-18	Strength	Baseline (constant, β1)	-1.14968	0.0579913	-1.26334	-1.03601	-0.595047	0	4936	1129	1110
NVS:04-05	16-18	Strength	Build-up (constant, β2)	-0.848362	0.0355635	-0.918068	-0.778656	-0.716004	0	4936	1129	1110
NVS:04-05	16-18	Non-Child	Time (Year)	0.317652	0.861057	-1.37006	2.00536	0.0110728	0.712266	4936	1129	1110
NVS:04-05	16-18	Strength	Baseline (cascade, β3)	-0.0472662	0.0282104	-0.10256	0.00802742	-0.0502898	0.0941199	4936	1129	1110
NVS:04-05	16-18	Strength	Build-up (cascade, β4)	-0.0177001	0.0337385	-0.083829	0.0484287	-0.0157467	0.599946	4936	1129	1110
NVS:06-08	16-18	Non-Child	(Intercept)	111.317	17.4676	77.0801	145.554	0.25952	3.68489e-10	4175	620	603
NVS:06-08	16-18	Entry Age	Exact	-2.05349	0.971413	-3.9575	-0.149477	-0.0860854	0.0349315	4175	620	603
NVS:06-08	16-18	Demographics	Male	-0.516393	5.78308	-11.8515	10.8187	-0.00363632	0.928878	4175	620	603
NVS:06-08	16-18	Demographics	Female	-2.57998	5.75944	-13.8687	8.70876	-0.0182422	0.654345	4175	620	603
NVS:06-08	16-18	Demographics	Trans-Male	-6.40399	6.98747	-20.0997	7.29174	-0.0373226	0.359772	4175	620	603
NVS:06-08	16-18	Demographics	Trans-Female	-9.33825	9.91983	-28.7815	10.105	-0.0383356	0.346891	4175	620	603
NVS:06-08	16-18	Demographics	White	-0.195236	2.59836	-5.28814	4.89767	-0.00305986	0.94013	4175	620	603
NVS:06-08	16-18	Demographics	Black	0.184443	5.89069	-11.3616	11.7304	0.00127508	0.975032	4175	620	603
NVS:06-08	16-18	Demographics	Native	-6.16216	5.49921	-16.9408	4.61653	-0.0456324	0.262924	4175	620	603
NVS:06-08	16-18	Demographics	Asian	-8.48202	8.43499	-25.015	8.05092	-0.0409502	0.315022	4175	620	603
NVS:06-08	16-18	Demographics	Other	-0.322161	2.78456	-5.78002	5.1357	-0.00471148	0.907932	4175	620	603
NVS:06-08	16-18	Demographics	Non-Hisp	0.162857	1.502	-2.78113	3.10684	0.00441546	0.913693	4175	620	603
NVS:06-08	16-18	Strength	Baseline (constant, β1)	-1.33176	0.0777529	-1.48416	-1.17936	-0.697512	0	4175	620	603
NVS:06-08	16-18	Strength	Build-up (constant, β2)	-0.928403	0.0413715	-1.00949	-0.847313	-0.913853	0	4175	620	603
NVS:06-08	16-18	Non-Child	Time (Year)	0.394858	1.05258	-1.66824	2.45795	0.0152767	0.707692	4175	620	603
NVS:06-08	16-18	Strength	Baseline (cascade, β3)	-0.0364278	0.0346664	-0.104375	0.0315198	-0.0427923	0.293766	4175	620	603
NVS:06-08	16-18	Strength	Build-up (cascade, β4)	-0.0937107	0.0352765	-0.162854	-0.0245672	-0.108179	0.00810522	4175	620	603
NVS:09-11	16-18	Non-Child	(Intercept)	9.07188	37.6054	-64.6363	82.78	0.0201032	0.809711	1577	160	144
NVS:09-11	16-18	Entry Age	Exact	4.1695	2.26152	-0.263188	8.60218	0.153639	0.0672731	1577	160	144
NVS:09-11	16-18	Demographics	Male	-18.1909	8.7092	-35.2613	-1.12051	-0.174058	0.0384824	1577	160	144
NVS:09-11	16-18	Demographics	Female	-18.3689	8.64662	-35.3167	-1.42116	-0.177034	0.0353328	1577	160	144
NVS:09-11	16-18	Demographics	Trans-Male	-27.9942	14.9212	-57.2403	1.25192	-0.156345	0.0626459	1577	160	144
NVS:09-11	16-18	Demographics	Trans-Female	-10.3098	12.1212	-34.0678	13.4482	-0.0708803	0.396414	1577	160	144
NVS:09-11	16-18	Demographics	White	-0.744555	4.3514	-9.27348	7.78437	-0.0142589	0.864378	1577	160	144
NVS:09-11	16-18	Demographics	Black	-0.674353	6.67941	-13.7663	12.4176	-0.00841333	0.919722	1577	160	144
NVS:09-11	16-18	Demographics	Asian	-13.3194	12.8117	-38.4309	11.7922	-0.0866353	0.300245	1577	160	144
NVS:09-11	16-18	Demographics	Other	1.26557	4.46083	-7.47786	10.009	0.0236422	0.77704	1577	160	144
NVS:09-11	16-18	Demographics	Non-Hisp	1.83368	2.89402	-3.83873	7.50608	0.0528007	0.527334	1577	160	144
NVS:09-11	16-18	Strength	Baseline (constant, β1)	-0.920998	0.129381	-1.17459	-0.667406	-0.593208	4.66653e-11	1577	160	144
NVS:09-11	16-18	Strength	Build-up (constant, β2)	-0.854365	0.0553978	-0.962947	-0.745783	-1.2852	0	1577	160	144
NVS:09-11	16-18	Non-Child	Time (Year)	1.12397	1.42002	-1.65932	3.90727	0.06596	0.429934	1577	160	144
NVS:09-11	16-18	Strength	Baseline (cascade, β3)	-0.0267911	0.0459325	-0.116821	0.0632387	-0.0486059	0.560617	1577	160	144
NVS:09-11	16-18	Strength	Build-up (cascade, β4)	0.0517202	0.0381533	-0.0230618	0.126502	0.112966	0.177337	1577	160	144
MH:F30-39	16-18	Non-Child	(Intercept)	70.8579	13.7417	43.9236	97.7923	0.121001	2.79166e-07	6752	1835	1816
MH:F30-39	16-18	Entry Age	Exact	-0.666917	0.494448	-1.63606	0.302223	-0.0316514	0.177566	6752	1835	1816
MH:F30-39	16-18	Demographics	Male	1.44466	3.49412	-5.40396	8.29328	0.0097022	0.679322	6752	1835	1816
MH:F30-39	16-18	Demographics	Female	1.80131	3.47381	-5.0075	8.61013	0.0121682	0.604144	6752	1835	1816
MH:F30-39	16-18	Demographics	Trans-Male	4.21427	4.52042	-4.64595	13.0745	0.0218769	0.351319	6752	1835	1816
MH:F30-39	16-18	Demographics	Trans-Female	-0.965256	6.7772	-14.2489	12.3184	-0.00334221	0.886759	6752	1835	1816
MH:F30-39	16-18	Demographics	White	2.14028	1.51848	-0.836011	5.11657	0.0330752	0.158862	6752	1835	1816
MH:F30-39	16-18	Demographics	Black	5.04599	3.16808	-1.16358	11.2556	0.037376	0.111388	6752	1835	1816
MH:F30-39	16-18	Demographics	Native	2.68619	3.05384	-3.29946	8.67185	0.0206411	0.379186	6752	1835	1816
MH:F30-39	16-18	Demographics	Pacific	-8.71036	8.61061	-25.5875	8.1668	-0.023738	0.311871	6752	1835	1816
MH:F30-39	16-18	Demographics	Asian	0.112648	4.43602	-8.58213	8.80743	0.000595899	0.979744	6752	1835	1816
MH:F30-39	16-18	Demographics	Other	-0.378239	1.59613	-3.50672	2.75024	-0.00556084	0.812705	6752	1835	1816
MH:F30-39	16-18	Demographics	Hispanic	5.22879	10.3604	-15.0781	25.5356	0.0118431	0.613838	6752	1835	1816
MH:F30-39	16-18	Demographics	Non-Hisp	4.75516	10.3254	-15.483	24.9934	0.0108069	0.64519	6752	1835	1816
MH:F30-39	16-18	Strength	Baseline (constant, β1)	-1.12108	0.043795	-1.20692	-1.03524	-0.600698	0	6752	1835	1816
MH:F30-39	16-18	Strength	Build-up (constant, β2)	-0.992021	0.0318195	-1.05439	-0.929653	-0.731592	0	6752	1835	1816
MH:F30-39	16-18	Non-Child	Time (Year)	0.527499	0.809951	-1.06004	2.11504	0.0152829	0.514953	6752	1835	1816
MH:F30-39	16-18	Strength	Baseline (cascade, β3)	-0.0608681	0.026872	-0.113538	-0.00819789	-0.0531536	0.0236229	6752	1835	1816
MH:F30-39	16-18	Strength	Build-up (cascade, β4)	-0.0122944	0.0302474	-0.0715806	0.0469919	-0.00953805	0.684453	6752	1835	1816
MH:F40-48	16-18	Non-Child	(Intercept)	82.8824	11.3674	60.6018	105.163	0.152765	4.21441e-13	8130	2297	2278
MH:F40-48	16-18	Entry Age	Exact	-0.574476	0.429509	-1.41633	0.267381	-0.0280235	0.181188	8130	2297	2278
MH:F40-48	16-18	Demographics	Male	-5.01567	3.0768	-11.0463	1.015	-0.0341548	0.103207	8130	2297	2278
MH:F40-48	16-18	Demographics	Female	-4.56143	3.0566	-10.5525	1.42964	-0.0312669	0.135754	8130	2297	2278
MH:F40-48	16-18	Demographics	Trans-Male	-1.00908	4.45757	-9.74612	7.72795	-0.00474299	0.82093	8130	2297	2278
MH:F40-48	16-18	Demographics	Trans-Female	-8.17027	5.42848	-18.8103	2.46979	-0.0315341	0.132444	8130	2297	2278
MH:F40-48	16-18	Demographics	White	0.10725	1.3259	-2.49158	2.70608	0.00169476	0.935538	8130	2297	2278
MH:F40-48	16-18	Demographics	Black	0.788174	2.60393	-4.31564	5.89199	0.00634185	0.762156	8130	2297	2278
MH:F40-48	16-18	Demographics	Native	2.18808	2.94472	-3.5837	7.95987	0.0155684	0.457526	8130	2297	2278
MH:F40-48	16-18	Demographics	Pacific	-3.80336	15.533	-34.2487	26.642	-0.0051302	0.80659	8130	2297	2278
MH:F40-48	16-18	Demographics	Asian	-5.46212	4.10927	-13.5165	2.59222	-0.0278497	0.183909	8130	2297	2278
MH:F40-48	16-18	Demographics	Other	-2.35046	1.41902	-5.1318	0.430883	-0.0347046	0.0977795	8130	2297	2278
MH:F40-48	16-18	Demographics	Hispanic	-1.64861	8.63236	-18.5684	15.2712	-0.0040014	0.848558	8130	2297	2278
MH:F40-48	16-18	Demographics	Non-Hisp	-2.09534	8.59928	-18.9503	14.7596	-0.00510523	0.807513	8130	2297	2278
MH:F40-48	16-18	Strength	Baseline (constant, β1)	-1.12072	0.0384126	-1.19601	-1.04543	-0.611288	0	8130	2297	2278
MH:F40-48	16-18	Strength	Build-up (constant, β2)	-0.837859	0.0282221	-0.893176	-0.782543	-0.622021	0	8130	2297	2278
MH:F40-48	16-18	Non-Child	Time (Year)	0.907731	0.714833	-0.493373	2.30883	0.0266057	0.204268	8130	2297	2278
MH:F40-48	16-18	Strength	Baseline (cascade, β3)	-0.0536575	0.0224565	-0.0976732	-0.00964186	-0.0500625	0.0169567	8130	2297	2278
MH:F40-48	16-18	Strength	Build-up (cascade, β4)	-0.086039	0.0299564	-0.144755	-0.0273232	-0.0601768	0.00411467	8130	2297	2278
MH:F70-98	16-18	Non-Child	(Intercept)	104.607	13.5323	78.0827	131.131	0.252398	2.75335e-14	3648	956	938
MH:F70-98	16-18	Entry Age	Exact	-2.34772	0.733997	-3.78639	-0.909056	-0.104436	0.00142749	3648	956	938
MH:F70-98	16-18	Demographics	Male	11.5916	5.87596	0.0744457	23.1087	0.0644114	0.0488213	3648	956	938
MH:F70-98	16-18	Demographics	Female	12.4479	5.92307	0.838417	24.0574	0.0686195	0.0358548	3648	956	938
MH:F70-98	16-18	Demographics	Trans-Male	9.72641	8.04813	-6.04826	25.5011	0.0394599	0.227147	3648	956	938
MH:F70-98	16-18	Demographics	Trans-Female	-2.62593	15.984	-33.9552	28.7033	-0.00536411	0.869542	3648	956	938
MH:F70-98	16-18	Demographics	White	-2.18933	2.14689	-6.39733	2.01867	-0.0332966	0.308101	3648	956	938
MH:F70-98	16-18	Demographics	Black	-0.172143	3.57074	-7.17095	6.82667	-0.00157409	0.96156	3648	956	938
MH:F70-98	16-18	Demographics	Native	0.322094	4.13629	-7.78521	8.4294	0.00254256	0.937948	3648	956	938
MH:F70-98	16-18	Demographics	Pacific	2.34923	8.00497	-13.3409	18.0393	0.00958218	0.769227	3648	956	938
MH:F70-98	16-18	Demographics	Asian	1.7747	6.06275	-10.1085	13.6579	0.00955772	0.769799	3648	956	938
MH:F70-98	16-18	Demographics	Other	-3.2031	2.34615	-7.80166	1.39545	-0.0445773	0.172499	3648	956	938
MH:F70-98	16-18	Demographics	Non-Hisp	-1.28823	1.34575	-3.92596	1.34951	-0.0312554	0.338686	3648	956	938
MH:F70-98	16-18	Strength	Baseline (constant, β1)	-1.24393	0.0655668	-1.37245	-1.11542	-0.619459	0	3648	956	938
MH:F70-98	16-18	Strength	Build-up (constant, β2)	-1.08859	0.0398052	-1.16661	-1.01057	-0.892945	0	3648	956	938
MH:F70-98	16-18	Non-Child	Time (Year)	-0.857119	1.07039	-2.95514	1.2409	-0.0261455	0.423478	3648	956	938
MH:F70-98	16-18	Strength	Baseline (cascade, β3)	-0.0209081	0.0364024	-0.0922583	0.0504421	-0.0187535	0.565861	3648	956	938
MH:F70-98	16-18	Strength	Build-up (cascade, β4)	0.183861	0.0394372	0.106563	0.26116	0.152224	3.58237e-06	3648	956	938
MHD:F32	16-18	Non-Child	(Intercept)	47.47	22.3218	3.71829	91.2217	0.0960709	0.0339498	1765	508	490
MHD:F32	16-18	Entry Age	Exact	-0.601987	0.889179	-2.34482	1.14084	-0.0305844	0.498716	1765	508	490
MHD:F32	16-18	Demographics	Male	5.65248	6.84844	-7.77075	19.0757	0.0372863	0.409564	1765	508	490
MHD:F32	16-18	Demographics	Female	6.91244	6.82304	-6.46102	20.2859	0.0457673	0.31151	1765	508	490
MHD:F32	16-18	Demographics	Trans-Male	30.7333	11.9205	7.36864	54.098	0.116471	0.0102221	1765	508	490
MHD:F32	16-18	Demographics	Trans-Female	0.578449	11.5151	-21.9916	23.1485	0.00226934	0.959956	1765	508	490
MHD:F32	16-18	Demographics	White	1.70733	2.56186	-3.31402	6.72867	0.0301067	0.505442	1765	508	490
MHD:F32	16-18	Demographics	Black	1.14154	5.03835	-8.73386	11.0169	0.0102353	0.820853	1765	508	490
MHD:F32	16-18	Demographics	Native	1.26116	6.11545	-10.7254	13.2477	0.00931631	0.8367	1765	508	490
MHD:F32	16-18	Demographics	Asian	1.94531	7.08964	-11.9507	15.8413	0.0123956	0.783902	1765	508	490
MHD:F32	16-18	Demographics	Other	0.796749	2.74033	-4.57441	6.16791	0.0131347	0.771366	1765	508	490
MHD:F32	16-18	Demographics	Hispanic	17.7381	13.8198	-9.34938	44.8256	0.0579838	0.199914	1765	508	490
MHD:F32	16-18	Demographics	Non-Hisp	15.9222	13.7499	-11.0281	42.8726	0.0523127	0.247431	1765	508	490
MHD:F32	16-18	Strength	Baseline (constant, β1)	-1.02096	0.0799911	-1.17775	-0.864174	-0.576592	0	1765	508	490
MHD:F32	16-18	Strength	Build-up (constant, β2)	-0.993018	0.0559552	-1.10269	-0.883343	-0.801713	0	1765	508	490
MHD:F32	16-18	Non-Child	Time (Year)	-2.26464	1.69624	-5.58935	1.06007	-0.0603134	0.182464	1765	508	490
MHD:F32	16-18	Strength	Baseline (cascade, β3)	0.0280777	0.0542265	-0.0782087	0.134364	0.0233911	0.604842	1765	508	490
MHD:F32	16-18	Strength	Build-up (cascade, β4)	0.0885912	0.0513945	-0.0121442	0.189327	0.0778711	0.0853825	1765	508	490
MHD:F33	16-18	Non-Child	(Intercept)	93.168	18.0313	57.8259	128.51	0.165223	2.88209e-07	3721	997	978
MHD:F33	16-18	Entry Age	Exact	-1.20987	0.656474	-2.49659	0.0768457	-0.0589322	0.0656334	3721	997	978
MHD:F33	16-18	Demographics	Male	3.07045	4.42605	-5.60481	11.7457	0.0221827	0.488022	3721	997	978
MHD:F33	16-18	Demographics	Female	3.0731	4.39037	-5.53222	11.6784	0.0223824	0.484117	3721	997	978
MHD:F33	16-18	Demographics	Trans-Male	2.81801	5.57627	-8.11173	13.7477	0.0161595	0.613422	3721	997	978
MHD:F33	16-18	Demographics	Trans-Female	2.4437	8.21355	-13.6552	18.5426	0.00951364	0.766133	3721	997	978
MHD:F33	16-18	Demographics	White	2.8303	2.00213	-1.09396	6.75456	0.0452033	0.157785	3721	997	978
MHD:F33	16-18	Demographics	Black	9.41825	4.02513	1.52882	17.3077	0.0748205	0.019491	3721	997	978
MHD:F33	16-18	Demographics	Native	2.54656	3.67949	-4.66541	9.75853	0.0221308	0.489042	3721	997	978
MHD:F33	16-18	Demographics	Pacific	0.80962	10.5291	-19.8279	21.4471	0.00245879	0.938724	3721	997	978
MHD:F33	16-18	Demographics	Asian	1.03396	5.73747	-10.2117	12.2796	0.00576252	0.857024	3721	997	978
MHD:F33	16-18	Demographics	Other	0.0561312	2.07671	-4.01431	4.12657	0.00086429	0.978442	3721	997	978
MHD:F33	16-18	Demographics	Hispanic	-11.3474	14.1198	-39.0228	16.3281	-0.0256978	0.421795	3721	997	978
MHD:F33	16-18	Demographics	Non-Hisp	-10.5911	14.0752	-38.1791	16.9969	-0.0240612	0.451952	3721	997	978
MHD:F33	16-18	Strength	Baseline (constant, β1)	-1.09992	0.0579155	-1.21343	-0.9864	-0.607289	0	3721	997	978
MHD:F33	16-18	Strength	Build-up (constant, β2)	-0.926927	0.045031	-1.01519	-0.838664	-0.65821	0	3721	997	978
MHD:F33	16-18	Non-Child	Time (Year)	0.937157	1.0799	-1.17949	3.05381	0.0277498	0.385706	3721	997	978
MHD:F33	16-18	Strength	Baseline (cascade, β3)	-0.0743233	0.0359074	-0.144703	-0.00394333	-0.0661869	0.038727	3721	997	978
MHD:F33	16-18	Strength	Build-up (cascade, β4)	-0.132888	0.0426788	-0.21654	-0.0492358	-0.0995645	0.00190138	3721	997	978
MHD:F34	16-18	Non-Child	(Intercept)	103.629	36.4969	32.0938	175.165	0.231836	0.00514293	635	165	150
MHD:F34	16-18	Entry Age	Exact	0.0153141	1.89018	-3.68953	3.72016	0.000661517	0.993546	635	165	150
MHD:F34	16-18	Demographics	Male	-24.8015	15.3163	-54.822	5.21908	-0.132214	0.107472	635	165	150
MHD:F34	16-18	Demographics	Female	-27.8185	15.3167	-57.8399	2.20297	-0.148293	0.0713208	635	165	150
MHD:F34	16-18	Demographics	Trans-Male	-20.9383	16.7115	-53.6936	11.8169	-0.102301	0.212169	635	165	150
MHD:F34	16-18	Demographics	White	-7.98722	5.73916	-19.2362	3.26178	-0.113632	0.166058	635	165	150
MHD:F34	16-18	Demographics	Black	2.51928	16.1386	-29.1131	34.1517	0.0127457	0.876161	635	165	150
MHD:F34	16-18	Demographics	Pacific	-34.7356	16.146	-66.3825	-3.08868	-0.175656	0.0330398	635	165	150
MHD:F34	16-18	Demographics	Other	-10.7871	5.97486	-22.4981	0.923896	-0.147411	0.0730023	635	165	150
MHD:F34	16-18	Demographics	Non-Hisp	-4.44427	3.28069	-10.8746	1.98602	-0.110609	0.177544	635	165	150
MHD:F34	16-18	Strength	Baseline (constant, β1)	-1.0928	0.154066	-1.39477	-0.790824	-0.579147	4.73528e-11	635	165	150
MHD:F34	16-18	Strength	Build-up (constant, β2)	-0.879375	0.10127	-1.07787	-0.680882	-0.709005	5.77316e-15	635	165	150
MHD:F34	16-18	Non-Child	Time (Year)	1.31533	2.63499	-3.84938	6.48003	0.0407575	0.618382	635	165	150
MHD:F34	16-18	Strength	Baseline (cascade, β3)	-0.0875128	0.0908026	-0.26549	0.0904642	-0.0786915	0.336702	635	165	150
MHD:F34	16-18	Strength	Build-up (cascade, β4)	0.155376	0.0870213	-0.0151898	0.325941	0.145785	0.0761891	635	165	150
MHD:F41	16-18	Non-Child	(Intercept)	71.842	15.8474	40.7805	102.904	0.145708	6.53053e-06	3622	987	968
MHD:F41	16-18	Entry Age	Exact	-0.51668	0.560547	-1.61538	0.582016	-0.0296259	0.356892	3622	987	968
MHD:F41	16-18	Demographics	Male	-3.87129	3.34617	-10.4299	2.68735	-0.0371852	0.247585	3622	987	968
MHD:F41	16-18	Demographics	Female	-4.87623	3.31699	-11.3777	1.62521	-0.0472501	0.141865	3622	987	968
MHD:F41	16-18	Demographics	Trans-Male	1.27615	4.87703	-8.28303	10.8353	0.00841028	0.793634	3622	987	968
MHD:F41	16-18	Demographics	Trans-Female	-4.7651	6.17619	-16.8707	7.34049	-0.0247978	0.440582	3622	987	968
MHD:F41	16-18	Demographics	White	2.62255	1.89614	-1.09397	6.33906	0.0444545	0.166953	3622	987	968
MHD:F41	16-18	Demographics	Black	3.71497	4.47034	-5.04709	12.477	0.0267102	0.406163	3622	987	968
MHD:F41	16-18	Demographics	Native	3.6325	3.4574	-3.14416	10.4092	0.033769	0.293684	3622	987	968
MHD:F41	16-18	Demographics	Pacific	0.636508	13.4865	-25.7976	27.0706	0.00151693	0.962367	3622	987	968
MHD:F41	16-18	Demographics	Asian	-1.91545	6.8301	-15.3027	11.4718	-0.00901376	0.779198	3622	987	968
MHD:F41	16-18	Demographics	Other	-2.52788	2.0058	-6.45933	1.40358	-0.0405071	0.20787	3622	987	968
MHD:F41	16-18	Demographics	Hispanic	-5.06185	12.7256	-30.0046	19.8809	-0.0127848	0.690888	3622	987	968
MHD:F41	16-18	Demographics	Non-Hisp	-3.8721	12.6837	-28.7327	20.9885	-0.00981212	0.760217	3622	987	968
MHD:F41	16-18	Strength	Baseline (constant, β1)	-0.884854	0.0524586	-0.987675	-0.782033	-0.542148	0	3622	987	968
MHD:F41	16-18	Strength	Build-up (constant, β2)	-0.641615	0.0392523	-0.718551	-0.564679	-0.525377	0	3622	987	968
MHD:F41	16-18	Non-Child	Time (Year)	1.07785	0.935375	-0.75553	2.91122	0.0370368	0.249477	3622	987	968
MHD:F41	16-18	Strength	Baseline (cascade, β3)	-0.0624096	0.0289084	-0.119071	-0.00574779	-0.0693887	0.0311051	3622	987	968
MHD:F41	16-18	Strength	Build-up (cascade, β4)	-0.123065	0.0381201	-0.197782	-0.0483481	-0.103763	0.00128687	3622	987	968
MHD:F43	16-18	Non-Child	(Intercept)	100.699	15.7596	69.8094	131.588	0.183843	2.36716e-10	4187	1226	1208
MHD:F43	16-18	Entry Age	Exact	-0.755407	0.627203	-1.98475	0.473938	-0.0346529	0.228669	4187	1226	1208
MHD:F43	16-18	Demographics	Male	-12.9068	5.42003	-23.5303	-2.28334	-0.0685148	0.0174047	4187	1226	1208
MHD:F43	16-18	Demographics	Female	-11.142	5.39463	-21.7157	-0.568295	-0.0594248	0.0390991	4187	1226	1208
MHD:F43	16-18	Demographics	Trans-Male	-3.33682	7.95465	-18.9283	12.2546	-0.0120692	0.67494	4187	1226	1208
MHD:F43	16-18	Demographics	Trans-Female	-15.3878	9.57344	-34.1522	3.37656	-0.0462461	0.10824	4187	1226	1208
MHD:F43	16-18	Demographics	White	0.286191	1.85312	-3.34601	3.91839	0.00444343	0.877291	4187	1226	1208
MHD:F43	16-18	Demographics	Black	-0.642162	3.25743	-7.02687	5.74254	-0.005672	0.843753	4187	1226	1208
MHD:F43	16-18	Demographics	Native	5.06141	4.83658	-4.4185	14.5413	0.0301092	0.295546	4187	1226	1208
MHD:F43	16-18	Demographics	Asian	-7.61589	5.10498	-17.6219	2.39009	-0.0429233	0.135998	4187	1226	1208
MHD:F43	16-18	Demographics	Other	-1.47805	1.99983	-5.3978	2.4417	-0.0212649	0.459996	4187	1226	1208
MHD:F43	16-18	Demographics	Hispanic	-0.151509	11.213	-22.1295	21.8265	-0.000388759	0.989222	4187	1226	1208
MHD:F43	16-18	Demographics	Non-Hisp	-1.28365	11.1652	-23.168	20.6007	-0.00330786	0.908489	4187	1226	1208
MHD:F43	16-18	Strength	Baseline (constant, β1)	-1.31712	0.0543635	-1.42368	-1.21057	-0.697083	0	4187	1226	1208
MHD:F43	16-18	Strength	Build-up (constant, β2)	-0.97824	0.0413726	-1.05933	-0.897148	-0.680297	0	4187	1226	1208
MHD:F43	16-18	Non-Child	Time (Year)	1.05447	1.09487	-1.09152	3.20046	0.0277102	0.335689	4187	1226	1208
MHD:F43	16-18	Strength	Baseline (cascade, β3)	-0.0544969	0.0348259	-0.122757	0.0137633	-0.0450232	0.117882	4187	1226	1208
MHD:F43	16-18	Strength	Build-up (cascade, β4)	-0.108619	0.0478311	-0.20237	-0.0148678	-0.0653373	0.0233294	4187	1226	1208
MHD:F84	16-18	Non-Child	(Intercept)	83.546	25.8746	32.8307	134.261	0.234248	0.00146297	900	205	190
MHD:F84	16-18	Entry Age	Exact	-1.86629	1.45381	-4.71581	0.98323	-0.0931314	0.200792	900	205	190
MHD:F84	16-18	Demographics	Male	13.2392	7.3271	-1.12219	27.6007	0.131085	0.0723537	900	205	190
MHD:F84	16-18	Demographics	Female	9.76334	7.49616	-4.92945	24.4561	0.0944894	0.194332	900	205	190
MHD:F84	16-18	Demographics	Trans-Male	8.19672	9.81815	-11.0473	27.4407	0.0605667	0.404843	900	205	190
MHD:F84	16-18	Demographics	White	2.48805	4.39166	-6.11979	11.0959	0.0411012	0.571691	900	205	190
MHD:F84	16-18	Demographics	Black	-0.555138	11.1791	-22.4666	21.3564	-0.00360261	0.960446	900	205	190
MHD:F84	16-18	Demographics	Native	2.21154	8.17485	-13.8115	18.2346	0.0196263	0.787045	900	205	190
MHD:F84	16-18	Demographics	Other	4.73007	4.64235	-4.36913	13.8293	0.0739185	0.309541	900	205	190
MHD:F84	16-18	Demographics	Non-Hisp	-1.39025	3.61016	-8.46631	5.68582	-0.0279376	0.700597	900	205	190
MHD:F84	16-18	Strength	Baseline (constant, β1)	-1.08403	0.137525	-1.35359	-0.814475	-0.57185	2.3892e-13	900	205	190
MHD:F84	16-18	Strength	Build-up (constant, β2)	-0.879131	0.0863459	-1.04837	-0.709889	-0.738643	0	900	205	190
MHD:F84	16-18	Non-Child	Time (Year)	-0.269102	1.96674	-4.12401	3.5858	-0.00992643	0.891312	900	205	190
MHD:F84	16-18	Strength	Baseline (cascade, β3)	-0.0263329	0.0671397	-0.15793	0.105264	-0.028454	0.69534	900	205	190
MHD:F84	16-18	Strength	Build-up (cascade, β4)	0.239993	0.0641632	0.114231	0.365756	0.271354	0.000242858	900	205	190
MHD:F90	16-18	Non-Child	(Intercept)	79.137	20.4827	38.9901	119.284	0.197939	0.000131225	1508	397	381
MHD:F90	16-18	Entry Age	Exact	-1.04805	1.08879	-3.18212	1.08602	-0.0493147	0.336365	1508	397	381
MHD:F90	16-18	Demographics	Male	11.0038	10.1138	-8.81971	30.8273	0.0557398	0.277282	1508	397	381
MHD:F90	16-18	Demographics	Female	8.41937	10.1773	-11.5286	28.3673	0.0423823	0.408601	1508	397	381
MHD:F90	16-18	Demographics	Trans-Male	15.3669	13.0179	-10.1488	40.8827	0.0604758	0.23856	1508	397	381
MHD:F90	16-18	Demographics	White	-1.19873	3.34134	-7.74791	5.35045	-0.0183797	0.719975	1508	397	381
MHD:F90	16-18	Demographics	Black	2.59303	5.23462	-7.66706	12.8531	0.0253781	0.62063	1508	397	381
MHD:F90	16-18	Demographics	Native	-3.58819	6.26357	-15.8651	8.68867	-0.0293489	0.567072	1508	397	381
MHD:F90	16-18	Demographics	Asian	-14.44	10.4806	-34.9824	6.10238	-0.0705862	0.169076	1508	397	381
MHD:F90	16-18	Demographics	Other	-1.50019	3.54055	-8.43981	5.43944	-0.0217077	0.672011	1508	397	381
MHD:F90	16-18	Demographics	Non-Hisp	0.683415	1.93351	-3.10634	4.47317	0.0181082	0.723939	1508	397	381
MHD:F90	16-18	Strength	Baseline (constant, β1)	-1.13282	0.0934807	-1.31604	-0.949589	-0.620833	0	1508	397	381
MHD:F90	16-18	Strength	Build-up (constant, β2)	-1.00116	0.0578592	-1.11456	-0.887751	-0.886478	0	1508	397	381
MHD:F90	16-18	Non-Child	Time (Year)	0.642266	1.50645	-2.31044	3.59497	0.0218423	0.670097	1508	397	381
MHD:F90	16-18	Strength	Baseline (cascade, β3)	-0.0599752	0.0500893	-0.158152	0.0382021	-0.0613428	0.231907	1508	397	381
MHD:F90	16-18	Strength	Build-up (cascade, β4)	0.144368	0.0634271	0.0200477	0.268687	0.116609	0.0233918	1508	397	381
MHD:F91	16-18	Non-Child	(Intercept)	134.697	27.5321	80.7333	188.661	0.293425	1.6862e-06	1029	295	278
MHD:F91	16-18	Entry Age	Exact	-2.92487	1.37345	-5.6169	-0.232853	-0.127724	0.0340815	1029	295	278
MHD:F91	16-18	Demographics	Male	-1.75168	16.3705	-33.8385	30.3352	-0.00641758	0.914864	1029	295	278
MHD:F91	16-18	Demographics	Female	4.05945	16.4371	-28.158	36.2769	0.0148122	0.805114	1029	295	278
MHD:F91	16-18	Demographics	Trans-Female	-18.307	22.0339	-61.4944	24.8803	-0.0498316	0.406764	1029	295	278
MHD:F91	16-18	Demographics	White	-3.03318	4.02399	-10.9204	4.85402	-0.0452083	0.451621	1029	295	278
MHD:F91	16-18	Demographics	Black	-2.25989	6.78739	-15.5635	11.0437	-0.0199693	0.739418	1029	295	278
MHD:F91	16-18	Demographics	Native	3.57331	7.00075	-10.1485	17.2951	0.0306128	0.610162	1029	295	278
MHD:F91	16-18	Demographics	Pacific	0.93067	8.68918	-16.1005	17.9618	0.00642384	0.914781	1029	295	278
MHD:F91	16-18	Demographics	Asian	-0.98902	8.46265	-17.5762	15.5981	-0.00700933	0.907048	1029	295	278
MHD:F91	16-18	Demographics	Other	-5.73291	4.41532	-14.3871	2.92131	-0.0778736	0.195218	1029	295	278
MHD:F91	16-18	Demographics	Non-Hisp	-3.2355	2.24628	-7.6383	1.1673	-0.0863885	0.15088	1029	295	278
MHD:F91	16-18	Strength	Baseline (constant, β1)	-1.39601	0.117789	-1.62688	-1.16513	-0.71082	0	1029	295	278
MHD:F91	16-18	Strength	Build-up (constant, β2)	-1.0759	0.0795574	-1.23183	-0.91996	-0.811087	0	1029	295	278
MHD:F91	16-18	Non-Child	Time (Year)	-1.91261	2.30122	-6.4231	2.59788	-0.0498477	0.406613	1029	295	278
MHD:F91	16-18	Strength	Baseline (cascade, β3)	-0.0282525	0.0815913	-0.188175	0.13167	-0.0207678	0.729402	1029	295	278
MHD:F91	16-18	Strength	Build-up (cascade, β4)	-0.0102832	0.0957995	-0.198054	0.177488	-0.00643786	0.914596	1029	295	278

## Sheet: all_projections
Analysis_Strata	Age_Strata	Build_Strength	Follow-up	Impact_on_Need	SE	CI%95_L	CI%95_U	Cohen-d	P-value
FULL_DATA	02-05	+1 Per-Year	Year - 1	-0.389821	0.0142603	-0.417771	-0.361871	-0.570122	0
FULL_DATA	02-05	+1 Per-Year	Year - 2	-0.953564	0.0400038	-1.03197	-0.875158	-0.49714	0
FULL_DATA	02-05	+1 Per-Year	Year - 3	-1.69123	0.0898622	-1.86736	-1.5151	-0.392515	0
FULL_DATA	02-05	+1 Per-Year	Year - 4	-2.60282	0.164675	-2.92557	-2.28006	-0.329645	0
FULL_DATA	02-05	+1 Per-Year	Year - 5	-3.68833	0.264241	-4.20623	-3.17042	-0.291112	0
FULL_DATA	02-05	+1 Baseline	Baseline	-0.541328	0.0305428	-0.601191	-0.481465	-0.369643	0
FULL_DATA	02-05	+1 Baseline	Year - 1	-0.600235	0.0296284	-0.658305	-0.542164	-0.422516	0
FULL_DATA	02-05	+1 Baseline	Year - 2	-0.659142	0.0339553	-0.725693	-0.59259	-0.404857	0
FULL_DATA	02-05	+1 Baseline	Year - 3	-0.718048	0.0419311	-0.800232	-0.635865	-0.357148	0
FULL_DATA	02-05	+1 Baseline	Year - 4	-0.776955	0.0519	-0.878677	-0.675233	-0.312219	0
FULL_DATA	02-05	+1 Baseline	Year - 5	-0.835862	0.0629217	-0.959186	-0.712538	-0.277054	0
FULL_DATA	06-10	+1 Per-Year	Year - 1	-0.657197	0.00767557	-0.672241	-0.642153	-0.865973	0
FULL_DATA	06-10	+1 Per-Year	Year - 2	-1.30967	0.0191233	-1.34715	-1.27219	-0.692655	0
FULL_DATA	06-10	+1 Per-Year	Year - 3	-1.95741	0.0418712	-2.03948	-1.87535	-0.47281	0
FULL_DATA	06-10	+1 Per-Year	Year - 4	-2.60043	0.0768413	-2.75104	-2.44982	-0.342271	0
FULL_DATA	06-10	+1 Per-Year	Year - 5	-3.23872	0.123909	-3.48158	-2.99587	-0.264357	0
FULL_DATA	06-10	+1 Baseline	Baseline	-0.898707	0.016943	-0.931915	-0.8655	-0.536472	0
FULL_DATA	06-10	+1 Baseline	Year - 1	-0.93094	0.0159999	-0.962299	-0.899581	-0.58847	0
FULL_DATA	06-10	+1 Baseline	Year - 2	-0.963172	0.0179091	-0.998274	-0.928071	-0.543937	0
FULL_DATA	06-10	+1 Baseline	Year - 3	-0.995405	0.0219382	-1.0384	-0.952407	-0.458899	0
FULL_DATA	06-10	+1 Baseline	Year - 4	-1.02764	0.0271596	-1.08087	-0.974405	-0.38268	0
FULL_DATA	06-10	+1 Baseline	Year - 5	-1.05987	0.0330123	-1.12457	-0.995167	-0.32471	0
FULL_DATA	11-15	+1 Per-Year	Year - 1	-0.807373	0.00772547	-0.822514	-0.792231	-0.926957	0
FULL_DATA	11-15	+1 Per-Year	Year - 2	-1.53619	0.0196726	-1.57475	-1.49763	-0.692619	0
FULL_DATA	11-15	+1 Per-Year	Year - 3	-2.18646	0.0436525	-2.27202	-2.1009	-0.444265	0
FULL_DATA	11-15	+1 Per-Year	Year - 4	-2.75817	0.0804593	-2.91587	-2.60047	-0.304057	0
FULL_DATA	11-15	+1 Per-Year	Year - 5	-3.25133	0.129941	-3.50601	-2.99665	-0.221934	0
FULL_DATA	11-15	+1 Baseline	Baseline	-1.11943	0.0165787	-1.15193	-1.08694	-0.598906	0
FULL_DATA	11-15	+1 Baseline	Year - 1	-1.15611	0.0157162	-1.18691	-1.1253	-0.652467	0
FULL_DATA	11-15	+1 Baseline	Year - 2	-1.19278	0.0178171	-1.2277	-1.15786	-0.593788	0
FULL_DATA	11-15	+1 Baseline	Year - 3	-1.22945	0.02205	-1.27267	-1.18623	-0.494553	0
FULL_DATA	11-15	+1 Baseline	Year - 4	-1.26612	0.0274455	-1.31991	-1.21233	-0.40918	0
FULL_DATA	11-15	+1 Baseline	Year - 5	-1.30279	0.0334456	-1.36834	-1.23724	-0.345498	0
FULL_DATA	16-18	+1 Per-Year	Year - 1	-0.955719	0.0158604	-0.986804	-0.924633	-0.832199	0
FULL_DATA	16-18	+1 Per-Year	Year - 2	-1.90298	0.0576501	-2.01597	-1.78999	-0.455874	0
FULL_DATA	16-18	+1 Per-Year	Year - 3	-2.84179	0.136653	-3.10963	-2.57396	-0.287199	0
FULL_DATA	16-18	+1 Per-Year	Year - 4	-3.77214	0.252462	-4.26696	-3.27733	-0.206349	0
FULL_DATA	16-18	+1 Per-Year	Year - 5	-4.69404	0.404874	-5.48758	-3.9005	-0.160117	0
FULL_DATA	16-18	+1 Baseline	Baseline	-1.16839	0.025979	-1.21931	-1.11747	-0.621119	0
FULL_DATA	16-18	+1 Baseline	Year - 1	-1.21164	0.0249221	-1.26048	-1.16279	-0.671424	0
FULL_DATA	16-18	+1 Baseline	Year - 2	-1.25488	0.0321997	-1.318	-1.19177	-0.538223	0
FULL_DATA	16-18	+1 Baseline	Year - 3	-1.29813	0.0438409	-1.38406	-1.21221	-0.40893	0
FULL_DATA	16-18	+1 Baseline	Year - 4	-1.34138	0.0572428	-1.45357	-1.22919	-0.323624	0
FULL_DATA	16-18	+1 Baseline	Year - 5	-1.38463	0.0714209	-1.52461	-1.24465	-0.267743	0
FULL_DATA	WHOLE	+1 Per-Year	Year - 1	-0.732179	0.0048501	-0.741685	-0.722673	-0.870389	0
FULL_DATA	WHOLE	+1 Per-Year	Year - 2	-1.43141	0.0127479	-1.45639	-1.40642	-0.647399	0
FULL_DATA	WHOLE	+1 Per-Year	Year - 3	-2.09768	0.0284279	-2.1534	-2.04197	-0.425444	0
FULL_DATA	WHOLE	+1 Per-Year	Year - 4	-2.73101	0.0523104	-2.83354	-2.62848	-0.301011	0
FULL_DATA	WHOLE	+1 Per-Year	Year - 5	-3.33138	0.0843084	-3.49662	-3.16614	-0.227824	0
FULL_DATA	WHOLE	+1 Baseline	Baseline	-1.00986	0.0103176	-1.03008	-0.989634	-0.564325	0
FULL_DATA	WHOLE	+1 Baseline	Year - 1	-1.04605	0.00978974	-1.06524	-1.02687	-0.616069	0
FULL_DATA	WHOLE	+1 Baseline	Year - 2	-1.08225	0.0112382	-1.10428	-1.06022	-0.555236	0
FULL_DATA	WHOLE	+1 Baseline	Year - 3	-1.11845	0.0140651	-1.14602	-1.09088	-0.458481	0
FULL_DATA	WHOLE	+1 Baseline	Year - 4	-1.15465	0.0176189	-1.18918	-1.12011	-0.377847	0
FULL_DATA	WHOLE	+1 Baseline	Year - 5	-1.19084	0.0215429	-1.23307	-1.14862	-0.318711	0
LOS:0Y-1Y	02-05	+1 Per-Year	Year - 1	-0.367231	0.047332	-0.46	-0.274462	-0.233932	8.65974e-15
LOS:0Y-1Y	02-05	+1 Per-Year	Year - 2	-0.699408	0.210816	-1.1126	-0.286216	-0.10003	0.00090788
LOS:0Y-1Y	02-05	+1 Per-Year	Year - 3	-0.996531	0.500673	-1.97783	-0.0152306	-0.0600123	0.0465486
LOS:0Y-1Y	02-05	+1 Per-Year	Year - 4	-1.2586	0.916213	-3.05434	0.537145	-0.0414185	0.169536
LOS:0Y-1Y	02-05	+1 Per-Year	Year - 5	-1.48561	1.4573	-4.34187	1.37065	-0.0307368	0.308001
LOS:0Y-1Y	02-05	+1 Baseline	Baseline	-0.461972	0.0419153	-0.544125	-0.37982	-0.332313	0
LOS:0Y-1Y	02-05	+1 Baseline	Year - 1	-0.54691	0.0471329	-0.639289	-0.454531	-0.349861	0
LOS:0Y-1Y	02-05	+1 Baseline	Year - 2	-0.631848	0.0675851	-0.764312	-0.499383	-0.281881	0
LOS:0Y-1Y	02-05	+1 Baseline	Year - 3	-0.716786	0.0937849	-0.900601	-0.532971	-0.230441	2.13163e-14
LOS:0Y-1Y	02-05	+1 Baseline	Year - 4	-0.801723	0.122086	-1.04101	-0.562439	-0.197998	5.13891e-11
LOS:0Y-1Y	02-05	+1 Baseline	Year - 5	-0.886661	0.151315	-1.18323	-0.59009	-0.176677	4.63674e-09
LOS:0Y-1Y	06-10	+1 Per-Year	Year - 1	-0.673871	0.0321623	-0.736908	-0.610834	-0.323415	0
LOS:0Y-1Y	06-10	+1 Per-Year	Year - 2	-1.15121	0.149894	-1.44499	-0.857421	-0.11855	1.59872e-14
LOS:0Y-1Y	06-10	+1 Per-Year	Year - 3	-1.43201	0.359861	-2.13732	-0.726693	-0.0614244	6.91084e-05
LOS:0Y-1Y	06-10	+1 Per-Year	Year - 4	-1.51628	0.661514	-2.81282	-0.219732	-0.035381	0.0218982
LOS:0Y-1Y	06-10	+1 Per-Year	Year - 5	-1.40401	1.05476	-3.47129	0.663277	-0.020547	0.183149
LOS:0Y-1Y	06-10	+1 Baseline	Baseline	-0.809645	0.0248049	-0.858261	-0.761028	-0.503834	0
LOS:0Y-1Y	06-10	+1 Baseline	Year - 1	-0.858549	0.0271072	-0.911678	-0.805419	-0.48889	0
LOS:0Y-1Y	06-10	+1 Baseline	Year - 2	-0.907452	0.0413103	-0.988419	-0.826486	-0.339075	0
LOS:0Y-1Y	06-10	+1 Baseline	Year - 3	-0.956356	0.0594181	-1.07281	-0.839899	-0.248446	0
LOS:0Y-1Y	06-10	+1 Baseline	Year - 4	-1.00526	0.0787826	-1.15967	-0.850849	-0.19696	0
LOS:0Y-1Y	06-10	+1 Baseline	Year - 5	-1.05416	0.0986666	-1.24755	-0.860781	-0.164918	0
LOS:0Y-1Y	11-15	+1 Per-Year	Year - 1	-0.766197	0.0317674	-0.82846	-0.703935	-0.320619	0
LOS:0Y-1Y	11-15	+1 Per-Year	Year - 2	-1.37918	0.148027	-1.6693	-1.08905	-0.123854	0
LOS:0Y-1Y	11-15	+1 Per-Year	Year - 3	-1.83894	0.354596	-2.53394	-1.14395	-0.0689388	2.14841e-07
LOS:0Y-1Y	11-15	+1 Per-Year	Year - 4	-2.14549	0.651006	-3.42144	-0.869539	-0.0438098	0.000981949
LOS:0Y-1Y	11-15	+1 Per-Year	Year - 5	-2.29882	1.03718	-4.33164	-0.265989	-0.0294633	0.0266628
LOS:0Y-1Y	11-15	+1 Baseline	Baseline	-1.03018	0.0239816	-1.07718	-0.983175	-0.571037	0
LOS:0Y-1Y	11-15	+1 Baseline	Year - 1	-1.13036	0.0262201	-1.18175	-1.07897	-0.573075	0
LOS:0Y-1Y	11-15	+1 Baseline	Year - 2	-1.23053	0.0402398	-1.3094	-1.15167	-0.406507	0
LOS:0Y-1Y	11-15	+1 Baseline	Year - 3	-1.33071	0.0580548	-1.4445	-1.21693	-0.304702	0
LOS:0Y-1Y	11-15	+1 Baseline	Year - 4	-1.43089	0.0770769	-1.58196	-1.27982	-0.246781	0
LOS:0Y-1Y	11-15	+1 Baseline	Year - 5	-1.53107	0.0965957	-1.72039	-1.34174	-0.210701	0
LOS:0Y-1Y	16-18	+1 Per-Year	Year - 1	-0.923257	0.045794	-1.01301	-0.833502	-0.343544	0
LOS:0Y-1Y	16-18	+1 Per-Year	Year - 2	-1.68802	0.214812	-2.10904	-1.26699	-0.133902	3.9968e-15
LOS:0Y-1Y	16-18	+1 Per-Year	Year - 3	-2.29428	0.513837	-3.30138	-1.28718	-0.0760833	8.00699e-06
LOS:0Y-1Y	16-18	+1 Per-Year	Year - 4	-2.74205	0.942323	-4.58896	-0.895126	-0.0495842	0.00361569
LOS:0Y-1Y	16-18	+1 Per-Year	Year - 5	-3.03131	1.50018	-5.97161	-0.0910171	-0.0344315	0.0433176
LOS:0Y-1Y	16-18	+1 Baseline	Baseline	-1.17214	0.0314831	-1.23385	-1.11043	-0.63441	0
LOS:0Y-1Y	16-18	+1 Baseline	Year - 1	-1.21597	0.0336087	-1.28185	-1.1501	-0.616512	0
LOS:0Y-1Y	16-18	+1 Baseline	Year - 2	-1.25981	0.0517514	-1.36124	-1.15838	-0.414812	0
LOS:0Y-1Y	16-18	+1 Baseline	Year - 3	-1.30364	0.0750811	-1.4508	-1.15649	-0.295867	0
LOS:0Y-1Y	16-18	+1 Baseline	Year - 4	-1.34748	0.100032	-1.54354	-1.15142	-0.229535	0
LOS:0Y-1Y	16-18	+1 Baseline	Year - 5	-1.39131	0.125643	-1.63757	-1.14506	-0.188693	0
LOS:0Y-1Y	WHOLE	+1 Per-Year	Year - 1	-0.740825	0.0193214	-0.778694	-0.702956	-0.318955	0
LOS:0Y-1Y	WHOLE	+1 Per-Year	Year - 2	-1.29354	0.0898472	-1.46964	-1.11744	-0.119764	0
LOS:0Y-1Y	WHOLE	+1 Per-Year	Year - 3	-1.65814	0.215097	-2.07973	-1.23656	-0.0641265	1.26565e-14
LOS:0Y-1Y	WHOLE	+1 Per-Year	Year - 4	-1.83464	0.39479	-2.60841	-1.06086	-0.0386575	3.36614e-06
LOS:0Y-1Y	WHOLE	+1 Per-Year	Year - 5	-1.82302	0.628878	-3.05559	-0.590439	-0.0241143	0.00374544
LOS:0Y-1Y	WHOLE	+1 Baseline	Baseline	-0.954044	0.0144971	-0.982458	-0.925631	-0.547444	0
LOS:0Y-1Y	WHOLE	+1 Baseline	Year - 1	-1.02861	0.0157833	-1.05955	-0.997679	-0.542134	0
LOS:0Y-1Y	WHOLE	+1 Baseline	Year - 2	-1.10318	0.0240605	-1.15034	-1.05602	-0.381412	0
LOS:0Y-1Y	WHOLE	+1 Baseline	Year - 3	-1.17775	0.0346345	-1.24563	-1.10987	-0.282876	0
LOS:0Y-1Y	WHOLE	+1 Baseline	Year - 4	-1.25232	0.0459461	-1.34237	-1.16227	-0.226735	0
LOS:0Y-1Y	WHOLE	+1 Baseline	Year - 5	-1.32689	0.057562	-1.43971	-1.21407	-0.191757	0
LOS:1Y-2Y	02-05	+1 Per-Year	Year - 1	-0.343778	0.029522	-0.40164	-0.285916	-0.516654	0
LOS:1Y-2Y	02-05	+1 Per-Year	Year - 2	-0.885686	0.106888	-1.09518	-0.67619	-0.367638	2.22045e-16
LOS:1Y-2Y	02-05	+1 Per-Year	Year - 3	-1.62573	0.254514	-2.12457	-1.12689	-0.283402	1.68549e-10
LOS:1Y-2Y	02-05	+1 Per-Year	Year - 4	-2.5639	0.471514	-3.48805	-1.63975	-0.241254	5.40066e-08
LOS:1Y-2Y	02-05	+1 Per-Year	Year - 5	-3.7002	0.757458	-5.18479	-2.21561	-0.216738	1.03417e-06
LOS:1Y-2Y	02-05	+1 Baseline	Baseline	-0.567783	0.0658914	-0.696928	-0.438638	-0.382315	0
LOS:1Y-2Y	02-05	+1 Baseline	Year - 1	-0.596352	0.0615928	-0.717072	-0.475632	-0.429577	0
LOS:1Y-2Y	02-05	+1 Baseline	Year - 2	-0.624921	0.0713479	-0.764761	-0.485082	-0.388608	0
LOS:1Y-2Y	02-05	+1 Baseline	Year - 3	-0.65349	0.0907318	-0.831321	-0.475659	-0.319557	5.91527e-13
LOS:1Y-2Y	02-05	+1 Baseline	Year - 4	-0.68206	0.114973	-0.907403	-0.456716	-0.263205	2.98668e-09
LOS:1Y-2Y	02-05	+1 Baseline	Year - 5	-0.710629	0.141599	-0.988158	-0.433099	-0.222664	5.20515e-07
LOS:1Y-2Y	06-10	+1 Per-Year	Year - 1	-0.565203	0.0159143	-0.596395	-0.534011	-0.73325	0
LOS:1Y-2Y	06-10	+1 Per-Year	Year - 2	-0.927517	0.0544476	-1.03423	-0.820802	-0.351706	0
LOS:1Y-2Y	06-10	+1 Per-Year	Year - 3	-1.08694	0.132775	-1.34718	-0.82671	-0.169016	2.22045e-16
LOS:1Y-2Y	06-10	+1 Per-Year	Year - 4	-1.04348	0.249999	-1.53347	-0.553491	-0.086175	2.99385e-05
LOS:1Y-2Y	06-10	+1 Per-Year	Year - 5	-0.79713	0.405693	-1.59227	-0.00198699	-0.0405665	0.0494302
LOS:1Y-2Y	06-10	+1 Baseline	Baseline	-0.886397	0.034967	-0.954931	-0.817863	-0.523367	0
LOS:1Y-2Y	06-10	+1 Baseline	Year - 1	-0.877632	0.0321893	-0.940722	-0.814542	-0.562907	0
LOS:1Y-2Y	06-10	+1 Baseline	Year - 2	-0.868868	0.0364961	-0.940399	-0.797337	-0.491523	0
LOS:1Y-2Y	06-10	+1 Baseline	Year - 3	-0.860103	0.0459361	-0.950136	-0.77007	-0.386574	0
LOS:1Y-2Y	06-10	+1 Baseline	Year - 4	-0.851339	0.0580571	-0.965128	-0.737549	-0.302749	0
LOS:1Y-2Y	06-10	+1 Baseline	Year - 5	-0.842574	0.0715087	-0.982728	-0.70242	-0.243268	0
LOS:1Y-2Y	11-15	+1 Per-Year	Year - 1	-0.817261	0.016603	-0.849803	-0.78472	-0.886953	0
LOS:1Y-2Y	11-15	+1 Per-Year	Year - 2	-1.64064	0.0584545	-1.7552	-1.52607	-0.505731	0
LOS:1Y-2Y	11-15	+1 Per-Year	Year - 3	-2.47012	0.14301	-2.75042	-2.18983	-0.311227	0
LOS:1Y-2Y	11-15	+1 Per-Year	Year - 4	-3.30573	0.269228	-3.8334	-2.77805	-0.221243	0
LOS:1Y-2Y	11-15	+1 Per-Year	Year - 5	-4.14744	0.436683	-5.00332	-3.29156	-0.171135	0
LOS:1Y-2Y	11-15	+1 Baseline	Baseline	-1.13978	0.0343035	-1.20701	-1.07254	-0.598696	0
LOS:1Y-2Y	11-15	+1 Baseline	Year - 1	-1.17499	0.0315971	-1.23692	-1.11306	-0.670055	0
LOS:1Y-2Y	11-15	+1 Baseline	Year - 2	-1.2102	0.0359808	-1.28072	-1.13967	-0.606052	0
LOS:1Y-2Y	11-15	+1 Baseline	Year - 3	-1.2454	0.0454472	-1.33448	-1.15633	-0.493774	0
LOS:1Y-2Y	11-15	+1 Baseline	Year - 4	-1.28061	0.0575401	-1.39339	-1.16784	-0.401025	0
LOS:1Y-2Y	11-15	+1 Baseline	Year - 5	-1.31582	0.0709287	-1.45484	-1.1768	-0.334272	0
LOS:1Y-2Y	16-18	+1 Per-Year	Year - 1	-0.940973	0.0265728	-0.993055	-0.888892	-0.980996	0
LOS:1Y-2Y	16-18	+1 Per-Year	Year - 2	-1.84353	0.09958	-2.03871	-1.64836	-0.512869	0
LOS:1Y-2Y	16-18	+1 Per-Year	Year - 3	-2.70768	0.241724	-3.18145	-2.23391	-0.310317	0
LOS:1Y-2Y	16-18	+1 Per-Year	Year - 4	-3.53342	0.45159	-4.41852	-2.64832	-0.21676	5.10703e-15
LOS:1Y-2Y	16-18	+1 Per-Year	Year - 5	-4.32075	0.728692	-5.74896	-2.89254	-0.164264	3.03942e-09
LOS:1Y-2Y	16-18	+1 Baseline	Baseline	-1.15669	0.0544548	-1.26342	-1.04996	-0.588448	0
LOS:1Y-2Y	16-18	+1 Baseline	Year - 1	-1.18432	0.0493137	-1.28097	-1.08766	-0.665316	0
LOS:1Y-2Y	16-18	+1 Baseline	Year - 2	-1.21194	0.0548961	-1.31954	-1.10435	-0.6116	0
LOS:1Y-2Y	16-18	+1 Baseline	Year - 3	-1.23957	0.0686336	-1.37409	-1.10505	-0.500335	0
LOS:1Y-2Y	16-18	+1 Baseline	Year - 4	-1.26719	0.0867341	-1.43719	-1.0972	-0.404745	0
LOS:1Y-2Y	16-18	+1 Baseline	Year - 5	-1.29482	0.107006	-1.50455	-1.08509	-0.335219	0
LOS:1Y-2Y	WHOLE	+1 Per-Year	Year - 1	-0.714676	0.0101461	-0.734562	-0.694791	-0.825159	0
LOS:1Y-2Y	WHOLE	+1 Per-Year	Year - 2	-1.36961	0.0358984	-1.43997	-1.29925	-0.446938	0
LOS:1Y-2Y	WHOLE	+1 Per-Year	Year - 3	-1.96481	0.0873846	-2.13608	-1.79354	-0.263397	0
LOS:1Y-2Y	WHOLE	+1 Per-Year	Year - 4	-2.50026	0.164038	-2.82177	-2.17875	-0.178553	0
LOS:1Y-2Y	WHOLE	+1 Per-Year	Year - 5	-2.97597	0.265619	-3.49658	-2.45537	-0.131249	0
LOS:1Y-2Y	WHOLE	+1 Baseline	Baseline	-1.02343	0.0214928	-1.06555	-0.981304	-0.557814	0
LOS:1Y-2Y	WHOLE	+1 Baseline	Year - 1	-1.04278	0.0197564	-1.08151	-1.00406	-0.618318	0
LOS:1Y-2Y	WHOLE	+1 Baseline	Year - 2	-1.06214	0.022374	-1.10599	-1.01829	-0.556112	0
LOS:1Y-2Y	WHOLE	+1 Baseline	Year - 3	-1.08149	0.0281565	-1.13668	-1.02631	-0.449956	0
LOS:1Y-2Y	WHOLE	+1 Baseline	Year - 4	-1.10085	0.0355934	-1.17061	-1.03109	-0.362312	0
LOS:1Y-2Y	WHOLE	+1 Baseline	Year - 5	-1.1202	0.0438509	-1.20615	-1.03426	-0.299257	0
LOS:2Y-3Y	02-05	+1 Per-Year	Year - 1	-0.41261	0.0365228	-0.484193	-0.341026	-0.686262	0
LOS:2Y-3Y	02-05	+1 Per-Year	Year - 2	-0.94464	0.0988935	-1.13847	-0.750812	-0.580248	0
LOS:2Y-3Y	02-05	+1 Per-Year	Year - 3	-1.59609	0.223213	-2.03358	-1.1586	-0.434364	8.6442e-13
LOS:2Y-3Y	02-05	+1 Per-Year	Year - 4	-2.36696	0.41196	-3.17439	-1.55954	-0.349021	9.15879e-09
LOS:2Y-3Y	02-05	+1 Per-Year	Year - 5	-3.25726	0.664414	-4.55948	-1.95503	-0.297803	9.46485e-07
LOS:2Y-3Y	02-05	+1 Baseline	Baseline	-0.676428	0.0921606	-0.85706	-0.495797	-0.445853	2.14051e-13
LOS:2Y-3Y	02-05	+1 Baseline	Year - 1	-0.717588	0.0847551	-0.883705	-0.551471	-0.514309	0
LOS:2Y-3Y	02-05	+1 Baseline	Year - 2	-0.758747	0.086043	-0.927388	-0.590106	-0.535669	0
LOS:2Y-3Y	02-05	+1 Baseline	Year - 3	-0.799906	0.0956738	-0.987423	-0.612389	-0.507881	0
LOS:2Y-3Y	02-05	+1 Baseline	Year - 4	-0.841065	0.111506	-1.05961	-0.622517	-0.45819	4.59632e-14
LOS:2Y-3Y	02-05	+1 Baseline	Year - 5	-0.882225	0.131316	-1.1396	-0.624849	-0.408109	1.83831e-11
LOS:2Y-3Y	06-10	+1 Per-Year	Year - 1	-0.629829	0.0172775	-0.663692	-0.595966	-0.983444	0
LOS:2Y-3Y	06-10	+1 Per-Year	Year - 2	-1.3553	0.0423654	-1.43833	-1.27226	-0.86304	0
LOS:2Y-3Y	06-10	+1 Per-Year	Year - 3	-2.17641	0.0946929	-2.362	-1.99081	-0.620054	0
LOS:2Y-3Y	06-10	+1 Per-Year	Year - 4	-3.09316	0.176241	-3.43859	-2.74773	-0.47348	0
LOS:2Y-3Y	06-10	+1 Per-Year	Year - 5	-4.10555	0.286518	-4.66712	-3.54398	-0.386568	0
LOS:2Y-3Y	06-10	+1 Baseline	Baseline	-0.880614	0.0467751	-0.972291	-0.788936	-0.507899	0
LOS:2Y-3Y	06-10	+1 Baseline	Year - 1	-0.918106	0.0422297	-1.00087	-0.835337	-0.586518	0
LOS:2Y-3Y	06-10	+1 Baseline	Year - 2	-0.955598	0.0424365	-1.03877	-0.872424	-0.607494	0
LOS:2Y-3Y	06-10	+1 Baseline	Year - 3	-0.99309	0.0473334	-1.08586	-0.900319	-0.566015	0
LOS:2Y-3Y	06-10	+1 Baseline	Year - 4	-1.03058	0.0556967	-1.13975	-0.921419	-0.499183	0
LOS:2Y-3Y	06-10	+1 Baseline	Year - 5	-1.06807	0.0662259	-1.19788	-0.938274	-0.435091	0
LOS:2Y-3Y	11-15	+1 Per-Year	Year - 1	-0.83787	0.0172661	-0.871711	-0.804029	-1.10288	0
LOS:2Y-3Y	11-15	+1 Per-Year	Year - 2	-1.55344	0.0404444	-1.63271	-1.47417	-0.87294	0
LOS:2Y-3Y	11-15	+1 Per-Year	Year - 3	-2.14672	0.0901182	-2.32335	-1.97009	-0.54139	0
LOS:2Y-3Y	11-15	+1 Per-Year	Year - 4	-2.6177	0.168684	-2.94831	-2.28708	-0.352689	0
LOS:2Y-3Y	11-15	+1 Per-Year	Year - 5	-2.96638	0.275547	-3.50644	-2.42632	-0.244669	0
LOS:2Y-3Y	11-15	+1 Baseline	Baseline	-1.12783	0.0440624	-1.21419	-1.04146	-0.581729	0
LOS:2Y-3Y	11-15	+1 Baseline	Year - 1	-1.14829	0.040604	-1.22787	-1.06871	-0.642733	0
LOS:2Y-3Y	11-15	+1 Baseline	Year - 2	-1.16876	0.0410645	-1.24924	-1.08827	-0.646852	0
LOS:2Y-3Y	11-15	+1 Baseline	Year - 3	-1.18922	0.0453247	-1.27806	-1.10039	-0.596315	0
LOS:2Y-3Y	11-15	+1 Baseline	Year - 4	-1.20969	0.052467	-1.31252	-1.10685	-0.524004	0
LOS:2Y-3Y	11-15	+1 Baseline	Year - 5	-1.23015	0.0614953	-1.35068	-1.10963	-0.454637	0
LOS:2Y-3Y	16-18	+1 Per-Year	Year - 1	-0.834411	0.0354282	-0.903849	-0.764973	-1.20189	0
LOS:2Y-3Y	16-18	+1 Per-Year	Year - 2	-1.652	0.0857562	-1.82008	-1.48392	-0.983056	0
LOS:2Y-3Y	16-18	+1 Per-Year	Year - 3	-2.45276	0.191032	-2.82718	-2.07834	-0.655214	0
LOS:2Y-3Y	16-18	+1 Per-Year	Year - 4	-3.2367	0.355618	-3.9337	-2.5397	-0.464465	0
LOS:2Y-3Y	16-18	+1 Per-Year	Year - 5	-4.00382	0.578492	-5.13764	-2.86999	-0.353193	4.48042e-12
LOS:2Y-3Y	16-18	+1 Baseline	Baseline	-1.20849	0.0980989	-1.40076	-1.01622	-0.628654	0
LOS:2Y-3Y	16-18	+1 Baseline	Year - 1	-1.22746	0.0876473	-1.39925	-1.05568	-0.714668	0
LOS:2Y-3Y	16-18	+1 Baseline	Year - 2	-1.24644	0.0869037	-1.41677	-1.07611	-0.731927	0
LOS:2Y-3Y	16-18	+1 Baseline	Year - 3	-1.26542	0.0960937	-1.45376	-1.07708	-0.672006	0
LOS:2Y-3Y	16-18	+1 Baseline	Year - 4	-1.28439	0.112815	-1.50551	-1.06328	-0.580985	0
LOS:2Y-3Y	16-18	+1 Baseline	Year - 5	-1.30337	0.134284	-1.56656	-1.04018	-0.495312	0
LOS:2Y-3Y	WHOLE	+1 Per-Year	Year - 1	-0.717364	0.0110973	-0.739115	-0.695614	-1.02108	0
LOS:2Y-3Y	WHOLE	+1 Per-Year	Year - 2	-1.43528	0.0268757	-1.48795	-1.3826	-0.843552	0
LOS:2Y-3Y	WHOLE	+1 Per-Year	Year - 3	-2.15374	0.0600481	-2.27144	-2.03605	-0.56654	0
LOS:2Y-3Y	WHOLE	+1 Per-Year	Year - 4	-2.87276	0.111953	-3.09218	-2.65333	-0.40532	0
LOS:2Y-3Y	WHOLE	+1 Per-Year	Year - 5	-3.59232	0.182256	-3.94954	-3.23511	-0.311336	0
LOS:2Y-3Y	WHOLE	+1 Baseline	Baseline	-1.01579	0.0292586	-1.07313	-0.958443	-0.548386	0
LOS:2Y-3Y	WHOLE	+1 Baseline	Year - 1	-1.04505	0.0267007	-1.09738	-0.992715	-0.61823	0
LOS:2Y-3Y	WHOLE	+1 Baseline	Year - 2	-1.0743	0.0268737	-1.12698	-1.02163	-0.631447	0
LOS:2Y-3Y	WHOLE	+1 Baseline	Year - 3	-1.10356	0.02973	-1.16183	-1.04529	-0.586325	0
LOS:2Y-3Y	WHOLE	+1 Baseline	Year - 4	-1.13282	0.0346116	-1.20066	-1.06498	-0.516982	0
LOS:2Y-3Y	WHOLE	+1 Baseline	Year - 5	-1.16208	0.0407978	-1.24204	-1.08212	-0.449919	0
LOS:3Y-4Y	02-05	+1 Per-Year	Year - 1	-0.458244	0.0324002	-0.521747	-0.394741	-0.868813	0
LOS:3Y-4Y	02-05	+1 Per-Year	Year - 2	-1.1158	0.0724926	-1.25788	-0.973716	-0.945517	0
LOS:3Y-4Y	02-05	+1 Per-Year	Year - 3	-1.97266	0.150736	-2.2681	-1.67723	-0.803924	0
LOS:3Y-4Y	02-05	+1 Per-Year	Year - 4	-3.02884	0.273704	-3.56529	-2.49239	-0.679786	0
LOS:3Y-4Y	02-05	+1 Per-Year	Year - 5	-4.28433	0.441204	-5.14907	-3.41958	-0.596514	0
LOS:3Y-4Y	02-05	+1 Baseline	Baseline	-0.562083	0.0871494	-0.732893	-0.391274	-0.396199	1.12107e-10
LOS:3Y-4Y	02-05	+1 Baseline	Year - 1	-0.62265	0.0824452	-0.784239	-0.46106	-0.463933	4.28546e-14
LOS:3Y-4Y	02-05	+1 Baseline	Year - 2	-0.683216	0.0827748	-0.845452	-0.520981	-0.507034	2.22045e-16
LOS:3Y-4Y	02-05	+1 Baseline	Year - 3	-0.743783	0.0880817	-0.91642	-0.571146	-0.518726	0
LOS:3Y-4Y	02-05	+1 Baseline	Year - 4	-0.80435	0.0975569	-0.995558	-0.613142	-0.506482	2.22045e-16
LOS:3Y-4Y	02-05	+1 Baseline	Year - 5	-0.864916	0.11013	-1.08077	-0.649066	-0.482443	3.9968e-15
LOS:3Y-4Y	06-10	+1 Per-Year	Year - 1	-0.696302	0.0185496	-0.732659	-0.659946	-1.09977	0
LOS:3Y-4Y	06-10	+1 Per-Year	Year - 2	-1.39008	0.0358262	-1.46029	-1.31986	-1.13678	0
LOS:3Y-4Y	06-10	+1 Per-Year	Year - 3	-2.08132	0.0688016	-2.21617	-1.94647	-0.886295	0
LOS:3Y-4Y	06-10	+1 Per-Year	Year - 4	-2.77004	0.123893	-3.01287	-2.52722	-0.655054	0
LOS:3Y-4Y	06-10	+1 Per-Year	Year - 5	-3.45623	0.201309	-3.85079	-3.06167	-0.503011	0
LOS:3Y-4Y	06-10	+1 Baseline	Baseline	-0.997012	0.0509092	-1.09679	-0.897232	-0.573775	0
LOS:3Y-4Y	06-10	+1 Baseline	Year - 1	-1.01819	0.0472805	-1.11086	-0.925524	-0.630934	0
LOS:3Y-4Y	06-10	+1 Baseline	Year - 2	-1.03937	0.0459923	-1.12951	-0.949228	-0.662099	0
LOS:3Y-4Y	06-10	+1 Baseline	Year - 3	-1.06055	0.0472362	-1.15313	-0.96797	-0.657799	0
LOS:3Y-4Y	06-10	+1 Baseline	Year - 4	-1.08173	0.0508268	-1.18135	-0.982112	-0.623538	0
LOS:3Y-4Y	06-10	+1 Baseline	Year - 5	-1.10291	0.056317	-1.21329	-0.992531	-0.573769	0
LOS:3Y-4Y	11-15	+1 Per-Year	Year - 1	-0.821684	0.017643	-0.856264	-0.787105	-1.22816	0
LOS:3Y-4Y	11-15	+1 Per-Year	Year - 2	-1.60439	0.0350568	-1.6731	-1.53568	-1.20686	0
LOS:3Y-4Y	11-15	+1 Per-Year	Year - 3	-2.34813	0.0695918	-2.48452	-2.21173	-0.889782	0
LOS:3Y-4Y	11-15	+1 Per-Year	Year - 4	-3.05288	0.126736	-3.30128	-2.80448	-0.635229	0
LOS:3Y-4Y	11-15	+1 Per-Year	Year - 5	-3.71866	0.20643	-4.12326	-3.31407	-0.475044	0
LOS:3Y-4Y	11-15	+1 Baseline	Baseline	-1.19229	0.0520839	-1.29437	-1.09021	-0.60367	0
LOS:3Y-4Y	11-15	+1 Baseline	Year - 1	-1.18181	0.048554	-1.27697	-1.08664	-0.641863	0
LOS:3Y-4Y	11-15	+1 Baseline	Year - 2	-1.17132	0.0476706	-1.26476	-1.07789	-0.647957	0
LOS:3Y-4Y	11-15	+1 Baseline	Year - 3	-1.16084	0.0495755	-1.25801	-1.06367	-0.617484	0
LOS:3Y-4Y	11-15	+1 Baseline	Year - 4	-1.15036	0.0539741	-1.25614	-1.04457	-0.56204	0
LOS:3Y-4Y	11-15	+1 Baseline	Year - 5	-1.13987	0.0603235	-1.2581	-1.02164	-0.498299	0
LOS:3Y-4Y	WHOLE	+1 Per-Year	Year - 1	-0.739579	0.0118367	-0.762778	-0.716379	-1.1467	0
LOS:3Y-4Y	WHOLE	+1 Per-Year	Year - 2	-1.4922	0.0235404	-1.53834	-1.44606	-1.16334	0
LOS:3Y-4Y	WHOLE	+1 Per-Year	Year - 3	-2.25787	0.0464127	-2.34884	-2.1669	-0.892805	0
LOS:3Y-4Y	WHOLE	+1 Per-Year	Year - 4	-3.03658	0.0841466	-3.20151	-2.87166	-0.662283	0
LOS:3Y-4Y	WHOLE	+1 Per-Year	Year - 5	-3.82834	0.136758	-4.09638	-3.5603	-0.51375	0
LOS:3Y-4Y	WHOLE	+1 Baseline	Baseline	-1.04581	0.0340892	-1.11262	-0.978997	-0.56303	0
LOS:3Y-4Y	WHOLE	+1 Baseline	Year - 1	-1.05911	0.0316456	-1.12113	-0.997084	-0.614217	0
LOS:3Y-4Y	WHOLE	+1 Baseline	Year - 2	-1.07241	0.030888	-1.13294	-1.01187	-0.637183	0
LOS:3Y-4Y	WHOLE	+1 Baseline	Year - 3	-1.0857	0.0319365	-1.1483	-1.02311	-0.623906	0
LOS:3Y-4Y	WHOLE	+1 Baseline	Year - 4	-1.099	0.0346274	-1.16687	-1.03113	-0.58247	0
LOS:3Y-4Y	WHOLE	+1 Baseline	Year - 5	-1.1123	0.0386189	-1.18799	-1.03661	-0.528587	0
LOS:4Y-6Y	06-10	+1 Per-Year	Year - 1	-0.595842	0.0191173	-0.633311	-0.558372	-1.23881	0
LOS:4Y-6Y	06-10	+1 Per-Year	Year - 2	-1.31311	0.0389714	-1.38949	-1.23673	-1.33922	0
LOS:4Y-6Y	06-10	+1 Per-Year	Year - 3	-2.1518	0.0738048	-2.29646	-2.00715	-1.15882	0
LOS:4Y-6Y	06-10	+1 Per-Year	Year - 4	-3.11192	0.129127	-3.365	-2.85883	-0.957877	0
LOS:4Y-6Y	06-10	+1 Per-Year	Year - 5	-4.19346	0.205567	-4.59636	-3.79056	-0.810809	0
LOS:4Y-6Y	06-10	+1 Baseline	Baseline	-1.06406	0.0719795	-1.20514	-0.922982	-0.587564	0
LOS:4Y-6Y	06-10	+1 Baseline	Year - 1	-1.10734	0.067178	-1.23901	-0.975676	-0.655169	0
LOS:4Y-6Y	06-10	+1 Baseline	Year - 2	-1.15063	0.064554	-1.27715	-1.0241	-0.70845	0
LOS:4Y-6Y	06-10	+1 Baseline	Year - 3	-1.19391	0.0643745	-1.32008	-1.06774	-0.73715	0
LOS:4Y-6Y	06-10	+1 Baseline	Year - 4	-1.23719	0.066659	-1.36784	-1.10654	-0.737695	0
LOS:4Y-6Y	06-10	+1 Baseline	Year - 5	-1.28048	0.0711708	-1.41997	-1.14099	-0.715102	0
LOS:4Y-6Y	11-15	+1 Per-Year	Year - 1	-0.76577	0.023631	-0.812086	-0.719454	-1.4116	0
LOS:4Y-6Y	11-15	+1 Per-Year	Year - 2	-1.50315	0.0458046	-1.59292	-1.41337	-1.42951	0
LOS:4Y-6Y	11-15	+1 Per-Year	Year - 3	-2.21213	0.0830126	-2.37483	-2.04943	-1.16081	0
LOS:4Y-6Y	11-15	+1 Per-Year	Year - 4	-2.89273	0.143215	-3.17342	-2.61203	-0.879859	0
LOS:4Y-6Y	11-15	+1 Per-Year	Year - 5	-3.54493	0.227663	-3.99114	-3.09871	-0.678281	0
LOS:4Y-6Y	11-15	+1 Baseline	Baseline	-1.20699	0.0840282	-1.37168	-1.0423	-0.625709	0
LOS:4Y-6Y	11-15	+1 Baseline	Year - 1	-1.21385	0.0790469	-1.36878	-1.05892	-0.66892	0
LOS:4Y-6Y	11-15	+1 Baseline	Year - 2	-1.22071	0.0765421	-1.37073	-1.07069	-0.694713	0
LOS:4Y-6Y	11-15	+1 Baseline	Year - 3	-1.22757	0.0767567	-1.37801	-1.07713	-0.696665	0
LOS:4Y-6Y	11-15	+1 Baseline	Year - 4	-1.23443	0.0796685	-1.39057	-1.07828	-0.674952	0
LOS:4Y-6Y	11-15	+1 Baseline	Year - 5	-1.24129	0.085001	-1.40789	-1.07469	-0.636125	0
LOS:4Y-6Y	WHOLE	+1 Per-Year	Year - 1	-0.632777	0.0140932	-0.660399	-0.605155	-1.25205	0
LOS:4Y-6Y	WHOLE	+1 Per-Year	Year - 2	-1.34104	0.0281538	-1.39622	-1.28586	-1.32827	0
LOS:4Y-6Y	WHOLE	+1 Per-Year	Year - 3	-2.1248	0.0523862	-2.22748	-2.02213	-1.13105	0
LOS:4Y-6Y	WHOLE	+1 Per-Year	Year - 4	-2.98405	0.0911186	-3.16264	-2.80546	-0.913227	0
LOS:4Y-6Y	WHOLE	+1 Per-Year	Year - 5	-3.91879	0.144925	-4.20284	-3.63474	-0.754031	0
LOS:4Y-6Y	WHOLE	+1 Baseline	Baseline	-1.09867	0.052281	-1.20114	-0.9962	-0.586007	0
LOS:4Y-6Y	WHOLE	+1 Baseline	Year - 1	-1.12909	0.0490065	-1.22514	-1.03304	-0.642474	0
LOS:4Y-6Y	WHOLE	+1 Baseline	Year - 2	-1.15952	0.0472757	-1.25218	-1.06686	-0.683942	0
LOS:4Y-6Y	WHOLE	+1 Baseline	Year - 3	-1.18994	0.0472584	-1.28257	-1.09732	-0.702145	0
LOS:4Y-6Y	WHOLE	+1 Baseline	Year - 4	-1.22037	0.0489564	-1.31632	-1.12441	-0.695121	0
LOS:4Y-6Y	WHOLE	+1 Baseline	Year - 5	-1.25079	0.0522027	-1.35311	-1.14848	-0.668146	0
MH:F30-39	06-10	+1 Per-Year	Year - 1	-0.471624	0.0296337	-0.529705	-0.413543	-0.643329	0
MH:F30-39	06-10	+1 Per-Year	Year - 2	-1.11625	0.066388	-1.24637	-0.986134	-0.679668	0
MH:F30-39	06-10	+1 Per-Year	Year - 3	-1.93388	0.139156	-2.20663	-1.66114	-0.561761	0
MH:F30-39	06-10	+1 Per-Year	Year - 4	-2.92452	0.25385	-3.42206	-2.42699	-0.465696	0
MH:F30-39	06-10	+1 Per-Year	Year - 5	-4.08816	0.410166	-4.89207	-3.28425	-0.402896	0
MH:F30-39	06-10	+1 Baseline	Baseline	-0.826743	0.0705796	-0.965077	-0.68841	-0.473495	0
MH:F30-39	06-10	+1 Baseline	Year - 1	-0.825813	0.0668611	-0.956858	-0.694768	-0.499266	0
MH:F30-39	06-10	+1 Baseline	Year - 2	-0.824883	0.0742259	-0.970363	-0.679403	-0.449222	0
MH:F30-39	06-10	+1 Baseline	Year - 3	-0.823952	0.0899929	-1.00034	-0.64757	-0.370099	0
MH:F30-39	06-10	+1 Baseline	Year - 4	-0.823022	0.110626	-1.03984	-0.606199	-0.300731	1.0103e-13
MH:F30-39	06-10	+1 Baseline	Year - 5	-0.822092	0.133894	-1.08452	-0.559664	-0.248189	8.25923e-10
MH:F30-39	11-15	+1 Per-Year	Year - 1	-0.846974	0.0157176	-0.87778	-0.816168	-0.954985	0
MH:F30-39	11-15	+1 Per-Year	Year - 2	-1.65701	0.039648	-1.73472	-1.5793	-0.740657	0
MH:F30-39	11-15	+1 Per-Year	Year - 3	-2.43011	0.0878901	-2.60237	-2.25785	-0.490003	0
MH:F30-39	11-15	+1 Per-Year	Year - 4	-3.16626	0.162134	-3.48404	-2.84849	-0.346089	0
MH:F30-39	11-15	+1 Per-Year	Year - 5	-3.86548	0.262058	-4.37911	-3.35186	-0.261409	0
MH:F30-39	11-15	+1 Baseline	Baseline	-1.13345	0.0337308	-1.19956	-1.06734	-0.595511	0
MH:F30-39	11-15	+1 Baseline	Year - 1	-1.18312	0.0316882	-1.24522	-1.12101	-0.661673	0
MH:F30-39	11-15	+1 Baseline	Year - 2	-1.23278	0.0368427	-1.30499	-1.16057	-0.59299	0
MH:F30-39	11-15	+1 Baseline	Year - 3	-1.28245	0.0468775	-1.37432	-1.19057	-0.484828	0
MH:F30-39	11-15	+1 Baseline	Year - 4	-1.33211	0.0593674	-1.44847	-1.21575	-0.397655	0
MH:F30-39	11-15	+1 Baseline	Year - 5	-1.38178	0.0730639	-1.52498	-1.23857	-0.335157	0
MH:F30-39	16-18	+1 Per-Year	Year - 1	-1.00432	0.0265066	-1.05627	-0.952363	-0.889116	0
MH:F30-39	16-18	+1 Per-Year	Year - 2	-2.03322	0.0942874	-2.21802	-1.84842	-0.506026	0
MH:F30-39	16-18	+1 Per-Year	Year - 3	-3.08671	0.223943	-3.52563	-2.64779	-0.323445	0
MH:F30-39	16-18	+1 Per-Year	Year - 4	-4.16479	0.414764	-4.97772	-3.35187	-0.235632	0
MH:F30-39	16-18	+1 Per-Year	Year - 5	-5.26746	0.666356	-6.5735	-3.96143	-0.185497	2.66454e-15
MH:F30-39	16-18	+1 Baseline	Baseline	-1.12108	0.043795	-1.20692	-1.03525	-0.600698	0
MH:F30-39	16-18	+1 Baseline	Year - 1	-1.18195	0.0420577	-1.26438	-1.09952	-0.659472	0
MH:F30-39	16-18	+1 Baseline	Year - 2	-1.24282	0.0553526	-1.35131	-1.13433	-0.526881	0
MH:F30-39	16-18	+1 Baseline	Year - 3	-1.30369	0.0761786	-1.453	-1.15438	-0.40159	0
MH:F30-39	16-18	+1 Baseline	Year - 4	-1.36456	0.0999332	-1.56042	-1.16869	-0.320423	0
MH:F30-39	16-18	+1 Baseline	Year - 5	-1.42542	0.124957	-1.67034	-1.18051	-0.267685	0
MH:F30-39	WHOLE	+1 Per-Year	Year - 1	-0.812002	0.0120246	-0.83557	-0.788434	-0.895535	0
MH:F30-39	WHOLE	+1 Per-Year	Year - 2	-1.60673	0.0313077	-1.66809	-1.54537	-0.680594	0
MH:F30-39	WHOLE	+1 Per-Year	Year - 3	-2.38418	0.0699285	-2.52124	-2.24712	-0.452149	0
MH:F30-39	WHOLE	+1 Per-Year	Year - 4	-3.14436	0.128963	-3.39712	-2.8916	-0.323344	0
MH:F30-39	WHOLE	+1 Per-Year	Year - 5	-3.88726	0.208173	-4.29527	-3.47925	-0.247638	0
MH:F30-39	WHOLE	+1 Baseline	Baseline	-1.09446	0.0249173	-1.14329	-1.04562	-0.582498	0
MH:F30-39	WHOLE	+1 Baseline	Year - 1	-1.13323	0.0235513	-1.17939	-1.08707	-0.638117	0
MH:F30-39	WHOLE	+1 Baseline	Year - 2	-1.17201	0.028031	-1.22695	-1.11707	-0.554484	0
MH:F30-39	WHOLE	+1 Baseline	Year - 3	-1.21079	0.0362504	-1.28184	-1.13974	-0.442947	0
MH:F30-39	WHOLE	+1 Baseline	Year - 4	-1.24956	0.0462572	-1.34023	-1.1589	-0.358242	0
MH:F30-39	WHOLE	+1 Baseline	Year - 5	-1.28834	0.0571195	-1.40029	-1.17639	-0.299118	0
MH:F40-48	02-05	+1 Per-Year	Year - 1	-0.380772	0.0180432	-0.416136	-0.345408	-0.564212	0
MH:F40-48	02-05	+1 Per-Year	Year - 2	-0.910551	0.0501838	-1.00891	-0.812193	-0.4851	0
MH:F40-48	02-05	+1 Per-Year	Year - 3	-1.58934	0.112308	-1.80946	-1.36922	-0.378353	0
MH:F40-48	02-05	+1 Per-Year	Year - 4	-2.41713	0.205567	-2.82004	-2.01423	-0.314368	0
MH:F40-48	02-05	+1 Per-Year	Year - 5	-3.39394	0.329718	-4.04017	-2.7477	-0.275202	0
MH:F40-48	02-05	+1 Baseline	Baseline	-0.494549	0.0363884	-0.565869	-0.423229	-0.36336	0
MH:F40-48	02-05	+1 Baseline	Year - 1	-0.545809	0.0355079	-0.615403	-0.476215	-0.410967	0
MH:F40-48	02-05	+1 Baseline	Year - 2	-0.597069	0.0427713	-0.680899	-0.513238	-0.373218	0
MH:F40-48	02-05	+1 Baseline	Year - 3	-0.648328	0.0550441	-0.756213	-0.540444	-0.314902	0
MH:F40-48	02-05	+1 Baseline	Year - 4	-0.699588	0.0697295	-0.836255	-0.562921	-0.268236	0
MH:F40-48	02-05	+1 Baseline	Year - 5	-0.750848	0.0855946	-0.91861	-0.583086	-0.234529	0
MH:F40-48	06-10	+1 Per-Year	Year - 1	-0.636419	0.0107358	-0.657461	-0.615378	-0.831965	0
MH:F40-48	06-10	+1 Per-Year	Year - 2	-1.1995	0.0277099	-1.25381	-1.14519	-0.607522	0
MH:F40-48	06-10	+1 Per-Year	Year - 3	-1.68925	0.0617404	-1.81026	-1.56824	-0.383991	0
MH:F40-48	06-10	+1 Per-Year	Year - 4	-2.10566	0.113842	-2.32879	-1.88253	-0.259586	0
MH:F40-48	06-10	+1 Per-Year	Year - 5	-2.44873	0.183803	-2.80898	-2.08849	-0.186976	0
MH:F40-48	06-10	+1 Baseline	Baseline	-0.886038	0.0229297	-0.93098	-0.841097	-0.542313	0
MH:F40-48	06-10	+1 Baseline	Year - 1	-0.900392	0.0217715	-0.943063	-0.85772	-0.580417	0
MH:F40-48	06-10	+1 Baseline	Year - 2	-0.914745	0.0250205	-0.963784	-0.865706	-0.513099	0
MH:F40-48	06-10	+1 Baseline	Year - 3	-0.929098	0.0313345	-0.990513	-0.867684	-0.416136	0
MH:F40-48	06-10	+1 Baseline	Year - 4	-0.943452	0.0392617	-1.0204	-0.8665	-0.337246	0
MH:F40-48	06-10	+1 Baseline	Year - 5	-0.957805	0.0480095	-1.0519	-0.863708	-0.279993	0
MH:F40-48	11-15	+1 Per-Year	Year - 1	-0.754153	0.01154	-0.77677	-0.731535	-0.861379	0
MH:F40-48	11-15	+1 Per-Year	Year - 2	-1.46028	0.0304281	-1.51992	-1.40064	-0.632559	0
MH:F40-48	11-15	+1 Per-Year	Year - 3	-2.11838	0.0684002	-2.25244	-1.98431	-0.408212	0
MH:F40-48	11-15	+1 Per-Year	Year - 4	-2.72845	0.126383	-2.97616	-2.48074	-0.284554	0
MH:F40-48	11-15	+1 Per-Year	Year - 5	-3.29049	0.204134	-3.69059	-2.8904	-0.212463	0
MH:F40-48	11-15	+1 Baseline	Baseline	-1.02588	0.023343	-1.07163	-0.980125	-0.579266	0
MH:F40-48	11-15	+1 Baseline	Year - 1	-1.07685	0.0223522	-1.12066	-1.03305	-0.635003	0
MH:F40-48	11-15	+1 Baseline	Year - 2	-1.12783	0.025752	-1.17831	-1.07736	-0.577264	0
MH:F40-48	11-15	+1 Baseline	Year - 3	-1.17881	0.0321794	-1.24188	-1.11574	-0.482842	0
MH:F40-48	11-15	+1 Baseline	Year - 4	-1.22979	0.040208	-1.3086	-1.15098	-0.403142	0
MH:F40-48	11-15	+1 Baseline	Year - 5	-1.28077	0.0490578	-1.37692	-1.18462	-0.344114	0
MH:F40-48	16-18	+1 Per-Year	Year - 1	-0.923898	0.0253534	-0.97359	-0.874206	-0.763503	0
MH:F40-48	16-18	+1 Per-Year	Year - 2	-2.01987	0.0955798	-2.20721	-1.83254	-0.442773	0
MH:F40-48	16-18	+1 Per-Year	Year - 3	-3.28793	0.226886	-3.73262	-2.84324	-0.303625	0
MH:F40-48	16-18	+1 Per-Year	Year - 4	-4.72806	0.418575	-5.54845	-3.90767	-0.236664	0
MH:F40-48	16-18	+1 Per-Year	Year - 5	-6.34027	0.670368	-7.65417	-5.02637	-0.198161	0
MH:F40-48	16-18	+1 Baseline	Baseline	-1.12072	0.0384126	-1.196	-1.04543	-0.611288	0
MH:F40-48	16-18	+1 Baseline	Year - 1	-1.17437	0.0375427	-1.24796	-1.10079	-0.655396	0
MH:F40-48	16-18	+1 Baseline	Year - 2	-1.22803	0.0484972	-1.32308	-1.13298	-0.530538	0
MH:F40-48	16-18	+1 Baseline	Year - 3	-1.28169	0.0655979	-1.41026	-1.15312	-0.40937	0
MH:F40-48	16-18	+1 Baseline	Year - 4	-1.33535	0.0852219	-1.50238	-1.16832	-0.328296	0
MH:F40-48	16-18	+1 Baseline	Year - 5	-1.389	0.105977	-1.59671	-1.18129	-0.27461	0
MH:F40-48	WHOLE	+1 Per-Year	Year - 1	-0.680367	0.00695923	-0.694007	-0.666727	-0.810189	0
MH:F40-48	WHOLE	+1 Per-Year	Year - 2	-1.32535	0.0188496	-1.3623	-1.28841	-0.582685	0
MH:F40-48	WHOLE	+1 Per-Year	Year - 3	-1.93495	0.0424815	-2.01822	-1.85169	-0.377463	0
MH:F40-48	WHOLE	+1 Per-Year	Year - 4	-2.50917	0.0783338	-2.66271	-2.35564	-0.265452	0
MH:F40-48	WHOLE	+1 Per-Year	Year - 5	-3.04801	0.126274	-3.2955	-2.80052	-0.200036	0
MH:F40-48	WHOLE	+1 Baseline	Baseline	-0.936843	0.0141104	-0.964498	-0.909187	-0.550215	0
MH:F40-48	WHOLE	+1 Baseline	Year - 1	-0.97428	0.0135213	-1.00078	-0.947779	-0.597133	0
MH:F40-48	WHOLE	+1 Baseline	Year - 2	-1.01172	0.0158357	-1.04276	-0.980681	-0.529451	0
MH:F40-48	WHOLE	+1 Baseline	Year - 3	-1.04916	0.0200734	-1.0885	-1.00981	-0.433135	0
MH:F40-48	WHOLE	+1 Baseline	Year - 4	-1.08659	0.0252851	-1.13615	-1.03704	-0.356129	0
MH:F40-48	WHOLE	+1 Baseline	Year - 5	-1.12403	0.0309832	-1.18476	-1.06331	-0.300647	0
MH:F60-69	06-10	+1 Per-Year	Year - 1	-0.789304	0.0663927	-0.919432	-0.659177	-1.02319	0
MH:F60-69	06-10	+1 Per-Year	Year - 2	-1.35072	0.196527	-1.73591	-0.965538	-0.591531	6.28808e-12
MH:F60-69	06-10	+1 Per-Year	Year - 3	-1.68426	0.443642	-2.55378	-0.814737	-0.326745	0.000146791
MH:F60-69	06-10	+1 Per-Year	Year - 4	-1.78991	0.810402	-3.37827	-0.201552	-0.190092	0.0271976
MH:F60-69	06-10	+1 Per-Year	Year - 5	-1.66768	1.29606	-4.2079	0.872546	-0.110744	0.198188
MH:F60-69	06-10	+1 Baseline	Baseline	-0.909024	0.146511	-1.19618	-0.621867	-0.533996	5.48797e-10
MH:F60-69	06-10	+1 Baseline	Year - 1	-0.756442	0.148748	-1.04798	-0.464901	-0.43768	3.66882e-07
MH:F60-69	06-10	+1 Baseline	Year - 2	-0.60386	0.214821	-1.0249	-0.182818	-0.241931	0.00493896
MH:F60-69	06-10	+1 Baseline	Year - 3	-0.451278	0.30583	-1.05069	0.148137	-0.126998	0.140055
MH:F60-69	06-10	+1 Baseline	Year - 4	-0.298696	0.405311	-1.09309	0.495699	-0.063427	0.46115
MH:F60-69	06-10	+1 Baseline	Year - 5	-0.146114	0.508315	-1.14239	0.850165	-0.0247396	0.773769
MH:F60-69	WHOLE	+1 Per-Year	Year - 1	-0.874835	0.0460084	-0.96501	-0.78466	-1.07996	0
MH:F60-69	WHOLE	+1 Per-Year	Year - 2	-1.44014	0.123254	-1.68172	-1.19857	-0.663626	0
MH:F60-69	WHOLE	+1 Per-Year	Year - 3	-1.69593	0.271701	-2.22845	-1.1634	-0.354516	4.32308e-10
MH:F60-69	WHOLE	+1 Per-Year	Year - 4	-1.64218	0.49526	-2.61287	-0.67149	-0.188325	0.000913821
MH:F60-69	WHOLE	+1 Per-Year	Year - 5	-1.27891	0.79343	-2.83401	0.276184	-0.0915483	0.106989
MH:F60-69	WHOLE	+1 Baseline	Baseline	-1.04964	0.109777	-1.2648	-0.83448	-0.54306	0
MH:F60-69	WHOLE	+1 Baseline	Year - 1	-0.897356	0.104007	-1.10121	-0.693505	-0.490027	0
MH:F60-69	WHOLE	+1 Baseline	Year - 2	-0.745073	0.130667	-1.00117	-0.488971	-0.323857	1.18349e-08
MH:F60-69	WHOLE	+1 Baseline	Year - 3	-0.59279	0.175555	-0.936872	-0.248707	-0.191781	0.000733737
MH:F60-69	WHOLE	+1 Baseline	Year - 4	-0.440507	0.228156	-0.887685	0.00667174	-0.109658	0.0535174
MH:F60-69	WHOLE	+1 Baseline	Year - 5	-0.288223	0.284219	-0.845283	0.268836	-0.0575963	0.310541
MH:F70-98	02-05	+1 Per-Year	Year - 1	-0.391421	0.0237345	-0.43794	-0.344902	-0.57209	0
MH:F70-98	02-05	+1 Per-Year	Year - 2	-1.03697	0.0658551	-1.16604	-0.907895	-0.54623	0
MH:F70-98	02-05	+1 Per-Year	Year - 3	-1.93664	0.146918	-2.2246	-1.64869	-0.45727	0
MH:F70-98	02-05	+1 Per-Year	Year - 4	-3.09044	0.268497	-3.61669	-2.5642	-0.399283	0
MH:F70-98	02-05	+1 Per-Year	Year - 5	-4.49837	0.430296	-5.34174	-3.65501	-0.36265	0
MH:F70-98	02-05	+1 Baseline	Baseline	-0.555555	0.055779	-0.664879	-0.44623	-0.345506	0
MH:F70-98	02-05	+1 Baseline	Year - 1	-0.621733	0.0533454	-0.726288	-0.517178	-0.404303	0
MH:F70-98	02-05	+1 Baseline	Year - 2	-0.687911	0.0575705	-0.800748	-0.575075	-0.414507	0
MH:F70-98	02-05	+1 Baseline	Year - 3	-0.75409	0.06721	-0.885819	-0.622361	-0.389214	0
MH:F70-98	02-05	+1 Baseline	Year - 4	-0.820268	0.080338	-0.977728	-0.662809	-0.354188	0
MH:F70-98	02-05	+1 Baseline	Year - 5	-0.886447	0.095527	-1.07368	-0.699217	-0.321904	0
MH:F70-98	06-10	+1 Per-Year	Year - 1	-0.700588	0.0118986	-0.723909	-0.677267	-0.946602	0
MH:F70-98	06-10	+1 Per-Year	Year - 2	-1.42649	0.0291933	-1.48371	-1.36928	-0.785574	0
MH:F70-98	06-10	+1 Per-Year	Year - 3	-2.17772	0.063162	-2.30152	-2.05392	-0.554302	0
MH:F70-98	06-10	+1 Per-Year	Year - 4	-2.95426	0.115392	-3.18043	-2.7281	-0.4116	0
MH:F70-98	06-10	+1 Per-Year	Year - 5	-3.75613	0.185732	-4.12016	-3.3921	-0.325128	0
MH:F70-98	06-10	+1 Baseline	Baseline	-0.850294	0.0275478	-0.904287	-0.796302	-0.496229	0
MH:F70-98	06-10	+1 Baseline	Year - 1	-0.913907	0.0257749	-0.964425	-0.863389	-0.57004	0
MH:F70-98	06-10	+1 Baseline	Year - 2	-0.97752	0.0279608	-1.03232	-0.922717	-0.562053	0
MH:F70-98	06-10	+1 Baseline	Year - 3	-1.04113	0.0333356	-1.10647	-0.975796	-0.50211	0
MH:F70-98	06-10	+1 Baseline	Year - 4	-1.10474	0.0406536	-1.18442	-1.02507	-0.436882	0
MH:F70-98	06-10	+1 Baseline	Year - 5	-1.16836	0.0490526	-1.2645	-1.07222	-0.382925	0
MH:F70-98	11-15	+1 Per-Year	Year - 1	-0.834262	0.0142841	-0.862259	-0.806266	-0.984697	0
MH:F70-98	11-15	+1 Per-Year	Year - 2	-1.52026	0.0351739	-1.5892	-1.45132	-0.728702	0
MH:F70-98	11-15	+1 Per-Year	Year - 3	-2.058	0.0768372	-2.20859	-1.9074	-0.45157	0
MH:F70-98	11-15	+1 Per-Year	Year - 4	-2.44747	0.141088	-2.72399	-2.17094	-0.292468	0
MH:F70-98	11-15	+1 Per-Year	Year - 5	-2.68867	0.227688	-3.13493	-2.24241	-0.19909	0
MH:F70-98	11-15	+1 Baseline	Baseline	-1.14455	0.0333568	-1.20993	-1.07917	-0.5785	0
MH:F70-98	11-15	+1 Baseline	Year - 1	-1.16196	0.0315716	-1.22384	-1.10008	-0.620505	0
MH:F70-98	11-15	+1 Baseline	Year - 2	-1.17936	0.0346656	-1.2473	-1.11142	-0.573588	0
MH:F70-98	11-15	+1 Baseline	Year - 3	-1.19677	0.0415631	-1.27823	-1.1153	-0.48546	0
MH:F70-98	11-15	+1 Baseline	Year - 4	-1.21417	0.0507358	-1.31361	-1.11473	-0.403476	0
MH:F70-98	11-15	+1 Baseline	Year - 5	-1.23158	0.0611686	-1.35146	-1.11169	-0.339457	0
MH:F70-98	16-18	+1 Per-Year	Year - 1	-0.904732	0.0352365	-0.973795	-0.83567	-0.838351	0
MH:F70-98	16-18	+1 Per-Year	Year - 2	-1.44174	0.126639	-1.68995	-1.19353	-0.371722	0
MH:F70-98	16-18	+1 Per-Year	Year - 3	-1.61103	0.298311	-2.19571	-1.02635	-0.176333	6.64527e-08
MH:F70-98	16-18	+1 Per-Year	Year - 4	-1.41259	0.549569	-2.48973	-0.335458	-0.0839254	0.0101591
MH:F70-98	16-18	+1 Per-Year	Year - 5	-0.846436	0.880002	-2.57121	0.878337	-0.0314057	0.336122
MH:F70-98	16-18	+1 Baseline	Baseline	-1.24393	0.0655668	-1.37244	-1.11543	-0.619459	0
MH:F70-98	16-18	+1 Baseline	Year - 1	-1.26484	0.0619718	-1.3863	-1.14338	-0.666409	0
MH:F70-98	16-18	+1 Baseline	Year - 2	-1.28575	0.0776677	-1.43798	-1.13352	-0.540524	0
MH:F70-98	16-18	+1 Baseline	Year - 3	-1.30666	0.10428	-1.51104	-1.10227	-0.409129	0
MH:F70-98	16-18	+1 Baseline	Year - 4	-1.32757	0.135523	-1.59319	-1.06195	-0.319846	0
MH:F70-98	16-18	+1 Baseline	Year - 5	-1.34847	0.168847	-1.67941	-1.01754	-0.260765	1.33227e-15
MH:F70-98	WHOLE	+1 Per-Year	Year - 1	-0.734924	0.00832744	-0.751245	-0.718602	-0.919855	0
MH:F70-98	WHOLE	+1 Per-Year	Year - 2	-1.43602	0.0211496	-1.47747	-1.39457	-0.707696	0
MH:F70-98	WHOLE	+1 Per-Year	Year - 3	-2.10329	0.0464185	-2.19426	-2.01231	-0.472275	0
MH:F70-98	WHOLE	+1 Per-Year	Year - 4	-2.73672	0.0850499	-2.90342	-2.57003	-0.335386	0
MH:F70-98	WHOLE	+1 Per-Year	Year - 5	-3.33633	0.13692	-3.60469	-3.06798	-0.253975	0
MH:F70-98	WHOLE	+1 Baseline	Baseline	-0.971589	0.0193497	-1.00951	-0.933665	-0.523356	0
MH:F70-98	WHOLE	+1 Baseline	Year - 1	-1.0133	0.0182176	-1.04901	-0.977594	-0.579742	0
MH:F70-98	WHOLE	+1 Baseline	Year - 2	-1.05501	0.0199979	-1.09421	-1.01582	-0.54987	0
MH:F70-98	WHOLE	+1 Baseline	Year - 3	-1.09672	0.0240523	-1.14386	-1.04958	-0.475256	0
MH:F70-98	WHOLE	+1 Baseline	Year - 4	-1.13843	0.0294564	-1.19617	-1.0807	-0.402825	0
MH:F70-98	WHOLE	+1 Baseline	Year - 5	-1.18014	0.0356006	-1.24992	-1.11037	-0.345514	0
MHD:F31	WHOLE	+1 Per-Year	Year - 1	-1.10201	0.0687883	-1.23683	-0.96719	-1.05865	0
MHD:F31	WHOLE	+1 Per-Year	Year - 2	-2.01488	0.162182	-2.33275	-1.69701	-0.820974	0
MHD:F31	WHOLE	+1 Per-Year	Year - 3	-2.73859	0.357895	-3.44006	-2.03713	-0.505656	1.9762e-14
MHD:F31	WHOLE	+1 Per-Year	Year - 4	-3.27317	0.665743	-4.578	-1.96833	-0.324895	8.80785e-07
MHD:F31	WHOLE	+1 Per-Year	Year - 5	-3.61859	1.08377	-5.74273	-1.49444	-0.22064	0.000841121
MHD:F31	WHOLE	+1 Baseline	Baseline	-1.19056	0.142971	-1.47078	-0.910339	-0.55028	0
MHD:F31	WHOLE	+1 Baseline	Year - 1	-1.31123	0.129677	-1.56539	-1.05706	-0.668187	0
MHD:F31	WHOLE	+1 Baseline	Year - 2	-1.43189	0.152087	-1.72998	-1.13381	-0.62216	0
MHD:F31	WHOLE	+1 Baseline	Year - 3	-1.55256	0.198453	-1.94152	-1.1636	-0.51698	5.10703e-15
MHD:F31	WHOLE	+1 Baseline	Year - 4	-1.67323	0.256078	-2.17514	-1.17133	-0.431784	6.40044e-11
MHD:F31	WHOLE	+1 Baseline	Year - 5	-1.7939	0.318916	-2.41897	-1.16884	-0.371711	1.85507e-08
MHD:F32	06-10	+1 Per-Year	Year - 1	-0.676577	0.050889	-0.776318	-0.576836	-1.02881	0
MHD:F32	06-10	+1 Per-Year	Year - 2	-1.3221	0.104457	-1.52683	-1.11737	-0.979419	0
MHD:F32	06-10	+1 Per-Year	Year - 3	-1.93658	0.213593	-2.35521	-1.51794	-0.701601	0
MHD:F32	06-10	+1 Per-Year	Year - 4	-2.52	0.392193	-3.28868	-1.75131	-0.497212	1.31527e-10
MHD:F32	06-10	+1 Per-Year	Year - 5	-3.07237	0.63955	-4.32586	-1.81887	-0.371741	1.55567e-06
MHD:F32	06-10	+1 Baseline	Baseline	-0.423838	0.109637	-0.638723	-0.208954	-0.299148	0.000110708
MHD:F32	06-10	+1 Baseline	Year - 1	-0.476856	0.0967809	-0.666543	-0.287169	-0.381276	8.34265e-07
MHD:F32	06-10	+1 Baseline	Year - 2	-0.529875	0.101011	-0.727853	-0.331897	-0.405925	1.55681e-07
MHD:F32	06-10	+1 Baseline	Year - 3	-0.582893	0.120542	-0.81915	-0.346635	-0.374191	1.32737e-06
MHD:F32	06-10	+1 Baseline	Year - 4	-0.635911	0.149492	-0.928909	-0.342913	-0.329171	2.10153e-05
MHD:F32	06-10	+1 Baseline	Year - 5	-0.688929	0.183455	-1.04849	-0.329365	-0.290595	0.000173127
MHD:F32	11-15	+1 Per-Year	Year - 1	-0.836883	0.0290299	-0.893781	-0.779986	-0.939279	0
MHD:F32	11-15	+1 Per-Year	Year - 2	-1.71058	0.0780188	-1.86349	-1.55766	-0.714361	0
MHD:F32	11-15	+1 Per-Year	Year - 3	-2.62108	0.177421	-2.96882	-2.27334	-0.481336	0
MHD:F32	11-15	+1 Per-Year	Year - 4	-3.56839	0.329128	-4.21346	-2.92331	-0.35325	0
MHD:F32	11-15	+1 Per-Year	Year - 5	-4.5525	0.532445	-5.59608	-3.50893	-0.27858	0
MHD:F32	11-15	+1 Baseline	Baseline	-0.853894	0.0585511	-0.968652	-0.739136	-0.475164	0
MHD:F32	11-15	+1 Baseline	Year - 1	-0.958133	0.0573005	-1.07044	-0.845826	-0.544806	0
MHD:F32	11-15	+1 Baseline	Year - 2	-1.06237	0.0717628	-1.20302	-0.921719	-0.482338	0
MHD:F32	11-15	+1 Baseline	Year - 3	-1.16661	0.0950151	-1.35284	-0.980385	-0.400044	0
MHD:F32	11-15	+1 Baseline	Year - 4	-1.27085	0.122136	-1.51023	-1.03147	-0.339019	0
MHD:F32	11-15	+1 Baseline	Year - 5	-1.37509	0.151057	-1.67115	-1.07902	-0.296596	0
MHD:F32	16-18	+1 Per-Year	Year - 1	-0.904427	0.0482297	-0.998955	-0.809898	-0.847151	0
MHD:F32	16-18	+1 Per-Year	Year - 2	-1.63167	0.164973	-1.95501	-1.30833	-0.446809	0
MHD:F32	16-18	+1 Per-Year	Year - 3	-2.18173	0.386112	-2.9385	-1.42497	-0.255265	1.59961e-08
MHD:F32	16-18	+1 Per-Year	Year - 4	-2.55461	0.711147	-3.94844	-1.16079	-0.162281	0.000327848
MHD:F32	16-18	+1 Per-Year	Year - 5	-2.75031	1.13946	-4.9836	-0.517016	-0.10904	0.0157913
MHD:F32	16-18	+1 Baseline	Baseline	-1.02096	0.0799911	-1.17774	-0.86418	-0.576592	0
MHD:F32	16-18	+1 Baseline	Year - 1	-0.992882	0.0781365	-1.14603	-0.839737	-0.574045	0
MHD:F32	16-18	+1 Baseline	Year - 2	-0.964804	0.108135	-1.17674	-0.752864	-0.403066	0
MHD:F32	16-18	+1 Baseline	Year - 3	-0.936727	0.15219	-1.23501	-0.638439	-0.278053	7.50928e-10
MHD:F32	16-18	+1 Baseline	Year - 4	-0.908649	0.201275	-1.30314	-0.514157	-0.203942	6.34788e-06
MHD:F32	16-18	+1 Baseline	Year - 5	-0.880571	0.252473	-1.37541	-0.385733	-0.157562	0.000487042
MHD:F32	WHOLE	+1 Per-Year	Year - 1	-0.828983	0.0219231	-0.871951	-0.786015	-0.934873	0
MHD:F32	WHOLE	+1 Per-Year	Year - 2	-1.6116	0.0582744	-1.72581	-1.49738	-0.683735	0
MHD:F32	WHOLE	+1 Per-Year	Year - 3	-2.34785	0.13117	-2.60494	-2.09076	-0.442532	0
MHD:F32	WHOLE	+1 Per-Year	Year - 4	-3.03773	0.242285	-3.5126	-2.56286	-0.309979	0
MHD:F32	WHOLE	+1 Per-Year	Year - 5	-3.68125	0.391165	-4.44792	-2.91458	-0.232672	0
MHD:F32	WHOLE	+1 Baseline	Baseline	-0.8443	0.0434892	-0.929537	-0.759063	-0.479981	0
MHD:F32	WHOLE	+1 Baseline	Year - 1	-0.907896	0.0419343	-0.990086	-0.825707	-0.535273	0
MHD:F32	WHOLE	+1 Baseline	Year - 2	-0.971493	0.0528008	-1.07498	-0.868005	-0.454891	0
MHD:F32	WHOLE	+1 Baseline	Year - 3	-1.03509	0.0705664	-1.1734	-0.896781	-0.36265	0
MHD:F32	WHOLE	+1 Baseline	Year - 4	-1.09868	0.0912884	-1.27761	-0.919763	-0.297554	0
MHD:F32	WHOLE	+1 Baseline	Year - 5	-1.16228	0.113357	-1.38446	-0.940106	-0.253496	0
MHD:F33	06-10	+1 Per-Year	Year - 1	-0.174396	0.0541852	-0.280597	-0.0681949	-0.291391	0.00128856
MHD:F33	06-10	+1 Per-Year	Year - 2	-0.442647	0.106919	-0.652205	-0.23309	-0.37482	3.47273e-05
MHD:F33	06-10	+1 Per-Year	Year - 3	-0.804753	0.204772	-1.2061	-0.403408	-0.355805	8.49463e-05
MHD:F33	06-10	+1 Per-Year	Year - 4	-1.26071	0.365282	-1.97666	-0.544774	-0.31247	0.000557807
MHD:F33	06-10	+1 Per-Year	Year - 5	-1.81053	0.589472	-2.96588	-0.655186	-0.278075	0.00213027
MHD:F33	06-10	+1 Baseline	Baseline	-0.701886	0.142979	-0.982119	-0.421653	-0.444442	9.15305e-07
MHD:F33	06-10	+1 Baseline	Year - 1	-0.636068	0.135032	-0.900727	-0.37141	-0.426468	2.47115e-06
MHD:F33	06-10	+1 Baseline	Year - 2	-0.570251	0.164184	-0.892046	-0.248457	-0.314453	0.000514202
MHD:F33	06-10	+1 Baseline	Year - 3	-0.504434	0.215896	-0.927582	-0.0812866	-0.211534	0.0194666
MHD:F33	06-10	+1 Baseline	Year - 4	-0.438617	0.277844	-0.983182	0.105947	-0.142924	0.114418
MHD:F33	06-10	+1 Baseline	Year - 5	-0.3728	0.344551	-1.04811	0.302508	-0.0979585	0.279258
MHD:F33	11-15	+1 Per-Year	Year - 1	-0.815713	0.0224251	-0.859665	-0.771761	-0.936393	0
MHD:F33	11-15	+1 Per-Year	Year - 2	-1.6466	0.0576263	-1.75955	-1.53365	-0.735568	0
MHD:F33	11-15	+1 Per-Year	Year - 3	-2.49266	0.128029	-2.74359	-2.24173	-0.501199	0
MHD:F33	11-15	+1 Per-Year	Year - 4	-3.3539	0.235834	-3.81612	-2.89167	-0.366099	0
MHD:F33	11-15	+1 Per-Year	Year - 5	-4.2303	0.380615	-4.9763	-3.48431	-0.286115	0
MHD:F33	11-15	+1 Baseline	Baseline	-1.14409	0.0465554	-1.23533	-1.05284	-0.632623	0
MHD:F33	11-15	+1 Baseline	Year - 1	-1.19052	0.0431702	-1.27513	-1.10591	-0.709916	0
MHD:F33	11-15	+1 Baseline	Year - 2	-1.23695	0.0509152	-1.33674	-1.13716	-0.625403	0
MHD:F33	11-15	+1 Baseline	Year - 3	-1.28338	0.0659807	-1.4127	-1.15406	-0.500718	0
MHD:F33	11-15	+1 Baseline	Year - 4	-1.32981	0.0845398	-1.4955	-1.16411	-0.404933	0
MHD:F33	11-15	+1 Baseline	Year - 5	-1.37624	0.104752	-1.58155	-1.17093	-0.338212	0
MHD:F33	16-18	+1 Per-Year	Year - 1	-1.05981	0.0367326	-1.13181	-0.98782	-0.922591	0
MHD:F33	16-18	+1 Per-Year	Year - 2	-2.38541	0.131358	-2.64286	-2.12795	-0.580679	0
MHD:F33	16-18	+1 Per-Year	Year - 3	-3.97677	0.313513	-4.59125	-3.3623	-0.405607	0
MHD:F33	16-18	+1 Per-Year	Year - 4	-5.83392	0.582018	-6.97465	-4.69318	-0.32052	0
MHD:F33	16-18	+1 Per-Year	Year - 5	-7.95684	0.936281	-9.79191	-6.12176	-0.271747	0
MHD:F33	16-18	+1 Baseline	Baseline	-1.09992	0.0579155	-1.21343	-0.986404	-0.607289	0
MHD:F33	16-18	+1 Baseline	Year - 1	-1.17424	0.0545817	-1.28122	-1.06726	-0.687924	0
MHD:F33	16-18	+1 Baseline	Year - 2	-1.24856	0.0719916	-1.38966	-1.10746	-0.554573	0
MHD:F33	16-18	+1 Baseline	Year - 3	-1.32289	0.0998254	-1.51854	-1.12723	-0.423752	0
MHD:F33	16-18	+1 Baseline	Year - 4	-1.39721	0.131629	-1.6552	-1.13922	-0.339423	0
MHD:F33	16-18	+1 Baseline	Year - 5	-1.47153	0.165123	-1.79517	-1.1479	-0.284965	0
MHD:F33	WHOLE	+1 Per-Year	Year - 1	-0.808941	0.0177613	-0.843752	-0.774129	-0.88575	0
MHD:F33	WHOLE	+1 Per-Year	Year - 2	-1.60402	0.0464802	-1.69512	-1.51292	-0.671136	0
MHD:F33	WHOLE	+1 Per-Year	Year - 3	-2.38523	0.103692	-2.58847	-2.182	-0.447359	0
MHD:F33	WHOLE	+1 Per-Year	Year - 4	-3.15259	0.190961	-3.52686	-2.77831	-0.321063	0
MHD:F33	WHOLE	+1 Per-Year	Year - 5	-3.90608	0.307958	-4.50966	-3.30249	-0.246671	0
MHD:F33	WHOLE	+1 Baseline	Baseline	-1.1093	0.0351932	-1.17828	-1.04033	-0.613001	0
MHD:F33	WHOLE	+1 Baseline	Year - 1	-1.1471	0.0329104	-1.21161	-1.0826	-0.677859	0
MHD:F33	WHOLE	+1 Baseline	Year - 2	-1.18491	0.0402992	-1.26389	-1.10592	-0.571817	0
MHD:F33	WHOLE	+1 Baseline	Year - 3	-1.22271	0.0534916	-1.32755	-1.11787	-0.444535	0
MHD:F33	WHOLE	+1 Baseline	Year - 4	-1.26051	0.0692464	-1.39623	-1.12479	-0.354012	0
MHD:F33	WHOLE	+1 Baseline	Year - 5	-1.29831	0.0861695	-1.4672	-1.12942	-0.293018	0
MHD:F34	06-10	+1 Per-Year	Year - 1	-0.578816	0.0431396	-0.663368	-0.494264	-0.815042	0
MHD:F34	06-10	+1 Per-Year	Year - 2	-1.64207	0.112654	-1.86287	-1.42128	-0.885444	0
MHD:F34	06-10	+1 Per-Year	Year - 3	-3.18977	0.249516	-3.67882	-2.70073	-0.776563	0
MHD:F34	06-10	+1 Per-Year	Year - 4	-5.22191	0.457743	-6.11908	-4.32475	-0.692984	0
MHD:F34	06-10	+1 Per-Year	Year - 5	-7.7385	0.736659	-9.18232	-6.29467	-0.638124	0
MHD:F34	06-10	+1 Baseline	Baseline	-1.22512	0.108026	-1.43685	-1.01339	-0.688915	0
MHD:F34	06-10	+1 Baseline	Year - 1	-1.28627	0.101397	-1.485	-1.08753	-0.770586	0
MHD:F34	06-10	+1 Baseline	Year - 2	-1.34742	0.11191	-1.56676	-1.12807	-0.731386	0
MHD:F34	06-10	+1 Baseline	Year - 3	-1.40856	0.135637	-1.67441	-1.14272	-0.630833	0
MHD:F34	06-10	+1 Baseline	Year - 4	-1.46971	0.167037	-1.7971	-1.14232	-0.534482	0
MHD:F34	06-10	+1 Baseline	Year - 5	-1.53086	0.202575	-1.9279	-1.13382	-0.459056	4.13003e-14
MHD:F34	11-15	+1 Per-Year	Year - 1	-0.954247	0.041519	-1.03562	-0.872871	-1.01375	0
MHD:F34	11-15	+1 Per-Year	Year - 2	-1.7734	0.100993	-1.97134	-1.57545	-0.774524	0
MHD:F34	11-15	+1 Per-Year	Year - 3	-2.45745	0.219801	-2.88825	-2.02665	-0.493143	0
MHD:F34	11-15	+1 Per-Year	Year - 4	-3.0064	0.403552	-3.79735	-2.21546	-0.328599	9.34808e-14
MHD:F34	11-15	+1 Per-Year	Year - 5	-3.42026	0.651553	-4.69728	-2.14324	-0.231541	1.52595e-07
MHD:F34	11-15	+1 Baseline	Baseline	-1.392	0.089509	-1.56743	-1.21656	-0.685946	0
MHD:F34	11-15	+1 Baseline	Year - 1	-1.39174	0.0855155	-1.55935	-1.22413	-0.717846	0
MHD:F34	11-15	+1 Baseline	Year - 2	-1.39148	0.0960775	-1.57979	-1.20317	-0.638812	0
MHD:F34	11-15	+1 Baseline	Year - 3	-1.39122	0.117328	-1.62118	-1.16126	-0.523012	0
MHD:F34	11-15	+1 Baseline	Year - 4	-1.39096	0.14463	-1.67443	-1.10749	-0.424204	0
MHD:F34	11-15	+1 Baseline	Year - 5	-1.3907	0.175176	-1.73404	-1.04736	-0.350168	1.9984e-15
MHD:F34	16-18	+1 Per-Year	Year - 1	-0.724	0.078302	-0.877469	-0.570531	-0.754953	0
MHD:F34	16-18	+1 Per-Year	Year - 2	-1.13725	0.261933	-1.65063	-0.623868	-0.354502	1.41355e-05
MHD:F34	16-18	+1 Per-Year	Year - 3	-1.23975	0.624395	-2.46354	-0.0159544	-0.162117	0.0470871
MHD:F34	16-18	+1 Per-Year	Year - 4	-1.03149	1.16365	-3.31221	1.24923	-0.0723763	0.375389
MHD:F34	16-18	+1 Per-Year	Year - 5	-0.512486	1.87808	-4.19346	3.16849	-0.0222803	0.784948
MHD:F34	16-18	+1 Baseline	Baseline	-1.0928	0.154066	-1.39476	-0.790836	-0.579147	1.31162e-12
MHD:F34	16-18	+1 Baseline	Year - 1	-1.18031	0.1488	-1.47195	-0.88867	-0.647663	2.22045e-15
MHD:F34	16-18	+1 Baseline	Year - 2	-1.26782	0.192449	-1.64502	-0.890631	-0.537895	4.46272e-11
MHD:F34	16-18	+1 Baseline	Year - 3	-1.35534	0.261577	-1.86802	-0.842657	-0.423061	2.20205e-07
MHD:F34	16-18	+1 Baseline	Year - 4	-1.44285	0.341025	-2.11125	-0.774454	-0.345453	2.32736e-05
MHD:F34	16-18	+1 Baseline	Year - 5	-1.53036	0.425046	-2.36344	-0.697288	-0.293977	0.000317649
MHD:F34	WHOLE	+1 Per-Year	Year - 1	-0.744166	0.0273378	-0.797747	-0.690585	-0.865145	0
MHD:F34	WHOLE	+1 Per-Year	Year - 2	-1.62262	0.0708021	-1.76139	-1.48385	-0.728373	0
MHD:F34	WHOLE	+1 Per-Year	Year - 3	-2.63537	0.157349	-2.94377	-2.32697	-0.532304	0
MHD:F34	WHOLE	+1 Per-Year	Year - 4	-3.78241	0.289567	-4.34995	-3.21487	-0.415146	0
MHD:F34	WHOLE	+1 Per-Year	Year - 5	-5.06374	0.466959	-5.97896	-4.14851	-0.344647	0
MHD:F34	WHOLE	+1 Baseline	Baseline	-1.29209	0.061991	-1.41359	-1.17059	-0.662441	0
[truncated: 610 more rows]
